# Supplementary material for: Exome scale map of genetic alterations promoting metastasis in colorectal cancer
Source: BMC Genet. 2018 Sep 19;19:85. doi: 10.1186/s12863-018-0673-0 (PMC6146521; doi:10.1186/s12863-018-0673-0)
Supplement: Supplementary file 3 — Table S3. Homozygous, exonic and nonsynonymous filtered variants that were detected in more than one patient. Column description is the same as in Additional file 2: Table S2. (XLSX 11 kb) [file 12863_2018_673_MOESM3_ESM.xlsx]

## Sheet: dup.loci.homo.samples-N.frozen
Chr	Start	End	Ref	Alt	Func.refGene	Gene.refGene	GT.10.PT1	GT.10.PT2	GT.10.PT3	GT.10.PT4	GT.10.PT5	GT.10.PT6	GT.10.MT	GT.4.PT1	GT.4.PT2	GT.4.PT3	GT.4.PT4	GT.4.PT5	GT.4.MT	GT.5.PT1	GT.5.PT2	GT.5.MT	GT.7.PT1	GT.7.PT2	GT.7.PT3	GT.7.PT4	GT.7.MT	GT.8.PT	GT.8.MT	GT.9.PT1	GT.9.PT2	GT.9.PT3	GT.9.PT4	GT.9.PT5	GT.9.MT	GT.12.PT	GT.12.MT	DP.10.PT1	DP.10.PT2	DP.10.PT3	DP.10.PT4	DP.10.PT5	DP.10.PT6	DP.10.MT	DP.4.PT1	DP.4.PT2	DP.4.PT3	DP.4.PT4	DP.4.PT5
14	24841731	24841731	C	CA	exonic	NFATC4	1/1	0	0	0/1	0	0	0/1	0	0	0	0	0	0	0	0	0	0	0	0	0	0	0	0	0	0	0	0	0	0	1/1	0	45	0	0	126	0	0	129	0	0	0	0	0
11	118083213	118083213	T	TC	exonic	AMICA1	0	1/1	0	0/1	1/1	0	1/1	0	0	0	0	0	0	0/1	0	1/1	0	0	0	0	0	0	0	0	0	0	0	0	0	0	0	0	132	0	213	86	0	422	0	0	0	0	0
12	6978433	6978433	G	GA	exonic	TPI1	0	0	0/1	1/1	0	0	0/1	0	0	0	0	0	0	0/1	0	0	0	0	0	0	0	1/1	0	0	0	0	0	0	0	0	1/1	0	0	278	415	0	0	146	0	0	0	0	0
6	99283328	99283328	C	CGG	exonic	POU3F2	0	0	0	1/1	0	0	0	0	0	0	0	0	0	0	0	0	0	0	0	0	0	0	0	0	0	0	0	0	0	0	1/1	0	0	0	51	0	0	0	0	0	0	0	0
6	99283329	99283329	A	AG	exonic	POU3F2	0	0	0	1/1	0	0	0	0	0	0	0	0	0	0	0	0	0	0	0	0	0	0	0	0	0	0	0	0	0	0	1/1	0	0	0	50	0	0	0	0	0	0	0	0
8	23560368	23560368	C	CT	exonic	NKX2-6	0	0	0	0	0	1/1	0	0	0	0/1	0	0	0	0	0	1/1	0	0	0	0	0	0	0	0	0	0	0	0	0	0	0	0	0	0	0	0	145	0	0	0	21	0	0
[truncated: 49 more columns]
