# Supplementary material for: Exome scale map of genetic alterations promoting metastasis in colorectal cancer
Source: BMC Genet. 2018 Sep 19;19:85. doi: 10.1186/s12863-018-0673-0 (PMC6146521; doi:10.1186/s12863-018-0673-0)
Supplement: Supplementary file 4 — Table S4. Functional impact of filtered variants on protein coding sequences. (XLSX 9 kb) [file 12863_2018_673_MOESM4_ESM.xlsx]

## Sheet: Arkusz1
Table S4. Functional impact of filtered variants on protein coding sequences.
	variant location	number of variants	fraction of variants
1	exonic	16244	0.462621
2	intronic	5093	0.145046
3	UTR3	4087	0.116396
4	UTR5	3617	0.10301
5	intergenic	3700	0.105374
6	splicing	267	0.00760402
7	upstream	537	0.0152935
8	ncRNA_exonic	900	0.0256315
9	ncRNA_intronic	570	0.0162333
10	downstream	56	0.00159485
11	upstream;downstream	35	0.000996782
12	UTR5;UTR3	3	8.54384e-05
13	exonic;splicing	2	5.6959e-05
14	ncRNA_splicing	2	5.6959e-05
	functional relevance
1	outside exone	18867	0.537322
2	nonsynonymous SNV	10171	0.289665
3	synonymous SNV	4008	0.114146
4	stopgain	924	0.026315
5	unknown	253	0.00720531
6	frameshift substitution	803	0.022869
8	nonframeshift substitution	79	0.00224988
9	stoploss	8	0.000227836
