# Supplementary material for: Exome scale map of genetic alterations promoting metastasis in colorectal cancer
Source: BMC Genet. 2018 Sep 19;19:85. doi: 10.1186/s12863-018-0673-0 (PMC6146521; doi:10.1186/s12863-018-0673-0)
Supplement: Supplementary file 7 — Table S6. Functional impact of EMV on protein coding sequences. (XLSX 9 kb) [file 12863_2018_673_MOESM7_ESM.xlsx]

## Sheet: Arkusz1
Table S6. Functional impact of EMV on protein coding sequences.
	variant location	number of variants	fraction of variants
1	exonic	3405	0.473574
2	intronic	1126	0.156606
3	UTR3	760	0.105702
4	intergenic	738	0.102643
5	UTR5	693	0.0963839
6	ncRNA_exonic	181	0.0251739
7	ncRNA_intronic	105	0.0146036
8	upstream	91	0.0126565
9	splicing	63	0.00876217
10	upstream;downstream	14	0.00194715
11	downstream	13	0.00180807
12	UTR5;UTR3	1	0.000139082
	functional relevance
1	outside exone	3785	0.526426
2	nonsynonymous SNV	2221	0.308901
3	synonymous SNV	787	0.109458
4	stopgain	201	0.0279555
5	unknown	49	0.00681502
6	frameshift substitution	134	0.018637
7	nonframeshift substitution	12	0.00166898
8	stoploss	1	0.000139082
