# Supplementary material for: Exome scale map of genetic alterations promoting metastasis in colorectal cancer
Source: BMC Genet. 2018 Sep 19;19:85. doi: 10.1186/s12863-018-0673-0 (PMC6146521; doi:10.1186/s12863-018-0673-0)
Supplement: Supplementary file 9 — Table S8. CHASM cancer-driver identification results for whole genes, where HUGO.symbol – HUGO gene symbol, Number.of.variants – number of variants per gene, Most.severe.sequence.ontology – most severe mutation consequence within gene, CHASM.score – CHASM score for whole gene, CHASM.composite.p.value – composite p-value for whole gene, Qvalue - CHASM.composite.p.value corrected for multiple testing with FDR method, Driver.genes – whether a gene is a driver or tumor-suppressor gene (TSG), Occurrences.in.COSMIC.by.primary.sites – organs, harboring somatic mutations in this gene in COSMIC database, Number.of.samples – number of samples with driver mutation in this gene, TCGA.Mutation.Cluster – whether a TCGA mutation cluster is present within a gene. (XLSX 186 kb) [file 12863_2018_673_MOESM9_ESM.xlsx]

## Sheet: df
Table S8. CHASM cancer-driver identification results for whole genes, where HUGO.symbol – HUGO gene symbol, Number.of.variants – number of variants per gene, Most.severe.sequence.ontology – most severe mutation consequence within gene, CHASM.score – CHASM score for whole gene, CHASM.composite.p.value – composite p-value for whole gene, Qvalue - CHASM.composite.p.value corrected for multiple testi…
HUGO.symbol	Number.of.variants	Most.severe.sequence.ontology	CHASM.score	CHASM.composite.p.value	Qvalue	Driver.genes	Occurrences.in.COSMIC.by.primary.sites	Number.of.samples	TCGA.Mutation.Cluster
BAHD1	4	MS	0.926	0	0		thyroid(2);cervix(2);large_intestine(31);NS(1);stomach(12);soft_tissue(1);central_nervous_system(10);upper_aerodigestive_tract(1);haematopoietic_and_lymphoid_tissue(2);fallopian_tube(1);endometrium(23);urinary_tract(1);oesophagus(2);liver(6);skin(25);lung(15);ovary(10);pancreas(3);prostate(3);kidney(6);breast(7)	3
ZCCHC14	3	MS	0.964	0	0			2
STK25	2	MS	0.918	0	0			2
PNPLA6	4	MS	0.916	1e-11	1.04368e-09			3
PHLDB1	2	MS	0.884	1e-11	1.04368e-09		large_intestine(62);endometrium(19);lung(19);skin(33);autonomic_ganglia(2);kidney(7);thyroid(2);cervix(1);central_nervous_system(5);oesophagus(3);upper_aerodigestive_tract(6);biliary_tract(1);stomach(24);urinary_tract(6);breast(15);prostate(7);pancreas(7);adrenal_gland(1);haematopoietic_and_lymphoid_tissue(5);ovary(5);bone(3);liver(14)	2
TNR	1	MS	0.908	1e-11	1.04368e-09		large_intestine(131);pleura(1);endometrium(27);lung(191);skin(187);kidney(25);thyroid(6);cervix(1);testis(1);central_nervous_system(6);oesophagus(23);NS(2);upper_aerodigestive_tract(6);biliary_tract(1);stomach(44);soft_tissue(5);urinary_tract(9);breast(22);prostate(7);pituitary(1);pancreas(24);adrenal_gland(2);haematopoietic_and_lymphoid_tissue(12);ovary(11);bone(3);liver(21)	1
MICAL2	1	MS	0.894	1e-11	1.04368e-09		large_intestine(44);endometrium(19);lung(23);skin(41);kidney(8);thyroid(2);cervix(2);central_nervous_system(9);oesophagus(5);NS(1);upper_aerodigestive_tract(30);biliary_tract(1);stomach(29);urinary_tract(10);liver(11);prostate(3);pancreas(5);adrenal_gland(1);haematopoietic_and_lymphoid_tissue(14);ovary(3);bone(2);breast(10)	1
INSC	1	MS	0.906	1e-11	1.04368e-09		upper_aerodigestive_tract(5);large_intestine(32);stomach(9);soft_tissue(1);central_nervous_system(6);haematopoietic_and_lymphoid_tissue(10);liver(4);biliary_tract(1);endometrium(22);urinary_tract(2);lung(50);breast(5);parathyroid(1);skin(25);oesophagus(3);ovary(5);NS(2);bone(1);kidney(6);pancreas(9)	1
NFRKB	2	MS	0.904	1e-11	1.04368e-09		upper_aerodigestive_tract(2);thyroid(1);large_intestine(30);stomach(12);central_nervous_system(6);adrenal_gland(1);autonomic_ganglia(1);haematopoietic_and_lymphoid_tissue(2);breast(7);endometrium(22);urinary_tract(9);lung(20);liver(23);parathyroid(1);skin(31);oesophagus(9);ovary(9);prostate(1);bone(2);kidney(9);pancreas(8)	1
SUOX	1	MS	0.894	1e-11	1.04368e-09		thyroid(4);cervix(3);large_intestine(21);stomach(5);central_nervous_system(4);upper_aerodigestive_tract(5);haematopoietic_and_lymphoid_tissue(3);kidney(3);endometrium(5);urinary_tract(5);breast(4);lung(7);liver(7);skin(7);oesophagus(1);ovary(3);bone(1);pancreas(2)	1
ATP10A	2	SG	0.944	1e-11	1.04368e-09		thyroid(2);cervix(9);large_intestine(183);stomach(44);soft_tissue(20);central_nervous_system(12);upper_aerodigestive_tract(16);autonomic_ganglia(2);haematopoietic_and_lymphoid_tissue(15);kidney(8);endometrium(43);urinary_tract(14);oesophagus(27);liver(40);skin(71);lung(62);ovary(5);prostate(5);bone(3);breast(18);pancreas(34)	1
IQCH	1	MS	0.89	1e-11	1.04368e-09		upper_aerodigestive_tract(3);cervix(4);large_intestine(39);NS(1);stomach(9);central_nervous_system(2);haematopoietic_and_lymphoid_tissue(1);endometrium(15);urinary_tract(4);lung(13);liver(7);skin(55);oesophagus(4);ovary(3);pancreas(8);prostate(2);bone(2);kidney(4);breast(6)	1
VRK3	1	MS	0.91	1e-11	1.04368e-09			1
PTPRT	1	MS	0.9	1e-11	1.04368e-09			1
BMPR1B	1	MS	0.944	1e-11	1.04368e-09			1
ROS1	1	MS	0.888	1e-11	1.04368e-09			1
RFC2	1	MS	0.896	1e-11	1.04368e-09			1
DOCK4	1	MS	0.912	1e-11	1.04368e-09			1
ABCB8	1	MS	0.952	1e-11	1.04368e-09			1
CELSR3	5	MS	0.804	8.3e-07	8.22945e-05			4
SMG6	2	MS	0.798	7.997e-05	0.00755145			2
MAST3	2	MS	0.766	0.00014805	0.0133447			2
BCKDK	2	MS	0.766	0.00018008	0.0141643			2
ABCB10	1	MS	0.882	0.0002	0.0141643		thyroid(2);cervix(2);large_intestine(26);stomach(12);soft_tissue(2);central_nervous_system(3);upper_aerodigestive_tract(1);haematopoietic_and_lymphoid_tissue(3);liver(7);endometrium(12);lung(24);breast(12);skin(13);oesophagus(3);ovary(5);prostate(3);kidney(4);pancreas(2)	1
EPS8	1	MS	0.878	0.0002	0.0141643		upper_aerodigestive_tract(8);cervix(3);large_intestine(26);stomach(11);soft_tissue(1);central_nervous_system(1);haematopoietic_and_lymphoid_tissue(5);liver(10);endometrium(15);urinary_tract(5);lung(12);breast(11);skin(26);oesophagus(4);ovary(6);NS(1);kidney(6);pancreas(4)	1
ADAM11	1	MS	0.882	0.0002	0.0141643			1
SELT	1	MS	0.882	0.0002	0.0141643			1
TRIO	1	MS	0.878	0.0002	0.0141643			1
PLXND1	7	MS	0.66	0.00040751	0.0176349			5
MEGF11	2	MS	0.856	0.0004	0.0176349		thyroid(6);cervix(2);large_intestine(47);stomach(10);soft_tissue(1);central_nervous_system(5);upper_aerodigestive_tract(4);small_intestine(1);haematopoietic_and_lymphoid_tissue(4);biliary_tract(1);endometrium(8);lung(9);breast(9);skin(23);oesophagus(1);ovary(1);pancreas(4);prostate(1);bone(4);kidney(5);liver(3)	2
NFATC1	3	MS	0.818	0.00026652	0.0176349			2
INPP5J	3	MS	0.744	0.00031749	0.0176349			2
SEMA6A	3	MS	0.732	0.00040908	0.0176349			2
ANO1	1	MS	0.864	0.0004	0.0176349		thyroid(3);cervix(4);large_intestine(36);stomach(18);soft_tissue(2);central_nervous_system(8);adrenal_gland(1);upper_aerodigestive_tract(2);haematopoietic_and_lymphoid_tissue(5);endometrium(15);urinary_tract(3);lung(28);liver(12);skin(34);oesophagus(8);ovary(3);pancreas(2);prostate(2);bone(2);kidney(5);breast(7)	1
ETS1	1	MS	0.852	0.0004	0.0176349		thyroid(2);cervix(1);large_intestine(37);stomach(9);soft_tissue(2);central_nervous_system(3);pleura(1);upper_aerodigestive_tract(3);haematopoietic_and_lymphoid_tissue(9);endometrium(10);urinary_tract(2);oesophagus(7);breast(7);skin(16);lung(18);ovary(2);pancreas(2);prostate(2);kidney(3);liver(5)	1
GRIP1	1	MS	0.858	0.0004	0.0176349		large_intestine(56);endometrium(19);lung(30);skin(30);kidney(3);cervix(9);central_nervous_system(13);oesophagus(10);parathyroid(1);NS(2);biliary_tract(2);stomach(26);soft_tissue(1);urinary_tract(4);breast(10);prostate(4);pancreas(6);adrenal_gland(1);haematopoietic_and_lymphoid_tissue(4);ovary(3);bone(1);liver(15)	1
KSR2	1	MS	0.864	0.0004	0.0176349		large_intestine(79);peritoneum(1);endometrium(27);lung(36);skin(117);autonomic_ganglia(1);kidney(7);thyroid(4);cervix(4);central_nervous_system(18);oesophagus(16);NS(5);upper_aerodigestive_tract(32);biliary_tract(1);stomach(30);urinary_tract(3);breast(11);prostate(8);pancreas(18);haematopoietic_and_lymphoid_tissue(9);ovary(4);liver(12)	1
DHX37	1	MS	0.864	0.0004	0.0176349		large_intestine(66);endometrium(17);lung(32);skin(40);stomach(15);kidney(13);thyroid(6);cervix(3);central_nervous_system(1);oesophagus(11);upper_aerodigestive_tract(5);autonomic_ganglia(1);soft_tissue(1);urinary_tract(5);breast(12);prostate(4);pancreas(6);adrenal_gland(1);salivary_gland(1);haematopoietic_and_lymphoid_tissue(3);ovary(2);bone(2);liver(9)	1
FLT1	1	MS	0.87	0.0004	0.0176349		large_intestine(114);endometrium(29);lung(71);skin(117);kidney(14);thyroid(1);cervix(6);central_nervous_system(21);oesophagus(13);NS(5);upper_aerodigestive_tract(3);biliary_tract(2);stomach(30);soft_tissue(8);urinary_tract(10);breast(12);prostate(5);pancreas(4);haematopoietic_and_lymphoid_tissue(5);ovary(7);bone(2);liver(23)	1
SLC7A7	2	MS	0.81	0.00033668	0.0176349		thyroid(1);large_intestine(25);autonomic_ganglia(1);soft_tissue(1);central_nervous_system(5);haematopoietic_and_lymphoid_tissue(8);breast(5);biliary_tract(1);endometrium(5);urinary_tract(2);lung(6);bone(2);skin(22);stomach(4);oesophagus(4);ovary(2);kidney(3);liver(2)	1
YLPM1	1	MS	0.856	0.0004	0.0176349		large_intestine(70);endometrium(30);lung(34);skin(56);autonomic_ganglia(1);kidney(13);thyroid(6);cervix(5);central_nervous_system(3);oesophagus(10);parathyroid(1);NS(2);upper_aerodigestive_tract(16);stomach(17);soft_tissue(2);urinary_tract(4);breast(21);prostate(5);pancreas(5);adrenal_gland(1);haematopoietic_and_lymphoid_tissue(19);ovary(6);bone(4);liver(21)	1
NEURL4	1	MS	0.872	0.0004	0.0176349			1
ZBTB7C	1	MS	0.87	0.0004	0.0176349			1
APLP1	2	MS	0.86	0.00028518	0.0176349			1
DIS3L2	1	MS	0.868	0.0004	0.0176349			1
ADCY2	1	MS	0.866	0.0004	0.0176349			1
PTPRF	3	SG	0.834	0.0006	0.0212464		upper_aerodigestive_tract(16);cervix(6);large_intestine(90);stomach(37);central_nervous_system(14);liver(13);adrenal_gland(1);thyroid(4);haematopoietic_and_lymphoid_tissue(6);endometrium(35);urinary_tract(6);lung(37);breast(17);skin(81);oesophagus(8);ovary(11);NS(2);prostate(4);bone(6);kidney(11);pancreas(7)	2
KIAA1549L	2	MS	0.822	0.0005577	0.0212464			2
F2	1	MS	0.836	0.0006	0.0212464		thyroid(1);upper_aerodigestive_tract(1);large_intestine(35);stomach(18);soft_tissue(5);central_nervous_system(6);haematopoietic_and_lymphoid_tissue(4);peritoneum(1);endometrium(12);urinary_tract(3);oesophagus(5);breast(6);skin(30);lung(17);ovary(8);pancreas(6);prostate(6);kidney(5);liver(7)	1
ERC1	2	MS	0.772	0.00055185	0.0212464		upper_aerodigestive_tract(8);thyroid(1);large_intestine(38);NS(2);stomach(12);soft_tissue(6);central_nervous_system(4);cervix(3);haematopoietic_and_lymphoid_tissue(3);endometrium(23);urinary_tract(8);lung(24);liver(14);skin(23);oesophagus(4);ovary(5);pancreas(4);prostate(5);bone(1);kidney(3);breast(10)	1
SMARCC2	1	MS	0.846	0.0006	0.0212464		large_intestine(62);endometrium(19);lung(30);skin(33);stomach(21);kidney(13);thyroid(5);cervix(6);central_nervous_system(7);oesophagus(7);NS(1);upper_aerodigestive_tract(4);biliary_tract(1);autonomic_ganglia(1);soft_tissue(1);urinary_tract(8);breast(12);prostate(4);ovary(2);pancreas(2);adrenal_gland(1);haematopoietic_and_lymphoid_tissue(1);pituitary(1);bone(3);liver(15)	1
UNC79	1	MS	0.844	0.0006	0.0212464		large_intestine(159);pleura(1);endometrium(53);lung(129);skin(204);autonomic_ganglia(1);kidney(21);thyroid(2);cervix(7);central_nervous_system(11);oesophagus(25);parathyroid(1);NS(2);upper_aerodigestive_tract(44);biliary_tract(1);stomach(52);urinary_tract(20);liver(40);prostate(8);pancreas(20);salivary_gland(1);haematopoietic_and_lymphoid_tissue(9);ovary(6);bone(2);breast(24)	1
SSH2	1	MS	0.842	0.0006	0.0212464			1
ZNF521	1	MS	0.836	0.0006	0.0212464			1
GYS1	1	MS	0.846	0.0006	0.0212464			1
PUF60	1	MS	0.848	0.0006	0.0212464			1
MYO1A	1	MS	0.83	0.0008	0.0273517		upper_aerodigestive_tract(6);cervix(3);large_intestine(74);stomach(12);central_nervous_system(9);pancreas(1);haematopoietic_and_lymphoid_tissue(5);kidney(4);endometrium(23);urinary_tract(8);oesophagus(5);breast(12);skin(52);lung(22);ovary(6);NS(2);prostate(1);bone(4);liver(10)	1
IPO4	1	MS	0.832	0.0008	0.0273517		upper_aerodigestive_tract(3);cervix(3);large_intestine(37);stomach(11);central_nervous_system(3);thyroid(1);haematopoietic_and_lymphoid_tissue(6);liver(6);endometrium(13);urinary_tract(3);lung(21);breast(4);skin(25);oesophagus(6);ovary(4);NS(1);bone(2);kidney(6);pancreas(6)	1
SEZ6L2	2	MS	0.814	0.00096952	0.029597			2
PFAS	2	MS	0.828	0.001	0.029597			2
EPHA8	1	MS	0.826	0.001	0.029597		large_intestine(75);endometrium(15);lung(38);skin(64);autonomic_ganglia(1);kidney(19);thyroid(2);cervix(3);central_nervous_system(23);oesophagus(13);upper_aerodigestive_tract(7);biliary_tract(2);stomach(29);soft_tissue(28);urinary_tract(11);breast(12);prostate(5);pancreas(7);haematopoietic_and_lymphoid_tissue(15);ovary(5);bone(1);liver(13)	1
CREM	1	MS	0.828	0.001	0.029597		thyroid(1);large_intestine(14);stomach(5);soft_tissue(1);liver(1);endometrium(7);urinary_tract(1);oesophagus(2);breast(3);skin(7);lung(6);NS(1);prostate(1);kidney(4);pancreas(1)	1
SKOR1	1	MS	0.828	0.001	0.029597		thyroid(2);cervix(5);large_intestine(29);stomach(14);central_nervous_system(2);upper_aerodigestive_tract(2);haematopoietic_and_lymphoid_tissue(7);endometrium(22);urinary_tract(3);oesophagus(7);liver(8);lung(13);skin(14);autonomic_ganglia(1);ovary(3);pancreas(4);kidney(1);breast(9)	1
NUP93	1	MS	0.82	0.001	0.029597			1
NLGN2	1	MS	0.826	0.001	0.029597			1
SLC5A5	1	MS	0.822	0.001	0.029597			1
ITGB8	1	MS	0.82	0.001	0.029597			1
CHD6	2	MS	0.734	0.00110462	0.0322127			2
MYO18A	2	SG	0.816	0.0012	0.0335155			2
WDR3	1	MS	0.814	0.0012	0.0335155		upper_aerodigestive_tract(3);cervix(4);large_intestine(28);autonomic_ganglia(1);bone(2);central_nervous_system(2);haematopoietic_and_lymphoid_tissue(4);oesophagus(5);endometrium(20);urinary_tract(6);lung(15);liver(14);skin(18);stomach(8);ovary(2);pancreas(2);prostate(3);thyroid(6);kidney(6);breast(7)	1
DDX10	1	MS	0.816	0.0012	0.0335155		thyroid(2);upper_aerodigestive_tract(1);large_intestine(36);stomach(12);soft_tissue(1);central_nervous_system(1);haematopoietic_and_lymphoid_tissue(5);liver(6);endometrium(21);urinary_tract(3);kidney(2);lung(19);breast(6);skin(16);oesophagus(5);NS(1);prostate(2);bone(5);pancreas(5)	1
AXIN2	3	MS	0.716	0.00121788	0.0335424			2
DHX38	2	MS	0.808	0.0014	0.0369269			2
KIAA0195	2	MS	0.816	0.00141525	0.0369269			2
TJP1	1	MS	0.812	0.0014	0.0369269		large_intestine(66);endometrium(30);lung(35);skin(40);kidney(14);thyroid(4);cervix(3);central_nervous_system(10);oesophagus(6);parathyroid(1);NS(2);upper_aerodigestive_tract(2);stomach(22);soft_tissue(5);urinary_tract(6);liver(24);prostate(8);pancreas(11);haematopoietic_and_lymphoid_tissue(5);ovary(6);bone(3);breast(15)	1
TSNAXIP1	1	MS	0.81	0.0014	0.0369269			1
KIAA0100	2	MS	0.738	0.00144883	0.0373121			2
FBXL18	2	MS	0.702	0.00158425	0.0373271			2
SLC6A12	2	FD	0.804	0.0016	0.0373271		upper_aerodigestive_tract(2);cervix(1);large_intestine(32);stomach(7);soft_tissue(2);central_nervous_system(3);haematopoietic_and_lymphoid_tissue(3);breast(5);endometrium(9);urinary_tract(5);lung(14);liver(6);skin(30);oesophagus(3);ovary(4);prostate(4);thyroid(3);kidney(9);pancreas(5)	1
STAT6	1	MS	0.806	0.0016	0.0373271		upper_aerodigestive_tract(7);cervix(3);large_intestine(33);stomach(7);central_nervous_system(3);kidney(8);autonomic_ganglia(1);haematopoietic_and_lymphoid_tissue(26);soft_tissue(2);endometrium(12);urinary_tract(9);oesophagus(6);liver(8);skin(17);lung(15);ovary(6);prostate(3);thyroid(1);breast(13);pancreas(4)	1
FAM222B	1	MS	0.806	0.0016	0.0373271			1
AHCYL2	1	MS	0.802	0.0016	0.0373271			1
MPDZ	1	MS	0.806	0.0016	0.0373271			1
NEK6	1	MS	0.802	0.0016	0.0373271			1
AMOT	1	MS	0.806	0.0016	0.0373271			1
ATP5J2-PTCD1	5	SG	0.718	0.00165526	0.0379723			3
FGFR3	2	MS	0.796	0.0018	0.0379723	Oncogene		2
PIK3C2B	1	MS	0.8	0.0018	0.0379723		large_intestine(71);pleura(2);endometrium(18);lung(35);skin(48);autonomic_ganglia(2);kidney(11);thyroid(1);cervix(5);central_nervous_system(12);oesophagus(6);upper_aerodigestive_tract(14);biliary_tract(1);stomach(24);soft_tissue(18);urinary_tract(12);liver(15);prostate(8);pancreas(6);haematopoietic_and_lymphoid_tissue(3);ovary(5);bone(4);breast(21)	1
KLHL25	1	MS	0.798	0.0018	0.0379723		large_intestine(29);endometrium(8);lung(8);skin(15);autonomic_ganglia(1);kidney(3);thyroid(2);central_nervous_system(5);oesophagus(5);parathyroid(1);NS(1);upper_aerodigestive_tract(2);biliary_tract(1);stomach(11);urinary_tract(1);liver(9);prostate(2);ovary(2);pancreas(2);haematopoietic_and_lymphoid_tissue(3);pituitary(1);bone(3);breast(5)	1
NRXN1	2	MS	0.8	0.0018	0.0379723			1
CSNK2A1	1	MS	0.8	0.0018	0.0379723			1
ESRP1	1	MS	0.796	0.0018	0.0379723			1
EFR3A	1	MS	0.798	0.0018	0.0379723			1
ENG	1	MS	0.8	0.0018	0.0379723			1
SRPR	1	MS	0.794	0.002	0.0413125		upper_aerodigestive_tract(1);thyroid(1);large_intestine(45);stomach(15);central_nervous_system(5);haematopoietic_and_lymphoid_tissue(2);endometrium(16);urinary_tract(4);lung(11);breast(10);skin(6);oesophagus(3);ovary(2);pancreas(5);prostate(2);kidney(4);liver(6)	1
TXNL1	1	MS	0.794	0.002	0.0413125			1
DNAH1	3	MS	0.616	0.00233155	0.0432655			3
PINK1	1	MS	0.78	0.0024	0.0432655		upper_aerodigestive_tract(1);thyroid(2);large_intestine(19);stomach(8);central_nervous_system(2);endometrium(9);urinary_tract(3);lung(5);breast(6);skin(8);oesophagus(2);ovary(4);pancreas(3);bone(1);kidney(2);liver(5)	1
SELENBP1	1	MS	0.78	0.0024	0.0432655		thyroid(1);cervix(1);large_intestine(13);NS(1);stomach(8);central_nervous_system(3);autonomic_ganglia(1);haematopoietic_and_lymphoid_tissue(6);endometrium(10);urinary_tract(6);oesophagus(5);breast(1);skin(19);lung(11);ovary(1);pancreas(4);prostate(3);bone(1);kidney(6);liver(6)	1
API5	1	MS	0.778	0.0024	0.0432655		thyroid(2);cervix(1);large_intestine(20);stomach(5);central_nervous_system(4);upper_aerodigestive_tract(3);autonomic_ganglia(1);liver(4);biliary_tract(1);endometrium(12);urinary_tract(2);lung(12);breast(6);parathyroid(1);skin(4);oesophagus(5);ovary(1);prostate(3);kidney(5);pancreas(3)	1
SPTBN2	1	MS	0.78	0.0024	0.0432655		large_intestine(114);endometrium(37);lung(39);skin(47);autonomic_ganglia(2);kidney(14);thyroid(5);cervix(9);central_nervous_system(10);oesophagus(13);NS(2);upper_aerodigestive_tract(12);stomach(32);soft_tissue(1);urinary_tract(12);breast(19);prostate(10);pancreas(5);adrenal_gland(1);haematopoietic_and_lymphoid_tissue(10);ovary(7);bone(3);liver(18)	1
ANKRD13B	1	MS	0.792	0.0022	0.0432655			1
RPTOR	1	MS	0.786	0.0024	0.0432655			1
GIPC1	1	MS	0.79	0.0024	0.0432655			1
EPS15L1	1	MS	0.788	0.0024	0.0432655			1
MYT1	1	MS	0.778	0.0024	0.0432655			1
TP53INP1	1	MS	0.786	0.0024	0.0432655			1
RNF19A	1	MS	0.782	0.0024	0.0432655			1
MTSS1	1	MS	0.79	0.0024	0.0432655			1
GALT	1	MS	0.78	0.0024	0.0432655			1
ADAM7	2	MS	0.81	0.00248821	0.0444515			2
ITPR1	2	MS	0.772	0.0026	0.044833			2
FA2H	1	MS	0.772	0.0026	0.044833			1
TNK1	1	MS	0.772	0.0026	0.044833			1
UCKL1	1	MS	0.776	0.0026	0.044833			1
KCNH2	4	MS	0.664	0.00271546	0.0461315			3
AKAP1	2	MS	0.802	0.00272183	0.0461315			2
TENM4	3	MS	0.734	0.00280516	0.0467448			3
CHD9	1	MS	0.77	0.0028	0.0467448			1
ADCY6	2	MS	0.788	0.00293564	0.0485115		peritoneum(1);large_intestine(56);endometrium(21);lung(18);skin(34);kidney(2);cervix(5);central_nervous_system(5);oesophagus(8);NS(3);upper_aerodigestive_tract(4);biliary_tract(1);stomach(20);soft_tissue(1);urinary_tract(4);breast(6);prostate(3);pancreas(5);haematopoietic_and_lymphoid_tissue(2);ovary(1);bone(4);liver(10)	2
EPHB1	2	FI	0.768	0.0032	0.049575			2
KLHL6	2	MS	0.706	0.00306364	0.049575			2
EML3	1	MS	0.768	0.0032	0.049575		upper_aerodigestive_tract(1);cervix(3);large_intestine(36);eye(1);central_nervous_system(1);autonomic_ganglia(1);biliary_tract(1);endometrium(11);urinary_tract(7);lung(14);breast(7);skin(27);stomach(11);oesophagus(7);ovary(3);pancreas(3);prostate(3);thyroid(3);kidney(2);liver(11)	1
PRMT7	1	MS	0.768	0.0032	0.049575			1
SUPT6H	1	MS	0.766	0.0032	0.049575			1
MAP2K2	1	MS	0.768	0.0032	0.049575			1
NRP2	1	MS	0.768	0.0032	0.049575			1
TRIP12	1	MS	0.764	0.0032	0.049575			1
SNAP91	2	MS	0.776	0.00326001	0.0501132			2
CNTN5	2	SG	0.76	0.0034	0.0510773		large_intestine(82);endometrium(26);lung(67);skin(156);autonomic_ganglia(1);kidney(8);thyroid(1);cervix(4);central_nervous_system(7);oesophagus(15);NS(3);upper_aerodigestive_tract(64);biliary_tract(2);stomach(28);soft_tissue(1);urinary_tract(6);liver(25);prostate(3);pancreas(14);adrenal_gland(1);haematopoietic_and_lymphoid_tissue(15);ovary(3);bone(6);breast(8)	2
LMO7	1	MS	0.76	0.0034	0.0510773		large_intestine(74);endometrium(23);lung(18);skin(61);autonomic_ganglia(1);kidney(5);thyroid(2);cervix(7);central_nervous_system(7);oesophagus(6);NS(5);upper_aerodigestive_tract(8);stomach(16);urinary_tract(9);breast(6);prostate(7);pituitary(1);pancreas(3);adrenal_gland(1);haematopoietic_and_lymphoid_tissue(5);ovary(5);bone(3);liver(20)	1
LRBA	1	MS	0.76	0.0034	0.0510773			1
GPR56	3	MS	0.79	0.00357954	0.0533701			2
KRT85	3	MS	0.652	0.00373807	0.0553179		thyroid(3);cervix(4);large_intestine(40);stomach(6);central_nervous_system(1);pancreas(5);upper_aerodigestive_tract(13);haematopoietic_and_lymphoid_tissue(4);endometrium(18);meninges(1);urinary_tract(2);oesophagus(8);breast(5);skin(33);lung(14);ovary(4);NS(1);prostate(3);bone(3);kidney(8);liver(6)	2
RNF213	3	SG	0.732	0.00410396	0.0602826			3
GDPD5	1	MS	0.756	0.0042	0.0603522		thyroid(1);cervix(1);large_intestine(29);stomach(4);central_nervous_system(1);adrenal_gland(1);upper_aerodigestive_tract(1);prostate(2);haematopoietic_and_lymphoid_tissue(2);liver(7);endometrium(9);urinary_tract(3);oesophagus(5);breast(5);skin(20);lung(11);ovary(3);autonomic_ganglia(1);bone(1);kidney(2);pancreas(5)	1
PIP5K1C	2	MS	0.754	0.0042	0.0603522			1
SPAG16	1	MS	0.754	0.0042	0.0603522			1
INO80	1	MS	0.752	0.0046	0.0651557		large_intestine(47);endometrium(20);lung(22);skin(42);kidney(10);thyroid(2);cervix(6);central_nervous_system(3);oesophagus(11);NS(1);upper_aerodigestive_tract(11);biliary_tract(1);stomach(17);soft_tissue(1);urinary_tract(17);liver(11);prostate(2);pancreas(8);adrenal_gland(1);haematopoietic_and_lymphoid_tissue(4);ovary(6);bone(3);breast(11)	1
COL4A4	1	MS	0.75	0.0046	0.0651557			1
LTBP3	1	MS	0.748	0.0048	0.0651945		upper_aerodigestive_tract(10);thyroid(5);large_intestine(40);stomach(15);soft_tissue(15);central_nervous_system(3);cervix(3);haematopoietic_and_lymphoid_tissue(1);peritoneum(1);endometrium(6);urinary_tract(9);lung(12);liver(11);skin(19);oesophagus(5);ovary(6);pancreas(5);prostate(6);kidney(6);breast(5)	1
CTIF	1	MS	0.746	0.0048	0.0651945			1
RPL18	1	MS	0.746	0.0048	0.0651945			1
ATIC	1	MS	0.746	0.0048	0.0651945			1
UBTD2	1	MS	0.746	0.0048	0.0651945			1
PRDM13	1	MS	0.748	0.0048	0.0651945			1
TRRAP	3	SG	0.638	0.00514274	0.0689739			3
BCL9L	2	MS	0.744	0.0054	0.0689739		large_intestine(124);endometrium(15);lung(26);skin(47);kidney(9);thyroid(2);cervix(3);central_nervous_system(4);oesophagus(8);NS(3);upper_aerodigestive_tract(4);stomach(24);soft_tissue(1);urinary_tract(6);breast(11);prostate(1);pancreas(6);adrenal_gland(1);haematopoietic_and_lymphoid_tissue(6);ovary(8);bone(3);liver(19)	2
TEP1	3	MS	0.658	0.00537682	0.0689739		large_intestine(96);endometrium(32);lung(80);skin(77);autonomic_ganglia(1);kidney(13);thyroid(9);cervix(8);central_nervous_system(16);oesophagus(27);NS(6);upper_aerodigestive_tract(5);stomach(42);soft_tissue(22);urinary_tract(14);breast(20);prostate(8);ovary(14);pancreas(12);adrenal_gland(1);haematopoietic_and_lymphoid_tissue(9);pituitary(1);bone(10);liver(28)	2
KALRN	2	MS	0.74	0.0056	0.0689739			2
TGFBR3	1	MS	0.742	0.0054	0.0689739		thyroid(2);cervix(2);large_intestine(35);stomach(13);soft_tissue(1);central_nervous_system(3);upper_aerodigestive_tract(2);autonomic_ganglia(1);haematopoietic_and_lymphoid_tissue(9);breast(5);endometrium(20);urinary_tract(10);oesophagus(5);liver(9);skin(19);lung(25);ovary(6);prostate(8);bone(1);kidney(5);pancreas(1)	1
SLC25A22	1	MS	0.744	0.0054	0.0689739		upper_aerodigestive_tract(1);cervix(1);large_intestine(11);stomach(2);liver(2);adrenal_gland(1);endometrium(4);urinary_tract(1);lung(2);breast(5);skin(2);oesophagus(2);prostate(3);bone(1);kidney(2);pancreas(2)	1
CACNA1C	2	MS	0.74	0.0056	0.0689739		large_intestine(108);endometrium(50);lung(92);skin(183);meninges(1);kidney(22);thyroid(5);cervix(10);central_nervous_system(13);oesophagus(27);NS(5);autonomic_ganglia(2);upper_aerodigestive_tract(15);biliary_tract(1);stomach(57);soft_tissue(2);urinary_tract(11);liver(47);prostate(7);pancreas(27);adrenal_gland(1);salivary_gland(1);haematopoietic_and_lymphoid_tissue(11);ovary(14);bone(5);breast(27)	1
RSPRY1	1	MS	0.74	0.0056	0.0689739			1
MYO1C	1	MS	0.744	0.0054	0.0689739			1
SPATA20	1	MS	0.736	0.0056	0.0689739			1
TGM2	1	MS	0.74	0.0056	0.0689739			1
U2AF1	2	SG	0.74	0.0056	0.0689739	Oncogene		1
PDGFRA	1	MS	0.738	0.0056	0.0689739	Oncogene		1
NRG2	1	MS	0.74	0.0056	0.0689739			1
TREML1	1	MS	0.738	0.0056	0.0689739			1
CHD3	2	MS	0.724	0.00570355	0.0698157			2
SRGAP3	3	MS	0.614	0.00591025	0.071902			2
KIF21B	3	SG	0.718	0.00600755	0.0726401		large_intestine(82);pleura(1);endometrium(37);lung(61);skin(105);autonomic_ganglia(3);kidney(17);thyroid(1);cervix(3);central_nervous_system(2);oesophagus(16);NS(3);upper_aerodigestive_tract(6);biliary_tract(2);stomach(28);urinary_tract(15);breast(18);prostate(9);pancreas(12);haematopoietic_and_lymphoid_tissue(12);ovary(7);bone(3);liver(21)	2
SPTAN1	2	MS	0.64	0.00610845	0.0734125			1
FAM193B	1	MS	0.732	0.0062	0.0740639			1
ALPK1	2	SG	0.73	0.0062874	0.0746582			2
FAT3	2	MS	0.654	0.00665131	0.0785092		large_intestine(84);peritoneum(1);endometrium(37);lung(83);skin(76);kidney(13);thyroid(3);cervix(4);central_nervous_system(7);oesophagus(11);NS(1);upper_aerodigestive_tract(15);biliary_tract(1);stomach(29);soft_tissue(1);urinary_tract(4);liver(34);prostate(8);pancreas(15);haematopoietic_and_lymphoid_tissue(12);ovary(9);bone(2);breast(12)	2
SGSM1	1	MS	0.73	0.0068	0.0797893			1
EEPD1	1	MS	0.728	0.007	0.0811754			1
ABCB1	1	MS	0.728	0.007	0.0811754			1
EZR	3	MS	0.644	0.00705625	0.081352			2
NUAK1	1	MS	0.724	0.0074	0.0838526		large_intestine(46);endometrium(18);lung(15);skin(32);kidney(4);thyroid(2);cervix(2);eye(1);central_nervous_system(2);oesophagus(9);NS(1);upper_aerodigestive_tract(5);biliary_tract(2);stomach(18);soft_tissue(1);urinary_tract(6);liver(8);prostate(4);pancreas(4);haematopoietic_and_lymphoid_tissue(2);ovary(1);breast(10)	1
CDK10	1	MS	0.724	0.0074	0.0838526			1
GALNT1	1	MS	0.724	0.0074	0.0838526			1
MYO15A	3	MS	0.644	0.00759225	0.0846674			3
LPPR2	1	MS	0.718	0.0076	0.0846674			1
CASR	1	MS	0.72	0.0076	0.0846674			1
CASKIN1	1	MS	0.712	0.0084	0.09254		upper_aerodigestive_tract(11);cervix(2);large_intestine(56);stomach(15);soft_tissue(1);central_nervous_system(4);haematopoietic_and_lymphoid_tissue(2);breast(7);peritoneum(1);endometrium(12);urinary_tract(5);oesophagus(10);bone(2);skin(31);lung(14);ovary(5);pancreas(5);prostate(6);kidney(3);liver(7)	1
MRC2	1	MS	0.712	0.0084	0.09254			1
RXRG	1	MS	0.71	0.0086	0.0931902		upper_aerodigestive_tract(2);large_intestine(34);stomach(6);soft_tissue(2);central_nervous_system(4);peritoneum(1);haematopoietic_and_lymphoid_tissue(1);biliary_tract(1);endometrium(11);urinary_tract(6);lung(43);liver(9);skin(18);oesophagus(3);ovary(2);pancreas(2);prostate(3);kidney(5);breast(7)	1
CDK18	1	MS	0.71	0.0086	0.0931902		upper_aerodigestive_tract(3);large_intestine(13);stomach(9);liver(2);haematopoietic_and_lymphoid_tissue(1);endometrium(10);urinary_tract(4);lung(10);breast(10);skin(28);oesophagus(3);prostate(2);bone(1);kidney(3);pancreas(1)	1
SIRT7	1	MS	0.71	0.0086	0.0931902			1
ERN1	2	MS	0.668	0.0090203	0.0972133			2
TMEM132B	1	MS	0.708	0.0092	0.0975594		large_intestine(72);endometrium(28);lung(66);skin(166);autonomic_ganglia(1);kidney(8);thyroid(5);cervix(2);central_nervous_system(10);oesophagus(9);NS(3);upper_aerodigestive_tract(15);biliary_tract(1);stomach(24);soft_tissue(2);urinary_tract(10);breast(18);prostate(10);pancreas(13);haematopoietic_and_lymphoid_tissue(4);ovary(12);bone(6);liver(27)	1
DESI1	1	MS	0.708	0.0092	0.0975594			1
CACNA2D2	1	MS	0.708	0.0092	0.0975594			1
EPHB4	2	MS	0.71	0.00955758	0.100812			1
ABCD4	2	SG	0.814	0.0101107	0.106083		upper_aerodigestive_tract(6);cervix(4);large_intestine(31);stomach(11);central_nervous_system(1);autonomic_ganglia(1);haematopoietic_and_lymphoid_tissue(2);breast(3);endometrium(7);urinary_tract(1);lung(11);liver(2);skin(20);oesophagus(4);ovary(2);prostate(1);thyroid(2);kidney(5);pancreas(2)	2
RIPK1	1	MS	0.706	0.0102	0.106456			1
TENM3	2	MS	0.646	0.0103174	0.107117			2
AP2A1	3	MS	0.624	0.0103899	0.107308			3
VIM	2	MS	0.616	0.0106184	0.1091		upper_aerodigestive_tract(6);cervix(2);large_intestine(20);autonomic_ganglia(1);soft_tissue(2);central_nervous_system(2);pancreas(1);bone(1);oesophagus(5);endometrium(10);urinary_tract(5);adrenal_gland(1);lung(22);liver(17);skin(18);stomach(15);ovary(4);NS(2);thyroid(1);kidney(4);breast(4)	1
ZXDC	2	MS	0.788	0.0108527	0.109407			2
C1orf127	2	MS	0.618	0.0111316	0.109407		thyroid(7);adrenal_gland(1);large_intestine(41);stomach(5);soft_tissue(4);central_nervous_system(2);cervix(1);haematopoietic_and_lymphoid_tissue(1);kidney(3);endometrium(10);urinary_tract(5);lung(19);liver(12);skin(57);oesophagus(4);ovary(2);NS(7);prostate(2);bone(3);breast(6);pancreas(6)	1
PRKAA2	1	MS	0.702	0.0112	0.109407		thyroid(1);cervix(3);biliary_tract(1);stomach(12);central_nervous_system(2);upper_aerodigestive_tract(3);autonomic_ganglia(2);haematopoietic_and_lymphoid_tissue(3);large_intestine(40);endometrium(14);urinary_tract(7);lung(16);breast(11);skin(52);oesophagus(8);ovary(5);pancreas(3);prostate(3);bone(2);kidney(2);liver(6)	1
PPFIA4	1	MS	0.7	0.0112	0.109407		large_intestine(48);pleura(1);endometrium(16);lung(25);skin(35);autonomic_ganglia(2);kidney(4);thyroid(4);cervix(1);central_nervous_system(4);oesophagus(6);NS(1);upper_aerodigestive_tract(17);stomach(16);urinary_tract(3);breast(8);prostate(1);pancreas(7);adrenal_gland(1);haematopoietic_and_lymphoid_tissue(6);ovary(5);liver(18)	1
SVIL	1	MS	0.7	0.0112	0.109407		large_intestine(141);endometrium(42);lung(43);skin(46);autonomic_ganglia(1);kidney(12);thyroid(7);cervix(6);central_nervous_system(17);oesophagus(16);upper_aerodigestive_tract(50);biliary_tract(1);stomach(44);urinary_tract(14);breast(16);prostate(4);pancreas(16);adrenal_gland(1);small_intestine(1);haematopoietic_and_lymphoid_tissue(17);ovary(10);bone(2);liver(18)	1
GABRB3	1	MS	0.7	0.0112	0.109407		upper_aerodigestive_tract(8);cervix(7);large_intestine(59);stomach(13);central_nervous_system(13);thyroid(1);haematopoietic_and_lymphoid_tissue(7);breast(3);endometrium(11);urinary_tract(2);oesophagus(10);liver(17);skin(62);lung(59);ovary(3);NS(2);bone(2);kidney(2);pancreas(8)	1
AMT	1	MS	0.702	0.0112	0.109407			1
FRMD4B	1	MS	0.698	0.0112	0.109407			1
SLC6A7	1	MS	0.698	0.0112	0.109407			1
CYFIP2	1	MS	0.704	0.0112	0.109407			1
TRAP1	1	MS	0.696	0.0118	0.113041		upper_aerodigestive_tract(17);cervix(4);large_intestine(27);stomach(13);central_nervous_system(4);kidney(2);adrenal_gland(1);haematopoietic_and_lymphoid_tissue(4);breast(3);endometrium(11);urinary_tract(1);lung(14);liver(3);skin(13);oesophagus(3);ovary(2);prostate(1);thyroid(1);bone(5);pancreas(2)	1
HNF1B	1	MS	0.696	0.0118	0.113041			1
TBC1D17	1	MS	0.696	0.0118	0.113041			1
FYCO1	1	MS	0.696	0.0118	0.113041			1
PLEC	3	MS	0.596	0.0122565	0.113314			3
DNAH10	2	MS	0.64	0.0123031	0.113314		large_intestine(52);peritoneum(1);endometrium(25);lung(24);skin(65);autonomic_ganglia(1);kidney(4);thyroid(4);cervix(4);central_nervous_system(2);oesophagus(11);upper_aerodigestive_tract(19);biliary_tract(1);stomach(12);urinary_tract(4);liver(14);prostate(3);pancreas(6);haematopoietic_and_lymphoid_tissue(2);ovary(5);bone(1);breast(4)	2
RIMS2	2	MS	0.692	0.0124	0.113314			2
MLL	1	MS	0.692	0.0124	0.113314			1
VPS9D1	1	MS	0.692	0.0124	0.113314			1
ATP1A3	1	MS	0.694	0.0122	0.113314			1
MCM3	1	MS	0.694	0.0122	0.113314			1
ABCB4	1	MS	0.694	0.0122	0.113314			1
WHSC1L1	1	MS	0.692	0.0124	0.113314			1
KIFC2	1	MS	0.694	0.0122	0.113314			1
MYO16	2	MS	0.806	0.0125315	0.113991		large_intestine(140);peritoneum(1);endometrium(52);lung(73);skin(110);kidney(18);thyroid(5);cervix(8);central_nervous_system(11);oesophagus(26);NS(3);upper_aerodigestive_tract(11);biliary_tract(2);stomach(48);urinary_tract(20);breast(20);prostate(4);pancreas(15);adrenal_gland(1);salivary_gland(1);haematopoietic_and_lymphoid_tissue(12);ovary(14);bone(9);liver(27)	1
SYNE1	3	MS	0.606	0.0127469	0.115375			3
SOGA1	2	SS	0.69	0.0128	0.115375			2
SORCS3	2	MS	0.706	0.0129139	0.115874		large_intestine(74);endometrium(25);lung(108);skin(173);autonomic_ganglia(3);kidney(9);thyroid(3);cervix(4);central_nervous_system(6);oesophagus(22);NS(4);upper_aerodigestive_tract(5);biliary_tract(3);stomach(36);soft_tissue(3);urinary_tract(17);liver(31);prostate(10);pancreas(14);adrenal_gland(1);haematopoietic_and_lymphoid_tissue(16);ovary(14);bone(2);breast(11)	2
RALGDS	2	MS	0.624	0.0129903	0.116035			1
UBR4	3	MS	0.726	0.013329	0.118366		large_intestine(206);endometrium(59);lung(77);skin(106);meninges(1);kidney(45);thyroid(5);cervix(15);central_nervous_system(15);oesophagus(16);NS(1);upper_aerodigestive_tract(32);stomach(61);soft_tissue(1);urinary_tract(43);breast(48);prostate(26);pituitary(1);pancreas(27);adrenal_gland(2);haematopoietic_and_lymphoid_tissue(11);ovary(14);bone(8);liver(62)	3
FBLIM1	2	MS	0.712	0.0133706	0.118366		thyroid(1);upper_aerodigestive_tract(2);large_intestine(18);stomach(7);central_nervous_system(4);haematopoietic_and_lymphoid_tissue(4);endometrium(2);urinary_tract(2);oesophagus(4);liver(4);skin(25);lung(8);pancreas(1);prostate(4);bone(1);kidney(1);breast(1)	2
WDFY2	1	MS	0.686	0.0138	0.1195		thyroid(2);upper_aerodigestive_tract(2);large_intestine(18);stomach(4);central_nervous_system(1);cervix(1);kidney(1);salivary_gland(1);endometrium(14);oesophagus(1);liver(2);skin(8);lung(6);ovary(1);bone(3);breast(5);pancreas(1)	1
HN1L	1	MS	0.688	0.0138	0.1195		upper_aerodigestive_tract(3);cervix(1);large_intestine(8);central_nervous_system(1);biliary_tract(1);endometrium(6);urinary_tract(1);lung(4);breast(1);skin(8);oesophagus(1);ovary(1);prostate(1);kidney(2);pancreas(1)	1
ZNF668	1	MS	0.688	0.0138	0.1195			1
RASGRP4	1	MS	0.688	0.0138	0.1195			1
XKR4	1	MS	0.686	0.0138	0.1195			1
NALCN	2	MS	0.646	0.0143047	0.123332		large_intestine(168);pleura(1);endometrium(40);lung(140);skin(117);autonomic_ganglia(3);kidney(19);thyroid(9);cervix(5);central_nervous_system(14);oesophagus(36);NS(3);upper_aerodigestive_tract(11);biliary_tract(4);stomach(69);soft_tissue(1);urinary_tract(11);breast(26);prostate(12);pancreas(33);adrenal_gland(2);haematopoietic_and_lymphoid_tissue(14);ovary(10);bone(3);liver(44)	2
BMP7	2	MS	0.684	0.0146	0.125332			2
COL7A1	2	MS	0.594	0.0147458	0.126038			2
TRPM3	2	MS	0.65	0.0149526	0.126038			2
ARPC2	1	MS	0.682	0.015	0.126038			1
CDC40	1	MS	0.682	0.015	0.126038			1
KIF24	1	MS	0.682	0.015	0.126038			1
PLXDC1	2	MS	0.598	0.0164383	0.134144			2
INTS1	2	MS	0.616	0.0163213	0.134144			2
MLL3	3	MS	0.58	0.0161387	0.134144	TSG		2
SERBP1	1	MS	0.678	0.0164	0.134144		upper_aerodigestive_tract(4);cervix(1);large_intestine(13);stomach(5);central_nervous_system(1);endometrium(6);urinary_tract(1);lung(8);liver(1);skin(9);oesophagus(4);ovary(1);pancreas(1);prostate(2);kidney(1);breast(2)	1
PBX1	1	MS	0.678	0.0164	0.134144		upper_aerodigestive_tract(1);large_intestine(1);lung(1);skin(1)	1
SUPT5H	1	MS	0.678	0.0164	0.134144			1
CYB5R3	1	MS	0.678	0.0164	0.134144			1
INPP4A	2	MS	0.676	0.017	0.134844			2
SIAE	1	MS	0.676	0.017	0.134844		upper_aerodigestive_tract(2);thyroid(1);large_intestine(18);stomach(2);central_nervous_system(1);haematopoietic_and_lymphoid_tissue(5);endometrium(10);urinary_tract(2);lung(9);breast(6);skin(5);oesophagus(1);ovary(1);prostate(1);kidney(2);liver(2)	1
NUDT16L1	1	MS	0.676	0.017	0.134844			1
RNF43	1	MS	0.676	0.017	0.134844	TSG		1
MCHR1	1	MS	0.676	0.017	0.134844			1
RNF14	1	MS	0.676	0.017	0.134844			1
USP42	1	MS	0.676	0.017	0.134844			1
HIST1H3I	1	MS	0.674	0.0176	0.139047			1
PPP4C	2	MS	0.65	0.0180228	0.140706			2
ECE1	1	MS	0.672	0.018	0.140706		thyroid(2);upper_aerodigestive_tract(1);large_intestine(30);stomach(13);soft_tissue(1);central_nervous_system(2);haematopoietic_and_lymphoid_tissue(2);liver(5);endometrium(12);urinary_tract(1);lung(15);breast(10);skin(34);oesophagus(5);ovary(4);NS(2);prostate(2);bone(3);kidney(5);pancreas(3)	1
LRP5	1	MS	0.672	0.018	0.140706		large_intestine(61);endometrium(21);lung(42);skin(71);autonomic_ganglia(1);kidney(9);thyroid(8);cervix(10);central_nervous_system(5);oesophagus(11);NS(1);upper_aerodigestive_tract(10);stomach(35);soft_tissue(3);urinary_tract(7);liver(12);prostate(4);pancreas(10);haematopoietic_and_lymphoid_tissue(9);ovary(10);bone(4);breast(10)	1
GYLTL1B	3	SG	0.668	0.0186	0.141317		thyroid(3);upper_aerodigestive_tract(6);biliary_tract(2);stomach(14);soft_tissue(1);central_nervous_system(8);cervix(1);haematopoietic_and_lymphoid_tissue(2);large_intestine(33);endometrium(12);urinary_tract(2);lung(5);breast(3);skin(17);oesophagus(8);ovary(2);pancreas(4);bone(3);liver(5)	3
MAP1S	2	MS	0.67	0.0184	0.141317			2
WDR74	1	MS	0.668	0.0186	0.141317		cervix(1);large_intestine(10);stomach(2);central_nervous_system(1);biliary_tract(1);endometrium(3);lung(4);breast(3);skin(7);oesophagus(1);ovary(2);pancreas(2);kidney(3);liver(3)	1
FHOD1	1	MS	0.67	0.0184	0.141317			1
ZNF274	1	MS	0.668	0.0186	0.141317			1
HIST1H4A	1	MS	0.668	0.0186	0.141317			1
KCNV2	1	MS	0.668	0.0186	0.141317			1
DYNC1H1	1	MS	0.666	0.0194	0.14572		large_intestine(161);pleura(1);endometrium(79);lung(88);skin(103);autonomic_ganglia(1);kidney(27);thyroid(7);cervix(13);testis(1);central_nervous_system(12);oesophagus(24);NS(7);upper_aerodigestive_tract(25);biliary_tract(2);stomach(51);soft_tissue(4);urinary_tract(25);breast(37);prostate(12);pancreas(15);adrenal_gland(3);meninges(1);haematopoietic_and_lymphoid_tissue(28);ovary(20);bone(4);liver(…	1
KCNE4	1	MS	0.666	0.0194	0.14572			1
PTPN3	1	MS	0.666	0.0194	0.14572			1
SRGAP1	1	MS	0.664	0.0204	0.15151		upper_aerodigestive_tract(22);cervix(9);large_intestine(56);stomach(17);central_nervous_system(7);adrenal_gland(2);autonomic_ganglia(1);haematopoietic_and_lymphoid_tissue(4);liver(8);endometrium(33);urinary_tract(5);thyroid(4);oesophagus(14);breast(16);skin(24);lung(33);ovary(3);prostate(8);bone(1);kidney(8);pancreas(11)	1
SLMAP	1	MS	0.664	0.0204	0.15151			1
DACH2	1	MS	0.664	0.0204	0.15151			1
SEMA4G	2	MS	0.662	0.0218	0.159518		upper_aerodigestive_tract(4);adrenal_gland(2);large_intestine(43);stomach(9);cervix(3);haematopoietic_and_lymphoid_tissue(3);bone(2);salivary_gland(1);endometrium(6);urinary_tract(2);lung(5);breast(10);parathyroid(1);skin(25);oesophagus(3);ovary(1);NS(2);prostate(2);thyroid(3);kidney(7);liver(10)	2
HFE2	1	MS	0.662	0.0218	0.159518		upper_aerodigestive_tract(2);large_intestine(19);stomach(9);central_nervous_system(2);liver(6);autonomic_ganglia(1);haematopoietic_and_lymphoid_tissue(2);endometrium(10);urinary_tract(1);oesophagus(6);breast(2);skin(29);lung(13);ovary(1);prostate(3);pancreas(3)	1
EPN2	1	MS	0.662	0.0218	0.159518			1
ABCA1	1	MS	0.662	0.0218	0.159518			1
KIAA1614	1	MS	0.66	0.0224	0.161524		upper_aerodigestive_tract(2);cervix(2);large_intestine(29);stomach(11);soft_tissue(2);central_nervous_system(4);thyroid(3);haematopoietic_and_lymphoid_tissue(5);kidney(4);endometrium(12);urinary_tract(2);lung(19);liver(26);skin(30);oesophagus(7);ovary(9);NS(1);prostate(7);bone(6);breast(9);pancreas(11)	1
LARP4B	1	MS	0.66	0.0224	0.161524		upper_aerodigestive_tract(1);cervix(5);large_intestine(82);NS(1);stomach(15);central_nervous_system(4);adrenal_gland(1);haematopoietic_and_lymphoid_tissue(1);salivary_gland(1);endometrium(10);urinary_tract(11);lung(18);liver(7);biliary_tract(1);skin(20);oesophagus(6);ovary(2);pancreas(3);prostate(3);kidney(4);breast(13)	1
PRKD2	1	MS	0.66	0.0224	0.161524			1
NCOA6	1	MS	0.66	0.0224	0.161524			1
BRCA1	1	MS	0.658	0.023	0.16525	TSG		1
BAHCC1	2	MS	0.57	0.0233244	0.16693			2
DGKD	2	MS	0.688	0.0234864	0.16693			2
ADAMTSL1	3	MS	0.596	0.02343	0.16693			2
PAPLN	3	SG	0.62	0.0238402	0.166989		large_intestine(67);endometrium(14);lung(10);skin(50);autonomic_ganglia(1);kidney(5);cervix(1);testis(1);central_nervous_system(5);oesophagus(6);NS(2);upper_aerodigestive_tract(11);biliary_tract(1);stomach(21);urinary_tract(5);breast(7);prostate(8);pancreas(7);haematopoietic_and_lymphoid_tissue(9);ovary(6);bone(2);liver(10)	2
RHOC	1	MS	0.656	0.024	0.166989		upper_aerodigestive_tract(2);large_intestine(5);stomach(2);soft_tissue(5);liver(3);endometrium(3);lung(3);breast(2);skin(2);autonomic_ganglia(1);ovary(2);prostate(2);bone(1);kidney(2);pancreas(1)	1
F7	1	MS	0.656	0.024	0.166989		thyroid(1);adrenal_gland(1);large_intestine(21);stomach(13);soft_tissue(5);central_nervous_system(3);cervix(1);upper_aerodigestive_tract(3);haematopoietic_and_lymphoid_tissue(3);breast(5);endometrium(6);kidney(1);oesophagus(3);liver(5);skin(23);lung(15);ovary(2);NS(1);prostate(3);bone(3);pancreas(2)	1
AKT1	1	MS	0.656	0.024	0.166989	Oncogene	large_intestine(34);peritoneum(1);endometrium(23);lung(19);skin(73);meninges(46);kidney(3);thyroid(14);cervix(3);central_nervous_system(3);oesophagus(1);NS(2);upper_aerodigestive_tract(4);stomach(7);soft_tissue(11);urinary_tract(25);liver(1);prostate(4);pancreas(3);salivary_gland(2);haematopoietic_and_lymphoid_tissue(3);thymus(1);ovary(8);bone(15);breast(83)	1
GREB1L	1	MS	0.656	0.024	0.166989			1
ZDHHC14	1	MS	0.656	0.024	0.166989			1
TENC1	3	FD	0.654	0.0246	0.168795		large_intestine(53);endometrium(16);lung(20);skin(24);autonomic_ganglia(1);kidney(6);thyroid(4);cervix(5);central_nervous_system(2);oesophagus(10);NS(1);upper_aerodigestive_tract(3);stomach(17);soft_tissue(1);urinary_tract(6);breast(6);prostate(2);pancreas(9);haematopoietic_and_lymphoid_tissue(4);ovary(2);bone(3);liver(21)	3
IFT122	2	MS	0.654	0.0246	0.168795			2
FAM49A	1	MS	0.654	0.0246	0.168795			1
LACTB2	1	MS	0.654	0.0246	0.168795			1
TNK2	2	MS	0.742	0.0250868	0.171542			2
PTPN6	1	MS	0.652	0.0256	0.172084		peritoneum(1);large_intestine(30);endometrium(7);lung(10);skin(15);autonomic_ganglia(1);kidney(3);central_nervous_system(6);oesophagus(4);NS(2);upper_aerodigestive_tract(4);biliary_tract(1);stomach(6);soft_tissue(1);urinary_tract(1);breast(5);prostate(3);pancreas(3);adrenal_gland(1);haematopoietic_and_lymphoid_tissue(2);bone(1);liver(3)	1
RPS29	1	MS	0.652	0.0256	0.172084		thyroid(1);stomach(1);endometrium(1);oesophagus(1);breast(1);skin(3);lung(1);ovary(1);bone(1);kidney(1);liver(1)	1
CA10	1	MS	0.652	0.0256	0.172084			1
ARHGAP39	1	MS	0.652	0.0256	0.172084			1
UBAP2	1	MS	0.652	0.0256	0.172084			1
TSC2	3	SG	0.71	0.0267236	0.17641		large_intestine(72);endometrium(22);lung(52);skin(61);autonomic_ganglia(2);kidney(39);thyroid(3);cervix(14);central_nervous_system(11);oesophagus(7);parathyroid(1);NS(2);upper_aerodigestive_tract(21);biliary_tract(2);stomach(28);soft_tissue(37);urinary_tract(7);breast(13);prostate(6);pancreas(13);adrenal_gland(1);haematopoietic_and_lymphoid_tissue(9);ovary(8);bone(8);liver(65)	3
SMO	2	MS	0.604	0.0272001	0.17641	Oncogene		2
ENTPD2	2	SG	0.65	0.0268	0.17641			2
TNFRSF25	1	MS	0.648	0.0274	0.17641		thyroid(1);adrenal_gland(1);large_intestine(21);stomach(7);soft_tissue(3);central_nervous_system(2);haematopoietic_and_lymphoid_tissue(1);endometrium(3);urinary_tract(2);lung(5);liver(2);skin(13);ovary(1);pancreas(1);prostate(2);kidney(3);breast(2)	1
STRA6	1	MS	0.648	0.0274	0.17641		thyroid(1);upper_aerodigestive_tract(2);large_intestine(31);stomach(10);soft_tissue(5);central_nervous_system(3);cervix(2);haematopoietic_and_lymphoid_tissue(2);liver(7);endometrium(12);oesophagus(6);breast(8);skin(49);lung(10);ovary(1);NS(1);prostate(1);bone(2);kidney(2);pancreas(7)	1
ACOX1	1	MS	0.65	0.0268	0.17641			1
SLC34A2	1	MS	0.648	0.0274	0.17641			1
SLC4A9	1	MS	0.65	0.0268	0.17641			1
ATXN1	1	MS	0.65	0.0268	0.17641			1
ARMC2	1	MS	0.65	0.0268	0.17641			1
CLIP2	1	MS	0.648	0.0274	0.17641			1
TRIB1	2	MS	0.648	0.0274	0.17641			1
KIAA1161	1	MS	0.648	0.0274	0.17641			1
DLG5	2	MS	0.552	0.0283421	0.181775		upper_aerodigestive_tract(9);thyroid(6);large_intestine(77);stomach(28);soft_tissue(2);central_nervous_system(11);cervix(8);autonomic_ganglia(1);haematopoietic_and_lymphoid_tissue(11);endometrium(23);urinary_tract(11);adrenal_gland(1);lung(42);breast(19);skin(55);oesophagus(6);ovary(7);pancreas(6);prostate(6);kidney(7);liver(17)	2
SPG7	1	MS	0.646	0.0286	0.181775			1
ALDH1L1	1	MS	0.646	0.0286	0.181775			1
TBP	1	MS	0.646	0.0286	0.181775			1
ARID1A	2	MS	0.618	0.0288964	0.183072	TSG	large_intestine(240);peritoneum(1);endometrium(141);lung(77);skin(70);autonomic_ganglia(9);kidney(44);thyroid(5);cervix(15);central_nervous_system(19);oesophagus(39);NS(4);upper_aerodigestive_tract(23);biliary_tract(11);stomach(148);soft_tissue(6);urinary_tract(95);liver(151);prostate(10);pancreas(64);adrenal_gland(1);salivary_gland(2);haematopoietic_and_lymphoid_tissue(58);ovary(132);bone(6);bre…	2
TRIB3	2	MS	0.644	0.0294	0.183912			2
EXD2	1	MS	0.644	0.0294	0.183912		upper_aerodigestive_tract(1);cervix(1);large_intestine(28);stomach(3);central_nervous_system(1);haematopoietic_and_lymphoid_tissue(2);biliary_tract(2);endometrium(8);urinary_tract(2);lung(6);breast(4);skin(18);oesophagus(2);pancreas(1);prostate(1);thyroid(1);kidney(1);liver(7)	1
ARHGAP40	1	MS	0.644	0.0294	0.183912			1
TECPR1	1	MS	0.644	0.0294	0.183912			1
TBXAS1	1	MS	0.642	0.0302	0.188323			1
IGSF9	3	MS	0.672	0.0319594	0.197068		upper_aerodigestive_tract(6);cervix(6);large_intestine(51);haematopoietic_and_lymphoid_tissue(2);stomach(12);central_nervous_system(5);pancreas(5);bone(5);endometrium(25);urinary_tract(8);lung(19);breast(9);skin(65);oesophagus(8);ovary(10);NS(2);prostate(4);thyroid(4);kidney(2);liver(8)	3
OGFOD2	1	MS	0.638	0.032	0.197068		thyroid(2);large_intestine(12);stomach(2);haematopoietic_and_lymphoid_tissue(1);endometrium(6);urinary_tract(2);lung(6);breast(1);skin(4);oesophagus(1);pancreas(2);bone(1);kidney(7);liver(3)	1
THUMPD2	1	MS	0.638	0.032	0.197068			1
DRP2	1	MS	0.638	0.032	0.197068			1
IGF2R	2	MS	0.652	0.0321492	0.197374			2
ZNF469	4	MS	0.622	0.0331426	0.201927			3
RTN3	2	MS	0.636	0.0334	0.201927		upper_aerodigestive_tract(4);cervix(3);large_intestine(33);haematopoietic_and_lymphoid_tissue(2);stomach(14);soft_tissue(1);kidney(4);bone(2);endometrium(9);urinary_tract(7);lung(14);liver(4);skin(29);oesophagus(4);ovary(1);central_nervous_system(2);prostate(1);thyroid(2);breast(7);pancreas(2)	2
SH3GLB1	1	MS	0.636	0.0334	0.201927		thyroid(1);cervix(2);large_intestine(12);stomach(3);kidney(1);endometrium(9);urinary_tract(1);lung(7);breast(5);skin(3);ovary(1);bone(1);liver(6)	1
DUSP10	1	MS	0.636	0.0334	0.201927		upper_aerodigestive_tract(2);cervix(1);large_intestine(23);stomach(15);central_nervous_system(1);liver(4);endometrium(13);urinary_tract(3);oesophagus(7);breast(12);skin(12);lung(22);ovary(1);NS(1);prostate(2);bone(2);kidney(2);pancreas(3)	1
DUOX2	1	MS	0.636	0.0334	0.201927		large_intestine(52);endometrium(28);lung(32);skin(85);kidney(9);thyroid(6);cervix(4);central_nervous_system(16);oesophagus(8);NS(2);upper_aerodigestive_tract(3);biliary_tract(2);stomach(20);soft_tissue(2);urinary_tract(11);liver(15);prostate(6);pancreas(9);adrenal_gland(1);haematopoietic_and_lymphoid_tissue(9);ovary(3);bone(4);breast(10)	1
BMP1	2	MS	0.762	0.0335912	0.202466			2
NHLH2	4	FD	0.662	0.0337581	0.202855		cervix(2);large_intestine(9);stomach(4);endometrium(2);urinary_tract(1);liver(4);skin(1);prostate(1);kidney(1)	3
ATF7	1	MS	0.634	0.0344	0.205467		upper_aerodigestive_tract(2);large_intestine(9);stomach(2);soft_tissue(1);liver(3);haematopoietic_and_lymphoid_tissue(3);breast(1);endometrium(6);urinary_tract(3);lung(7);bone(2);skin(11);oesophagus(1);ovary(2);central_nervous_system(1);kidney(13);pancreas(3)	1
NOTCH1	1	MS	0.634	0.0344	0.205467	TSG		1
NISCH	2	MS	0.592	0.0348101	0.207293			2
FAM65A	2	MS	0.602	0.0352051	0.20886			2
SKI	1	MS	0.632	0.0356	0.20886		upper_aerodigestive_tract(6);thyroid(1);large_intestine(34);stomach(10);soft_tissue(3);central_nervous_system(2);pleura(1);haematopoietic_and_lymphoid_tissue(1);liver(4);urinary_tract(4);cervix(1);lung(11);breast(4);skin(11);oesophagus(3);ovary(1);prostate(1);pituitary(1);kidney(2);pancreas(4)	1
TNKS1BP1	1	MS	0.632	0.0356	0.20886		large_intestine(76);endometrium(21);lung(31);skin(48);autonomic_ganglia(1);kidney(22);thyroid(8);cervix(6);central_nervous_system(4);oesophagus(7);parathyroid(1);NS(2);upper_aerodigestive_tract(14);biliary_tract(2);stomach(17);urinary_tract(18);liver(28);prostate(7);pancreas(3);adrenal_gland(2);haematopoietic_and_lymphoid_tissue(8);ovary(5);bone(11);breast(16)	1
PPP2R1A	1	MS	0.632	0.0356	0.20886	Oncogene		1
DGKG	1	MS	0.632	0.0356	0.20886			1
COL1A1	5	FI	0.55	0.0363333	0.211056			4
ZCCHC3	2	MS	0.63	0.0364	0.211056			2
EARS2	1	MS	0.63	0.0364	0.211056			1
HIC2	1	MS	0.63	0.0364	0.211056			1
DYNC1I1	2	MS	0.628	0.0378	0.216016			2
RPS6KA4	1	MS	0.628	0.0378	0.216016		upper_aerodigestive_tract(2);cervix(1);large_intestine(34);stomach(3);central_nervous_system(2);kidney(2);haematopoietic_and_lymphoid_tissue(1);endometrium(7);urinary_tract(2);lung(16);breast(4);skin(21);ovary(1);pancreas(1);prostate(2);thyroid(1);bone(2);liver(7)	1
RPL3	1	MS	0.628	0.0378	0.216016			1
DOCK5	1	MS	0.628	0.0378	0.216016			1
TACC1	1	MS	0.628	0.0378	0.216016			1
CORO7-PAM16	3	MS	0.542	0.0381432	0.21735			3
BEAN1	4	MS	0.61	0.0389853	0.221512			2
DNAAF3	1	MS	0.626	0.0394	0.223229			1
PTPRN2	3	MS	0.682	0.0402766	0.224474			3
NEB	2	MS	0.538	0.040299	0.224474			2
SEMA5B	1	MS	0.624	0.0402	0.224474			1
FBP1	1	MS	0.624	0.0402	0.224474			1
ZNF185	1	MS	0.624	0.0402	0.224474			1
RENBP	1	MS	0.624	0.0402	0.224474			1
MYO1D	1	MS	0.622	0.0414	0.227413			1
SMCHD1	1	MS	0.622	0.0414	0.227413			1
TYK2	1	MS	0.622	0.0414	0.227413			1
PHAX	1	MS	0.622	0.0414	0.227413			1
HIPK2	1	MS	0.622	0.0414	0.227413			1
NLRC3	2	MS	0.548	0.0423729	0.229578		large_intestine(88);endometrium(14);lung(19);skin(53);stomach(13);kidney(6);thyroid(1);cervix(7);central_nervous_system(4);oesophagus(8);NS(2);upper_aerodigestive_tract(7);biliary_tract(1);autonomic_ganglia(2);soft_tissue(2);urinary_tract(3);breast(10);prostate(3);pituitary(1);pancreas(8);adrenal_gland(1);salivary_gland(1);meninges(1);haematopoietic_and_lymphoid_tissue(2);ovary(2);liver(14)	2
ZSCAN10	1	MS	0.62	0.0423	0.229578		thyroid(3);cervix(1);large_intestine(38);stomach(13);soft_tissue(2);central_nervous_system(2);meninges(1);upper_aerodigestive_tract(1);breast(4);biliary_tract(1);endometrium(6);urinary_tract(8);lung(22);liver(11);skin(46);oesophagus(1);ovary(4);prostate(5);bone(4);kidney(4);pancreas(5)	1
RPA1	1	MS	0.62	0.0423	0.229578			1
DCAF15	1	MS	0.62	0.0423	0.229578			1
UBA3	1	MS	0.62	0.0423	0.229578			1
PSAP	1	MS	0.618	0.0435	0.233136		upper_aerodigestive_tract(1);cervix(1);large_intestine(21);stomach(7);central_nervous_system(1);haematopoietic_and_lymphoid_tissue(1);bone(3);endometrium(3);urinary_tract(2);lung(14);liver(11);skin(11);oesophagus(2);ovary(3);pancreas(5);prostate(2);thyroid(1);kidney(2);breast(2)	1
CDH11	1	MS	0.618	0.0435	0.233136			1
SDK2	2	MS	0.668	0.0434409	0.233136			1
ZC3H4	1	MS	0.618	0.0435	0.233136			1
ANK1	3	MS	0.57	0.0441695	0.235945			3
EFCAB6	1	MS	0.616	0.0445	0.235945			1
TRAK1	1	MS	0.616	0.0445	0.235945			1
TLN1	1	MS	0.616	0.0445	0.235945			1
RYR3	4	SS	0.574	0.0455303	0.238897		large_intestine(303);endometrium(136);lung(250);skin(242);meninges(1);kidney(37);thyroid(2);cervix(14);central_nervous_system(46);oesophagus(67);parathyroid(1);NS(2);autonomic_ganglia(3);upper_aerodigestive_tract(22);biliary_tract(1);stomach(105);soft_tissue(4);urinary_tract(26);liver(83);prostate(30);pituitary(1);pancreas(53);salivary_gland(4);haematopoietic_and_lymphoid_tissue(18);ovary(20);bon…	3
AP3B2	1	MS	0.614	0.0459	0.238897		upper_aerodigestive_tract(8);cervix(1);large_intestine(42);stomach(20);kidney(5);thyroid(1);endometrium(21);urinary_tract(3);lung(32);liver(21);skin(47);oesophagus(10);ovary(6);prostate(4);bone(3);breast(6);pancreas(13)	1
PRSS27	1	MS	0.614	0.0459	0.238897		thyroid(1);large_intestine(14);stomach(4);central_nervous_system(1);liver(1);haematopoietic_and_lymphoid_tissue(3);endometrium(3);lung(3);breast(5);skin(6);ovary(2);prostate(1);bone(1);kidney(3);pancreas(2)	1
ACAP1	1	MS	0.614	0.0459	0.238897			1
SLC4A11	1	MS	0.614	0.0459	0.238897			1
MOCS1	1	MS	0.614	0.0459	0.238897			1
GALNT11	2	MS	0.536	0.0454135	0.238897			1
PLTP	2	MS	0.594	0.0464033	0.240884			2
GRB14	2	MS	0.612	0.0469	0.242195			2
FNDC3B	1	MS	0.612	0.0469	0.242195			1
PSMD8	2	MS	0.62	0.0476495	0.245426			1
DMRTA2	2	MS	0.552	0.0477973	0.245549		upper_aerodigestive_tract(4);large_intestine(14);stomach(4);soft_tissue(1);endometrium(1);urinary_tract(3);lung(7);liver(3);skin(4);oesophagus(2);prostate(1);breast(2);pancreas(7)	2
SIPA1	2	MS	0.522	0.0481373	0.246657		thyroid(9);cervix(3);large_intestine(32);stomach(8);soft_tissue(1);central_nervous_system(6);adrenal_gland(1);upper_aerodigestive_tract(2);haematopoietic_and_lymphoid_tissue(4);kidney(2);endometrium(3);urinary_tract(5);liver(7);lung(6);breast(4);skin(18);oesophagus(4);ovary(1);prostate(3);bone(1);pancreas(5)	2
ANKRD24	3	FI	0.522	0.0489769	0.250312			3
SLIT1	3	SG	0.52	0.0497766	0.252795		large_intestine(92);pleura(1);endometrium(22);lung(47);skin(68);kidney(3);thyroid(9);cervix(3);central_nervous_system(10);genital_tract(1);oesophagus(12);upper_aerodigestive_tract(5);biliary_tract(2);stomach(22);soft_tissue(1);urinary_tract(4);liver(14);prostate(7);pancreas(1);haematopoietic_and_lymphoid_tissue(7);ovary(10);bone(2);breast(10)	2
FCGBP	2	MS	0.61	0.0501	0.252795			2
PAX1	1	MS	0.61	0.0501	0.252795			1
KIAA0226	1	MS	0.61	0.0501	0.252795			1
SERPINE1	1	MS	0.61	0.0501	0.252795			1
FGGY	1	MS	0.608	0.0509	0.254244		upper_aerodigestive_tract(3);large_intestine(27);stomach(7);central_nervous_system(1);biliary_tract(1);haematopoietic_and_lymphoid_tissue(4);salivary_gland(1);endometrium(8);urinary_tract(5);lung(12);liver(8);skin(21);oesophagus(6);ovary(3);pancreas(3);prostate(1);kidney(6);breast(5)	1
TCIRG1	1	MS	0.608	0.0509	0.254244		upper_aerodigestive_tract(9);thyroid(6);large_intestine(32);stomach(10);central_nervous_system(2);autonomic_ganglia(1);breast(3);endometrium(11);urinary_tract(3);lung(4);liver(11);skin(14);oesophagus(2);ovary(5);prostate(1);kidney(3);pancreas(1)	1
CIT	1	MS	0.608	0.0509	0.254244		large_intestine(96);pleura(1);endometrium(41);lung(39);skin(61);meninges(1);kidney(11);thyroid(6);cervix(4);central_nervous_system(7);oesophagus(8);NS(2);upper_aerodigestive_tract(9);stomach(27);urinary_tract(19);liver(24);prostate(5);pancreas(14);adrenal_gland(1);haematopoietic_and_lymphoid_tissue(9);ovary(13);bone(1);breast(30)	1
CRMP1	1	MS	0.608	0.0509	0.254244			1
ZNF839	2	MS	0.554	0.0510618	0.254411		upper_aerodigestive_tract(5);cervix(3);large_intestine(32);stomach(7);soft_tissue(2);central_nervous_system(2);haematopoietic_and_lymphoid_tissue(5);bone(2);biliary_tract(1);endometrium(14);urinary_tract(3);breast(2);oesophagus(5);liver(6);skin(8);lung(6);ovary(1);thyroid(7);kidney(3);pancreas(3)	2
PRPH	1	MS	0.606	0.0521	0.256363		upper_aerodigestive_tract(3);thyroid(1);large_intestine(14);stomach(7);soft_tissue(3);kidney(2);haematopoietic_and_lymphoid_tissue(2);endometrium(1);urinary_tract(5);lung(12);liver(2);skin(4);oesophagus(5);bone(1)	1
PLOD2	1	MS	0.606	0.0521	0.256363			1
LSG1	1	MS	0.606	0.0521	0.256363			1
IRF4	1	MS	0.606	0.0521	0.256363			1
CNKSR3	1	MS	0.606	0.0521	0.256363			1
PIP4K2B	1	MS	0.604	0.0535	0.260026			1
C1QL2	1	MS	0.604	0.0535	0.260026			1
TOP3B	1	MS	0.604	0.0535	0.260026			1
SMURF1	1	MS	0.604	0.0535	0.260026			1
RPL12	1	MS	0.604	0.0535	0.260026			1
TTN	4	MS	0.56	0.0539735	0.260719			3
ESYT1	1	MS	0.602	0.0543	0.260719		thyroid(3);adrenal_gland(1);large_intestine(40);stomach(19);central_nervous_system(4);cervix(3);upper_aerodigestive_tract(1);haematopoietic_and_lymphoid_tissue(6);biliary_tract(1);endometrium(14);urinary_tract(11);oesophagus(11);breast(12);skin(26);lung(7);ovary(6);pancreas(3);prostate(3);bone(1);kidney(16);liver(12)	1
PYGO1	1	MS	0.602	0.0543	0.260719		thyroid(2);cervix(1);large_intestine(26);stomach(8);central_nervous_system(2);eye(1);upper_aerodigestive_tract(2);autonomic_ganglia(1);endometrium(14);urinary_tract(3);oesophagus(5);liver(8);skin(12);lung(7);ovary(3);pancreas(2);prostate(1);bone(1);kidney(4);breast(4)	1
SENP3	1	MS	0.602	0.0543	0.260719			1
ZNF510	2	MS	0.602	0.0543	0.260719			1
FBXO42	1	MS	0.6	0.0553	0.261718		thyroid(2);cervix(3);large_intestine(27);stomach(6);soft_tissue(2);upper_aerodigestive_tract(4);autonomic_ganglia(1);haematopoietic_and_lymphoid_tissue(1);endometrium(6);urinary_tract(6);lung(11);liver(10);skin(19);oesophagus(3);ovary(1);pancreas(2);prostate(3);kidney(2);breast(4)	1
SETDB1	1	MS	0.6	0.0553	0.261718		large_intestine(44);pleura(1);endometrium(23);lung(12);skin(24);kidney(8);thyroid(2);cervix(7);testis(1);central_nervous_system(2);oesophagus(5);NS(1);upper_aerodigestive_tract(5);biliary_tract(1);stomach(20);fallopian_tube(1);urinary_tract(8);breast(10);prostate(1);pancreas(7);adrenal_gland(1);haematopoietic_and_lymphoid_tissue(3);ovary(7);bone(2);liver(36)	1
SLC37A4	1	MS	0.6	0.0553	0.261718		upper_aerodigestive_tract(1);cervix(4);large_intestine(18);stomach(2);breast(4);endometrium(8);lung(3);bone(4);oesophagus(2);ovary(2);prostate(1);kidney(4);liver(8)	1
TAOK2	1	MS	0.6	0.0553	0.261718			1
ORMDL3	1	MS	0.6	0.0553	0.261718			1
ZNF536	1	MS	0.6	0.0553	0.261718			1
MAST1	3	MS	0.502	0.0557921	0.263418			3
TXLNB	2	MS	0.672	0.0559937	0.263742			2
ACBD6	1	MS	0.598	0.0569	0.265489		upper_aerodigestive_tract(2);large_intestine(13);stomach(2);haematopoietic_and_lymphoid_tissue(1);endometrium(5);urinary_tract(2);lung(4);liver(2);skin(4);ovary(1);breast(1);pancreas(3)	1
UNKL	1	MS	0.598	0.0569	0.265489		thyroid(5);adrenal_gland(1);large_intestine(19);stomach(1);central_nervous_system(1);cervix(1);haematopoietic_and_lymphoid_tissue(3);biliary_tract(1);endometrium(2);lung(4);breast(2);skin(3);oesophagus(3);ovary(1);autonomic_ganglia(1);liver(4)	1
PDE6B	1	MS	0.598	0.0569	0.265489			1
PDE5A	1	MS	0.598	0.0569	0.265489			1
RBM26	1	MS	0.596	0.0587	0.271968		large_intestine(54);endometrium(18);lung(11);skin(23);autonomic_ganglia(1);kidney(6);cervix(2);central_nervous_system(2);oesophagus(6);parathyroid(1);NS(1);upper_aerodigestive_tract(2);biliary_tract(1);stomach(7);soft_tissue(1);urinary_tract(17);liver(12);pancreas(4);haematopoietic_and_lymphoid_tissue(2);ovary(2);bone(2);breast(9)	1
RNPS1	1	MS	0.596	0.0587	0.271968		large_intestine(6);kidney(2);haematopoietic_and_lymphoid_tissue(1);endometrium(3);urinary_tract(3);lung(7);breast(3);skin(8);oesophagus(1);ovary(2);bone(2);liver(2)	1
TFPI	1	MS	0.596	0.0587	0.271968			1
BRSK1	4	MS	0.734	0.0632889	0.27362			3
LMNA	2	MS	0.576	0.0597226	0.27362		thyroid(3);upper_aerodigestive_tract(4);large_intestine(28);NS(1);stomach(8);soft_tissue(4);central_nervous_system(1);endometrium(8);urinary_tract(3);lung(5);liver(4);skin(18);oesophagus(1);ovary(4);pancreas(1);prostate(1);bone(1);kidney(4);breast(4)	2
USP36	2	MS	0.59	0.0625	0.27362			2
BSN	3	SG	0.708	0.062896	0.27362			2
SLC12A7	2	MS	0.502	0.0631081	0.27362			2
WNT9A	1	MS	0.584	0.0643	0.27362		thyroid(2);large_intestine(25);stomach(6);central_nervous_system(4);haematopoietic_and_lymphoid_tissue(4);liver(4);endometrium(5);breast(3);lung(8);kidney(2);skin(15);ovary(2);prostate(2);bone(2);pancreas(9)	1
IPMK	1	MS	0.594	0.0597	0.27362		upper_aerodigestive_tract(2);cervix(1);large_intestine(15);stomach(3);haematopoietic_and_lymphoid_tissue(4);breast(3);endometrium(9);urinary_tract(1);lung(15);liver(5);skin(4);ovary(1);prostate(1);thyroid(1);kidney(4);pancreas(2)	1
VAX1	1	MS	0.588	0.0635	0.27362		cervix(1);large_intestine(19);stomach(9);central_nervous_system(1);haematopoietic_and_lymphoid_tissue(1);endometrium(7);oesophagus(2);liver(3);skin(6);lung(12);ovary(2);pancreas(2);prostate(1);breast(3)	1
BTBD16	1	MS	0.584	0.0643	0.27362		cervix(1);large_intestine(18);stomach(6);soft_tissue(28);kidney(3);haematopoietic_and_lymphoid_tissue(13);endometrium(9);urinary_tract(9);lung(9);breast(4);skin(36);central_nervous_system(2);NS(2);prostate(2);bone(2);liver(4)	1
CCDC87	1	MS	0.588	0.0635	0.27362		large_intestine(40);pleura(1);endometrium(12);lung(24);skin(34);autonomic_ganglia(1);kidney(5);thyroid(1);cervix(7);central_nervous_system(4);oesophagus(3);upper_aerodigestive_tract(3);stomach(8);soft_tissue(2);urinary_tract(8);liver(6);prostate(5);pancreas(1);adrenal_gland(3);haematopoietic_and_lymphoid_tissue(1);ovary(5);breast(6)	1
MBD6	1	MS	0.592	0.0613	0.27362		thyroid(3);cervix(7);large_intestine(77);stomach(20);soft_tissue(2);central_nervous_system(3);upper_aerodigestive_tract(5);haematopoietic_and_lymphoid_tissue(6);liver(7);endometrium(20);urinary_tract(15);lung(13);breast(8);skin(22);oesophagus(7);ovary(2);NS(1);prostate(2);bone(1);kidney(10);pancreas(8)	1
GLTP	1	SS	0.584	0.0643	0.27362		upper_aerodigestive_tract(2);large_intestine(10);stomach(4);central_nervous_system(1);haematopoietic_and_lymphoid_tissue(1);breast(1);endometrium(2);urinary_tract(2);kidney(1);lung(4);liver(4);oesophagus(1);prostate(2);bone(1);pancreas(1)	1
C14orf169	1	MS	0.592	0.0613	0.27362			1
TGM7	1	MS	0.584	0.0643	0.27362		upper_aerodigestive_tract(1);cervix(2);large_intestine(44);stomach(14);central_nervous_system(4);haematopoietic_and_lymphoid_tissue(5);bone(1);endometrium(10);lung(18);breast(9);skin(43);oesophagus(6);ovary(7);pancreas(8);prostate(5);thyroid(1);kidney(11);liver(10)	1
C15orf27	1	MS	0.59	0.0625	0.27362		thyroid(3);upper_aerodigestive_tract(1);large_intestine(16);stomach(9);central_nervous_system(3);haematopoietic_and_lymphoid_tissue(2);kidney(5);biliary_tract(1);endometrium(6);urinary_tract(3);oesophagus(6);liver(4);skin(16);lung(12);prostate(1);bone(1);breast(2);pancreas(5)	1
CCDC102A	1	MS	0.59	0.0625	0.27362			1
TBX4	1	MS	0.584	0.0643	0.27362			1
MIB1	1	MS	0.588	0.0635	0.27362			1
APC2	2	MS	0.59	0.0598332	0.27362			1
PCP2	1	MS	0.586	0.0641	0.27362			1
GATAD2A	1	MS	0.59	0.0625	0.27362			1
DDX1	1	MS	0.586	0.0641	0.27362			1
SEMA4F	1	MS	0.584	0.0643	0.27362			1
SAP130	1	MS	0.588	0.0635	0.27362			1
FZD5	1	MS	0.584	0.0643	0.27362			1
ASCC2	1	MS	0.594	0.0597	0.27362			1
OSM	1	MS	0.59	0.0625	0.27362			1
FOXRED2	1	MS	0.584	0.0643	0.27362			1
NIT2	1	MS	0.586	0.0641	0.27362			1
PDIA5	1	MS	0.592	0.0613	0.27362			1
NEK11	1	MS	0.59	0.0625	0.27362			1
ZNF608	1	MS	0.588	0.0635	0.27362			1
CLTB	1	MS	0.594	0.0597	0.27362			1
SNX8	1	MS	0.584	0.0643	0.27362			1
RELN	1	MS	0.588	0.0635	0.27362			1
PARP10	1	MS	0.59	0.0625	0.27362			1
VLDLR	1	MS	0.588	0.0635	0.27362			1
RGP1	1	MS	0.586	0.0641	0.27362			1
TOPBP1	2	MS	0.502	0.0661416	0.276802			2
DDX41	2	SG	0.578	0.0677	0.276802			2
GLUD1	1	MS	0.58	0.0669	0.276802		cervix(2);large_intestine(12);stomach(4);central_nervous_system(2);endometrium(6);urinary_tract(3);lung(9);liver(6);skin(8);oesophagus(3);ovary(2);pancreas(1);prostate(2);kidney(2);breast(3)	1
TEAD1	1	MS	0.58	0.0669	0.276802		cervix(3);large_intestine(13);stomach(2);central_nervous_system(10);haematopoietic_and_lymphoid_tissue(2);breast(4);endometrium(4);urinary_tract(4);lung(11);liver(3);skin(8);oesophagus(4);prostate(1);kidney(2);pancreas(2)	1
RELA	1	MS	0.578	0.0677	0.276802		upper_aerodigestive_tract(5);cervix(8);biliary_tract(1);stomach(6);central_nervous_system(2);kidney(2);haematopoietic_and_lymphoid_tissue(1);large_intestine(25);endometrium(6);urinary_tract(8);lung(14);breast(3);skin(12);oesophagus(3);ovary(1);pancreas(1);prostate(1);bone(2);liver(4)	1
PTPRR	1	MS	0.58	0.0669	0.276802		thyroid(2);upper_aerodigestive_tract(3);large_intestine(52);stomach(18);soft_tissue(1);central_nervous_system(6);cervix(2);haematopoietic_and_lymphoid_tissue(4);breast(3);endometrium(21);urinary_tract(1);lung(34);liver(12);skin(65);oesophagus(6);ovary(5);prostate(2);bone(1);kidney(8);pancreas(7)	1
FRY	1	MS	0.578	0.0677	0.276802		large_intestine(165);pleura(1);peritoneum(1);endometrium(57);lung(61);skin(108);autonomic_ganglia(1);kidney(20);thyroid(7);cervix(11);central_nervous_system(10);oesophagus(25);NS(5);upper_aerodigestive_tract(9);biliary_tract(1);stomach(45);urinary_tract(25);breast(23);prostate(10);pancreas(9);adrenal_gland(4);haematopoietic_and_lymphoid_tissue(7);ovary(13);bone(8);liver(30)	1
PRKD1	1	MS	0.578	0.0677	0.276802		large_intestine(85);endometrium(18);lung(49);skin(39);autonomic_ganglia(2);kidney(4);thyroid(3);cervix(6);central_nervous_system(5);oesophagus(18);parathyroid(1);NS(1);upper_aerodigestive_tract(3);stomach(26);urinary_tract(7);liver(27);prostate(5);pancreas(11);adrenal_gland(1);salivary_gland(1);haematopoietic_and_lymphoid_tissue(8);ovary(7);breast(7)	1
ALOX15	1	MS	0.578	0.0677	0.276802			1
KRT13	1	MS	0.58	0.0669	0.276802			1
SOGA2	1	MS	0.578	0.0677	0.276802			1
CRLF1	1	MS	0.58	0.0669	0.276802			1
ZNF382	1	MS	0.58	0.0669	0.276802			1
FASTKD5	1	MS	0.578	0.0677	0.276802			1
R3HDML	1	MS	0.578	0.0677	0.276802			1
MMP9	1	MS	0.58	0.0669	0.276802			1
LEPREL1	1	MS	0.58	0.0669	0.276802			1
KIAA2026	1	MS	0.578	0.0677	0.276802			1
TSC1	1	MS	0.578	0.0677	0.276802	TSG		1
FBXO6	2	MS	0.64	0.0682018	0.277709		upper_aerodigestive_tract(3);large_intestine(10);stomach(3);central_nervous_system(1);liver(1);haematopoietic_and_lymphoid_tissue(1);endometrium(4);lung(1);breast(3);skin(2);ovary(1);kidney(1);pancreas(1)	2
NOTCH3	3	MS	0.546	0.0680628	0.277709			2
DEF6	2	MS	0.536	0.0688187	0.279074			2
ADARB2	1	MS	0.576	0.0691	0.279074		thyroid(2);upper_aerodigestive_tract(1);large_intestine(58);stomach(15);soft_tissue(1);central_nervous_system(11);cervix(1);haematopoietic_and_lymphoid_tissue(6);endometrium(18);urinary_tract(7);lung(25);liver(21);skin(42);oesophagus(7);ovary(2);pancreas(6);prostate(4);bone(1);breast(7)	1
TUBGCP3	1	MS	0.576	0.0691	0.279074		large_intestine(46);pleura(1);endometrium(18);lung(13);skin(21);stomach(7);kidney(8);cervix(2);central_nervous_system(5);oesophagus(2);upper_aerodigestive_tract(3);biliary_tract(1);autonomic_ganglia(2);soft_tissue(1);urinary_tract(6);breast(8);prostate(5);pancreas(3);haematopoietic_and_lymphoid_tissue(2);pituitary(1);bone(3);liver(7)	1
KARS	1	MS	0.576	0.0691	0.279074			1
PADI1	2	MS	0.574	0.0707	0.281522		thyroid(4);cervix(2);large_intestine(23);stomach(4);central_nervous_system(5);upper_aerodigestive_tract(1);haematopoietic_and_lymphoid_tissue(6);breast(5);biliary_tract(1);endometrium(6);urinary_tract(8);lung(28);liver(6);skin(35);oesophagus(4);ovary(3);prostate(6);bone(3);kidney(1);pancreas(4)	2
FASN	2	FD	0.574	0.0707	0.281522			2
HHIPL2	1	MS	0.574	0.0707	0.281522		thyroid(3);cervix(2);large_intestine(52);stomach(15);soft_tissue(1);central_nervous_system(9);upper_aerodigestive_tract(1);haematopoietic_and_lymphoid_tissue(7);liver(11);endometrium(21);urinary_tract(6);oesophagus(4);breast(8);skin(61);lung(46);ovary(3);NS(2);prostate(3);bone(2);kidney(6);pancreas(7)	1
ENTPD1	1	MS	0.574	0.0707	0.281522		upper_aerodigestive_tract(2);adrenal_gland(1);large_intestine(17);stomach(7);soft_tissue(2);central_nervous_system(1);cervix(1);haematopoietic_and_lymphoid_tissue(5);endometrium(6);urinary_tract(3);lung(12);liver(8);skin(20);oesophagus(1);ovary(3);pancreas(1);prostate(1);bone(1);kidney(1);breast(4)	1
CCDC84	1	MS	0.574	0.0707	0.281522		large_intestine(12);stomach(1);central_nervous_system(1);endometrium(4);urinary_tract(5);oesophagus(1);liver(10);skin(2);ovary(2);prostate(1);kidney(1);breast(3)	1
GLB1L3	1	MS	0.574	0.0707	0.281522		thyroid(1);upper_aerodigestive_tract(2);large_intestine(12);stomach(4);central_nervous_system(1);kidney(2);haematopoietic_and_lymphoid_tissue(1);breast(5);endometrium(10);urinary_tract(3);lung(8);liver(6);skin(14);oesophagus(2);NS(2);prostate(1);bone(3);pancreas(4)	1
ERMN	1	MS	0.574	0.0707	0.281522			1
BLNK	2	SS	0.57	0.0727	0.282122		upper_aerodigestive_tract(1);adrenal_gland(1);large_intestine(17);stomach(11);central_nervous_system(1);cervix(2);haematopoietic_and_lymphoid_tissue(5);kidney(1);endometrium(7);urinary_tract(4);lung(8);breast(3);skin(39);oesophagus(2);pancreas(1);autonomic_ganglia(1);bone(4);liver(9)	2
GRIP2	2	MS	0.57	0.0727	0.282122			2
TRAF5	1	MS	0.57	0.0727	0.282122		upper_aerodigestive_tract(3);adrenal_gland(1);large_intestine(26);stomach(6);soft_tissue(1);central_nervous_system(1);cervix(1);haematopoietic_and_lymphoid_tissue(3);breast(5);endometrium(9);urinary_tract(1);lung(10);liver(9);skin(15);oesophagus(2);ovary(2);prostate(2);kidney(10);pancreas(2)	1
C12orf57	1	MS	0.572	0.0717	0.282122		upper_aerodigestive_tract(5);large_intestine(5);stomach(2);soft_tissue(1);central_nervous_system(1);haematopoietic_and_lymphoid_tissue(1);endometrium(1);lung(2);breast(3);oesophagus(1);ovary(1);kidney(4);pancreas(1)	1
STK36	1	MS	0.572	0.0717	0.282122			1
KCNS1	1	MS	0.57	0.0727	0.282122			1
ADSL	1	MS	0.57	0.0727	0.282122			1
APBB2	1	MS	0.572	0.0717	0.282122			1
REEP2	1	MS	0.57	0.0727	0.282122			1
BAG6	1	MS	0.572	0.0717	0.282122			1
CCND3	1	MS	0.57	0.0727	0.282122			1
SP8	2	MS	0.57	0.0727	0.282122			1
TRIM56	1	MS	0.572	0.0717	0.282122			1
NOS3	3	MS	0.574	0.0736763	0.28345			3
PIK3R2	2	MS	0.596	0.0738356	0.28345			2
SSBP4	2	MS	0.568	0.0739	0.28345			2
HNRNPA1	1	MS	0.568	0.0739	0.28345		upper_aerodigestive_tract(3);cervix(2);large_intestine(13);stomach(3);haematopoietic_and_lymphoid_tissue(6);biliary_tract(1);endometrium(6);urinary_tract(4);oesophagus(2);breast(1);skin(3);lung(9);ovary(2);pancreas(2);prostate(1);kidney(4);liver(2)	1
E2F7	1	MS	0.568	0.0739	0.28345		upper_aerodigestive_tract(10);cervix(1);large_intestine(63);stomach(22);central_nervous_system(4);autonomic_ganglia(1);haematopoietic_and_lymphoid_tissue(2);breast(3);biliary_tract(1);endometrium(12);urinary_tract(3);oesophagus(5);bone(3);skin(24);lung(29);ovary(5);pancreas(4);prostate(4);thyroid(2);kidney(8);liver(10)	1
LMAN2	1	MS	0.568	0.0739	0.28345			1
MYBBP1A	2	SS	0.566	0.0755	0.284092			2
RSPO1	1	MS	0.566	0.0755	0.284092		upper_aerodigestive_tract(2);large_intestine(14);stomach(5);central_nervous_system(3);haematopoietic_and_lymphoid_tissue(2);endometrium(6);urinary_tract(1);lung(14);breast(2);skin(24);oesophagus(4);pancreas(1);prostate(1);bone(1);kidney(1);liver(3)	1
SHMT2	1	MS	0.566	0.0755	0.284092		upper_aerodigestive_tract(4);cervix(2);large_intestine(19);stomach(8);soft_tissue(1);central_nervous_system(2);haematopoietic_and_lymphoid_tissue(6);kidney(4);endometrium(6);oesophagus(3);liver(8);skin(10);lung(5);ovary(1);prostate(2);breast(4);pancreas(6)	1
ARHGEF25	1	MS	0.566	0.0755	0.284092		upper_aerodigestive_tract(6);thyroid(3);large_intestine(33);NS(1);stomach(11);central_nervous_system(2);haematopoietic_and_lymphoid_tissue(1);endometrium(7);urinary_tract(1);lung(19);liver(8);skin(22);oesophagus(5);pancreas(2);prostate(2);kidney(1);breast(7)	1
THOC1	1	MS	0.566	0.0755	0.284092			1
CLASRP	1	MS	0.566	0.0755	0.284092			1
EPHA4	1	MS	0.566	0.0755	0.284092			1
IRX1	1	MS	0.566	0.0755	0.284092			1
FOXK1	2	MS	0.496	0.0752473	0.284092			1
SVEP1	1	MS	0.566	0.0755	0.284092			1
CCNF	2	MS	0.596	0.0758513	0.284873		upper_aerodigestive_tract(6);cervix(4);large_intestine(27);stomach(13);soft_tissue(1);central_nervous_system(4);autonomic_ganglia(1);haematopoietic_and_lymphoid_tissue(6);kidney(8);biliary_tract(1);endometrium(8);urinary_tract(3);oesophagus(4);liver(4);skin(15);lung(13);ovary(1);pancreas(1);prostate(7);bone(4);breast(10)	2
ARHGEF2	2	FD	0.564	0.0781	0.288941		large_intestine(36);endometrium(12);lung(19);skin(34);kidney(3);thyroid(5);cervix(7);central_nervous_system(3);oesophagus(4);upper_aerodigestive_tract(5);stomach(14);soft_tissue(1);urinary_tract(7);breast(11);prostate(3);pituitary(1);pancreas(2);adrenal_gland(1);small_intestine(1);haematopoietic_and_lymphoid_tissue(5);ovary(3);bone(3);liver(13)	2
BRSK2	2	MS	0.564	0.0781	0.288941		upper_aerodigestive_tract(4);cervix(4);large_intestine(15);stomach(3);soft_tissue(1);central_nervous_system(2);endometrium(6);urinary_tract(1);lung(8);liver(10);skin(10);oesophagus(6);ovary(1);pancreas(3);bone(2);kidney(5);breast(5)	2
FLYWCH1	2	MS	0.564	0.0781	0.288941		upper_aerodigestive_tract(2);thyroid(4);biliary_tract(1);stomach(6);soft_tissue(2);central_nervous_system(3);adrenal_gland(1);haematopoietic_and_lymphoid_tissue(1);large_intestine(25);endometrium(2);urinary_tract(1);lung(7);breast(6);skin(17);oesophagus(6);pancreas(2);bone(1);kidney(2);liver(5)	2
KDM2A	1	MS	0.564	0.0781	0.288941		large_intestine(46);peritoneum(1);endometrium(16);lung(15);skin(15);kidney(8);thyroid(2);cervix(8);central_nervous_system(2);genital_tract(2);oesophagus(8);NS(1);upper_aerodigestive_tract(24);biliary_tract(1);stomach(14);soft_tissue(8);urinary_tract(4);liver(13);prostate(2);pancreas(4);haematopoietic_and_lymphoid_tissue(4);ovary(6);bone(2);breast(13)	1
WNT10B	1	MS	0.564	0.0781	0.288941		thyroid(2);large_intestine(18);stomach(4);soft_tissue(1);central_nervous_system(2);haematopoietic_and_lymphoid_tissue(2);breast(1);biliary_tract(1);endometrium(3);urinary_tract(4);lung(17);liver(9);skin(20);prostate(1);kidney(1);pancreas(3)	1
ZC3H18	1	MS	0.564	0.0781	0.288941			1
GAA	1	MS	0.564	0.0781	0.288941			1
FRMPD1	1	MS	0.564	0.0781	0.288941			1
CACNA1F	2	MS	0.528	0.0793167	0.292896			2
MBD1	2	MS	0.494	0.0802852	0.294279			2
PCGF6	1	MS	0.562	0.0807	0.294279		upper_aerodigestive_tract(11);cervix(1);large_intestine(16);stomach(2);central_nervous_system(2);autonomic_ganglia(1);haematopoietic_and_lymphoid_tissue(1);endometrium(3);urinary_tract(1);lung(8);liver(2);skin(3);oesophagus(3);pancreas(2);prostate(1);bone(2);kidney(3);breast(1)	1
CISH	1	MS	0.562	0.0807	0.294279			1
NDUFA2	1	MS	0.562	0.0807	0.294279			1
ZAN	2	MS	0.536	0.0807301	0.294279			1
TRAPPC9	1	MS	0.562	0.0807	0.294279			1
RBMX	1	MS	0.562	0.0807	0.294279			1
TSHZ3	2	SG	0.56	0.0825	0.296372			2
SMPDL3B	1	MS	0.56	0.0825	0.296372		upper_aerodigestive_tract(1);cervix(1);large_intestine(19);stomach(6);central_nervous_system(1);thyroid(2);haematopoietic_and_lymphoid_tissue(2);breast(1);endometrium(6);urinary_tract(4);oesophagus(3);liver(5);skin(22);lung(4);ovary(3);prostate(3);bone(1);kidney(3);pancreas(3)	1
RPS3	1	SS	0.56	0.0825	0.296372		large_intestine(6);stomach(3);pleura(1);haematopoietic_and_lymphoid_tissue(1);endometrium(7);lung(5);liver(2);skin(4);ovary(2);prostate(1);kidney(2);pancreas(1)	1
TP53	1	MS	0.56	0.0825	0.296372	TSG		1
ERF	1	MS	0.56	0.0825	0.296372			1
NT5DC2	1	MS	0.56	0.0825	0.296372			1
SLC39A4	1	MS	0.56	0.0825	0.296372			1
G6PD	1	MS	0.56	0.0825	0.296372			1
ENO2	2	MS	0.492	0.0835446	0.297625		thyroid(3);adrenal_gland(1);large_intestine(7);stomach(4);central_nervous_system(2);kidney(2);cervix(1);upper_aerodigestive_tract(1);haematopoietic_and_lymphoid_tissue(8);biliary_tract(1);endometrium(6);urinary_tract(4);oesophagus(2);breast(1);skin(10);lung(4);ovary(3);pancreas(1);prostate(1);bone(1);liver(8)	2
STAB2	2	MS	0.558	0.0839	0.297625		large_intestine(131);endometrium(44);lung(124);skin(211);autonomic_ganglia(4);kidney(13);thyroid(8);cervix(8);central_nervous_system(19);oesophagus(10);NS(7);upper_aerodigestive_tract(6);stomach(47);soft_tissue(4);urinary_tract(16);liver(53);prostate(14);pancreas(15);adrenal_gland(1);haematopoietic_and_lymphoid_tissue(21);ovary(18);bone(4);breast(23)	2
ZFHX3	3	SG	0.498	0.0832116	0.297625			2
GNB1L	2	MS	0.506	0.084064	0.297625			2
DNAH5	2	MS	0.598	0.0845578	0.297625			2
CEP350	1	MS	0.556	0.0851	0.297625		large_intestine(102);endometrium(52);lung(55);skin(61);autonomic_ganglia(1);kidney(13);thyroid(4);cervix(9);eye(1);central_nervous_system(8);oesophagus(16);upper_aerodigestive_tract(11);stomach(21);soft_tissue(1);urinary_tract(15);breast(32);prostate(3);pituitary(1);pancreas(10);haematopoietic_and_lymphoid_tissue(9);ovary(10);bone(3);liver(20)	1
CDK4	1	MS	0.558	0.0839	0.297625		cervix(1);large_intestine(15);NS(1);central_nervous_system(2);haematopoietic_and_lymphoid_tissue(4);biliary_tract(2);endometrium(6);urinary_tract(3);lung(4);liver(1);skin(12);oesophagus(1);ovary(1);pancreas(1);prostate(2);kidney(3);breast(3)	1
MED13L	1	MS	0.556	0.0851	0.297625		upper_aerodigestive_tract(8);cervix(2);large_intestine(74);stomach(27);central_nervous_system(3);pancreas(5);haematopoietic_and_lymphoid_tissue(8);kidney(6);biliary_tract(1);endometrium(46);urinary_tract(5);lung(44);liver(28);skin(55);oesophagus(11);ovary(12);NS(4);prostate(7);thyroid(1);bone(3);breast(14)	1
C16orf62	1	MS	0.556	0.0851	0.297625			1
OGFOD1	1	MS	0.556	0.0851	0.297625			1
RBM42	1	MS	0.558	0.0839	0.297625			1
STXBP5	1	MS	0.556	0.0851	0.297625			1
VIPR2	1	MS	0.556	0.0851	0.297625			1
HSF1	1	MS	0.558	0.0839	0.297625			1
RS1	1	MS	0.556	0.0851	0.297625			1
GIGYF1	3	MS	0.57	0.0869134	0.298991			3
KIF26B	2	MS	0.54	0.0871774	0.298991		large_intestine(115);pleura(1);peritoneum(1);endometrium(37);lung(35);skin(61);autonomic_ganglia(1);kidney(11);thyroid(7);cervix(11);central_nervous_system(12);oesophagus(24);upper_aerodigestive_tract(10);stomach(34);soft_tissue(4);urinary_tract(9);liver(45);prostate(7);pancreas(20);haematopoietic_and_lymphoid_tissue(5);ovary(7);bone(3);breast(22)	2
LRRC16B	3	MS	0.588	0.0864616	0.298991		upper_aerodigestive_tract(8);cervix(3);large_intestine(52);stomach(25);central_nervous_system(7);autonomic_ganglia(1);haematopoietic_and_lymphoid_tissue(9);kidney(5);endometrium(24);urinary_tract(10);lung(23);liver(12);parathyroid(1);skin(48);oesophagus(9);ovary(3);pancreas(4);prostate(5);thyroid(4);bone(1);breast(14)	2
FARSA	2	FD	0.554	0.0873	0.298991			2
TMC2	2	MS	0.506	0.0865837	0.298991			2
NUAK2	1	MS	0.554	0.0873	0.298991		upper_aerodigestive_tract(1);cervix(4);large_intestine(21);stomach(1);central_nervous_system(1);liver(10);haematopoietic_and_lymphoid_tissue(5);endometrium(8);urinary_tract(4);lung(6);breast(11);skin(35);oesophagus(5);ovary(5);prostate(4);bone(3);kidney(9);pancreas(5)	1
TECTA	1	MS	0.554	0.0873	0.298991		large_intestine(191);endometrium(44);lung(76);skin(138);autonomic_ganglia(1);kidney(18);thyroid(6);cervix(5);central_nervous_system(15);oesophagus(31);NS(2);upper_aerodigestive_tract(9);biliary_tract(1);stomach(54);soft_tissue(1);urinary_tract(18);liver(29);prostate(10);pancreas(26);haematopoietic_and_lymphoid_tissue(14);ovary(10);bone(2);breast(25)	1
ZNF324	1	MS	0.554	0.0873	0.298991			1
HTRA3	1	MS	0.554	0.0873	0.298991			1
FIS1	2	MS	0.532	0.0868066	0.298991			1
PPP1R3F	3	MS	0.604	0.0869714	0.298991			1
MECP2	1	MS	0.554	0.0873	0.298991			1
DMBT1	4	MS	0.51	0.0876426	0.299647		large_intestine(101);pleura(1);endometrium(43);lung(84);skin(177);autonomic_ganglia(1);kidney(17);thyroid(10);cervix(11);central_nervous_system(11);oesophagus(7);NS(2);upper_aerodigestive_tract(20);stomach(29);soft_tissue(4);urinary_tract(16);liver(35);prostate(6);pancreas(15);haematopoietic_and_lymphoid_tissue(46);ovary(6);bone(5);breast(15)	2
SYT8	1	MS	0.552	0.0889	0.301864		thyroid(2);upper_aerodigestive_tract(2);large_intestine(25);stomach(4);soft_tissue(1);haematopoietic_and_lymphoid_tissue(2);endometrium(3);urinary_tract(3);oesophagus(2);breast(5);skin(11);lung(4);ovary(1);pancreas(3);bone(2);kidney(1);liver(6)	1
HERC1	1	MS	0.552	0.0889	0.301864		large_intestine(175);endometrium(71);lung(66);skin(85);autonomic_ganglia(3);kidney(31);thyroid(2);cervix(11);eye(1);central_nervous_system(12);oesophagus(20);NS(3);upper_aerodigestive_tract(18);biliary_tract(3);stomach(45);soft_tissue(13);urinary_tract(23);liver(70);prostate(16);pancreas(14);adrenal_gland(1);salivary_gland(1);haematopoietic_and_lymphoid_tissue(27);ovary(12);bone(6);breast(41)	1
MYO19	1	MS	0.552	0.0889	0.301864			1
NPSR1	1	MS	0.552	0.0889	0.301864			1
ADAMTS10	4	MS	0.61	0.0919915	0.311827			3
EPPK1	3	SG	0.55	0.0933	0.314649			2
ONECUT2	1	MS	0.55	0.0933	0.314649			1
COPS7B	1	MS	0.55	0.0933	0.314649			1
MUC16	6	SG	0.592	0.0936459	0.314941			4
MEGF6	4	SG	0.546	0.0971	0.314941		large_intestine(108);pleura(1);endometrium(14);lung(18);skin(36);meninges(1);kidney(3);thyroid(7);cervix(1);central_nervous_system(5);oesophagus(10);upper_aerodigestive_tract(10);stomach(27);soft_tissue(5);urinary_tract(8);breast(4);prostate(4);pancreas(5);haematopoietic_and_lymphoid_tissue(14);ovary(1);bone(1);liver(17)	3
MLL2	3	MS	0.516	0.097198	0.314941	TSG		3
ZZEF1	3	SG	0.546	0.0971	0.314941			3
DNAH2	4	MS	0.546	0.0971	0.314941			3
SIK1	3	MS	0.672	0.0962773	0.314941			3
ZNF259	2	MS	0.546	0.0971	0.314941		thyroid(1);upper_aerodigestive_tract(1);large_intestine(14);stomach(5);central_nervous_system(2);haematopoietic_and_lymphoid_tissue(1);endometrium(7);urinary_tract(2);lung(6);breast(3);skin(7);oesophagus(3);pancreas(1);kidney(1);liver(5)	2
ALK	2	MS	0.56	0.0954109	0.314941	Oncogene		2
CUL7	2	MS	0.622	0.0968434	0.314941			2
CRTC2	3	MS	0.524	0.0952992	0.314941		large_intestine(34);peritoneum(1);endometrium(13);lung(8);skin(19);kidney(4);thyroid(2);cervix(2);central_nervous_system(8);oesophagus(6);NS(1);upper_aerodigestive_tract(4);biliary_tract(1);stomach(3);urinary_tract(9);breast(4);prostate(1);pancreas(3);adrenal_gland(1);haematopoietic_and_lymphoid_tissue(4);ovary(5);liver(5)	1
EIF4B	1	MS	0.546	0.0971	0.314941		upper_aerodigestive_tract(1);cervix(3);large_intestine(16);stomach(7);central_nervous_system(2);haematopoietic_and_lymphoid_tissue(1);kidney(3);biliary_tract(1);endometrium(8);urinary_tract(1);lung(15);liver(11);skin(10);pancreas(2);prostate(2);bone(3);breast(5)	1
SPG11	1	MS	0.546	0.0971	0.314941		large_intestine(76);endometrium(38);lung(39);skin(44);autonomic_ganglia(1);kidney(15);thyroid(1);cervix(7);central_nervous_system(4);oesophagus(8);NS(3);upper_aerodigestive_tract(12);biliary_tract(1);stomach(20);soft_tissue(10);urinary_tract(11);breast(16);prostate(9);pancreas(10);haematopoietic_and_lymphoid_tissue(11);ovary(12);bone(2);liver(14)	1
C17orf85	1	MS	0.546	0.0971	0.314941			1
MSI2	1	MS	0.548	0.0955	0.314941			1
SMAD4	1	MS	0.548	0.0955	0.314941	TSG		1
PLEKHA4	1	MS	0.548	0.0955	0.314941			1
MN1	1	MS	0.548	0.0955	0.314941			1
RIBC2	1	MS	0.548	0.0955	0.314941			1
RASGEF1C	1	MS	0.548	0.0955	0.314941			1
ZNF318	1	MS	0.548	0.0955	0.314941			1
CYP2W1	2	MS	0.574	0.0958013	0.314941			1
NEFL	1	MS	0.548	0.0955	0.314941			1
RGS3	1	MS	0.546	0.0971	0.314941			1
ST6GALNAC6	1	MS	0.546	0.0971	0.314941			1
SPTBN4	5	MS	0.472	0.0977609	0.316248			2
DGCR2	2	MS	0.616	0.0990532	0.317986			2
EGR2	1	MS	0.544	0.0991	0.317986		upper_aerodigestive_tract(3);large_intestine(59);stomach(13);central_nervous_system(3);autonomic_ganglia(2);haematopoietic_and_lymphoid_tissue(10);breast(2);biliary_tract(1);endometrium(9);urinary_tract(8);oesophagus(4);liver(5);skin(9);lung(14);ovary(7);NS(1);prostate(6);bone(1);kidney(4);pancreas(4)	1
POLR2I	1	MS	0.544	0.0991	0.317986			1
DCP1A	1	MS	0.544	0.0991	0.317986			1
TULP1	1	MS	0.544	0.0991	0.317986			1
CC2D1B	1	MS	0.542	0.1007	0.318991		upper_aerodigestive_tract(5);cervix(2);large_intestine(45);stomach(8);central_nervous_system(2);adrenal_gland(2);kidney(2);endometrium(11);urinary_tract(6);oesophagus(7);breast(5);skin(7);lung(19);ovary(4);pancreas(3);prostate(3);bone(3);liver(5)	1
SALL2	1	MS	0.542	0.1007	0.318991		upper_aerodigestive_tract(1);large_intestine(55);NS(2);stomach(11);central_nervous_system(3);haematopoietic_and_lymphoid_tissue(5);endometrium(21);urinary_tract(5);lung(18);breast(6);skin(35);oesophagus(2);ovary(4);pancreas(2);kidney(4);liver(15)	1
PITPNM3	1	MS	0.542	0.1007	0.318991			1
RARA	1	MS	0.542	0.1007	0.318991			1
DNAH6	1	MS	0.542	0.1007	0.318991			1
B3GALT5	1	MS	0.542	0.1007	0.318991			1
FAM69B	1	MS	0.542	0.1007	0.318991			1
GRIN1	1	MS	0.542	0.1007	0.318991			1
PPP1R9B	2	FD	0.54	0.1025	0.32212			2
BAI1	2	MS	0.54	0.1025	0.32212			2
DCTN1	1	MS	0.54	0.1025	0.32212			1
ARSA	1	MS	0.54	0.1025	0.32212			1
PXDNL	1	MS	0.54	0.1025	0.32212			1
MYH7	2	SS	0.538	0.1037	0.322821		large_intestine(123);endometrium(59);lung(104);skin(168);autonomic_ganglia(2);kidney(26);thyroid(4);cervix(10);testis(1);central_nervous_system(11);oesophagus(29);NS(7);upper_aerodigestive_tract(13);biliary_tract(1);stomach(42);urinary_tract(19);breast(28);prostate(14);ovary(10);pancreas(16);haematopoietic_and_lymphoid_tissue(13);pituitary(1);bone(4);liver(43)	2
UROD	1	MS	0.538	0.1037	0.322821		upper_aerodigestive_tract(2);thyroid(1);large_intestine(12);stomach(1);central_nervous_system(1);breast(1);endometrium(4);urinary_tract(3);lung(2);liver(2);skin(3);ovary(2);kidney(3);pancreas(2)	1
ZSCAN29	1	MS	0.538	0.1037	0.322821		upper_aerodigestive_tract(2);thyroid(2);large_intestine(33);stomach(7);central_nervous_system(4);cervix(2);haematopoietic_and_lymphoid_tissue(1);salivary_gland(1);endometrium(14);urinary_tract(3);oesophagus(3);liver(5);skin(14);lung(10);pancreas(3);prostate(1);bone(1);kidney(7);breast(5)	1
CBFA2T3	1	MS	0.538	0.1037	0.322821			1
SUN1	1	MS	0.538	0.1037	0.322821			1
PGK1	1	MS	0.538	0.1037	0.322821			1
ATP13A1	3	MS	0.634	0.104715	0.323849			2
KLHL20	1	MS	0.536	0.1055	0.323849		upper_aerodigestive_tract(3);cervix(2);large_intestine(30);stomach(5);soft_tissue(1);central_nervous_system(3);autonomic_ganglia(1);endometrium(12);urinary_tract(2);lung(14);liver(5);skin(14);oesophagus(3);ovary(1);pancreas(1);prostate(2);bone(2);kidney(4);breast(4)	1
ARL5C	1	MS	0.536	0.1055	0.323849			1
ERBB2	2	MS	0.536	0.1055	0.323849	Oncogene		1
KRT26	1	MS	0.536	0.1055	0.323849			1
MYBPC2	1	MS	0.536	0.1055	0.323849			1
EIF4ENIF1	1	MS	0.536	0.1055	0.323849			1
ZHX1	1	MS	0.536	0.1055	0.323849			1
NHS	1	MS	0.536	0.1055	0.323849			1
RRBP1	4	MS	0.532	0.106021	0.324944			3
FOXA1	5	ID	0.532	0.1089	0.326206		upper_aerodigestive_tract(2);large_intestine(15);stomach(3);soft_tissue(4);central_nervous_system(9);autonomic_ganglia(2);haematopoietic_and_lymphoid_tissue(2);liver(3);endometrium(9);urinary_tract(4);lung(5);breast(26);skin(13);oesophagus(4);ovary(1);prostate(32);bone(2);kidney(2);pancreas(3)	3
NPHP4	3	SG	0.498	0.108483	0.326206		large_intestine(75);endometrium(32);lung(24);skin(31);stomach(19);kidney(6);thyroid(1);cervix(4);central_nervous_system(5);oesophagus(7);NS(1);upper_aerodigestive_tract(5);biliary_tract(1);autonomic_ganglia(1);soft_tissue(4);urinary_tract(1);breast(19);prostate(6);pancreas(7);adrenal_gland(2);haematopoietic_and_lymphoid_tissue(8);ovary(6);bone(9);liver(15)	2
RYR1	4	MS	0.564	0.108113	0.326206			2
C1QA	1	MS	0.534	0.1079	0.326206		thyroid(1);upper_aerodigestive_tract(3);large_intestine(14);autonomic_ganglia(1);central_nervous_system(1);breast(1);endometrium(4);oesophagus(2);liver(3);skin(15);stomach(4);lung(12);ovary(1);kidney(3);pancreas(1)	1
GATA3	1	MS	0.532	0.1089	0.326206	TSG	upper_aerodigestive_tract(1);thyroid(4);large_intestine(48);NS(1);stomach(18);soft_tissue(3);central_nervous_system(3);haematopoietic_and_lymphoid_tissue(16);biliary_tract(2);endometrium(6);oesophagus(5);breast(170);skin(25);lung(26);ovary(5);pancreas(4);bone(2);kidney(3);liver(3)	1
TBC1D12	1	MS	0.532	0.1089	0.326206		upper_aerodigestive_tract(3);adrenal_gland(1);large_intestine(33);stomach(2);central_nervous_system(4);thyroid(1);haematopoietic_and_lymphoid_tissue(3);endometrium(11);lung(11);liver(6);skin(11);ovary(1);pancreas(2);bone(1);kidney(6);breast(3)	1
FAM111A	1	MS	0.532	0.1089	0.326206		thyroid(1);upper_aerodigestive_tract(2);large_intestine(27);stomach(8);central_nervous_system(2);cervix(5);haematopoietic_and_lymphoid_tissue(2);breast(9);endometrium(13);urinary_tract(4);liver(2);lung(8);bone(1);skin(13);autonomic_ganglia(1);oesophagus(1);prostate(4);ovary(5);kidney(4);pancreas(4)	1
XRRA1	1	MS	0.534	0.1079	0.326206		thyroid(2);cervix(4);large_intestine(22);lung(7);stomach(13);central_nervous_system(4);biliary_tract(2);endometrium(8);urinary_tract(3);oesophagus(3);liver(9);parathyroid(1);skin(8);autonomic_ganglia(1);ovary(3);pancreas(1);prostate(3);bone(3);kidney(3);breast(8)	1
AKAP3	1	MS	0.534	0.1079	0.326206		upper_aerodigestive_tract(14);cervix(5);large_intestine(61);stomach(13);central_nervous_system(5);autonomic_ganglia(1);haematopoietic_and_lymphoid_tissue(6);bone(6);endometrium(28);urinary_tract(5);lung(23);breast(6);pituitary(1);skin(51);oesophagus(6);ovary(6);pancreas(15);prostate(3);thyroid(9);kidney(6);liver(10)	1
TCHP	1	MS	0.532	0.1089	0.326206		thyroid(1);cervix(2);large_intestine(23);stomach(8);soft_tissue(1);central_nervous_system(1);upper_aerodigestive_tract(2);endometrium(6);urinary_tract(2);oesophagus(3);breast(5);skin(6);lung(5);ovary(3);pancreas(3);kidney(2);liver(6)	1
ADCY4	1	MS	0.532	0.1089	0.326206		upper_aerodigestive_tract(3);thyroid(3);large_intestine(44);stomach(14);soft_tissue(2);central_nervous_system(10);cervix(5);haematopoietic_and_lymphoid_tissue(3);breast(7);endometrium(14);urinary_tract(6);lung(20);liver(18);skin(38);oesophagus(3);ovary(5);prostate(4);bone(1);kidney(3);pancreas(7)	1
RPAP1	1	SG	0.534	0.1079	0.326206		large_intestine(43);endometrium(18);lung(31);skin(42);autonomic_ganglia(1);kidney(8);thyroid(11);cervix(4);eye(1);central_nervous_system(8);oesophagus(5);parathyroid(1);NS(1);upper_aerodigestive_tract(6);biliary_tract(1);stomach(18);urinary_tract(13);liver(11);prostate(6);pancreas(13);haematopoietic_and_lymphoid_tissue(5);ovary(2);bone(3);breast(7)	1
TRMU	1	MS	0.532	0.1089	0.326206			1
TMEM115	2	MS	0.658	0.107751	0.326206			1
SRRT	1	MS	0.534	0.1079	0.326206			1
IFFO2	1	MS	0.53	0.1107	0.328129		upper_aerodigestive_tract(3);large_intestine(9);stomach(2);soft_tissue(1);liver(1);haematopoietic_and_lymphoid_tissue(1);endometrium(6);oesophagus(2);breast(1);skin(7);ovary(1);kidney(4);pancreas(5)	1
FOXB1	1	MS	0.53	0.1107	0.328129		thyroid(1);adrenal_gland(1);large_intestine(10);stomach(9);central_nervous_system(1);upper_aerodigestive_tract(2);liver(2);endometrium(2);lung(8);kidney(1);skin(1);oesophagus(2);ovary(1);bone(1);pancreas(3)	1
LLGL1	1	MS	0.53	0.1107	0.328129			1
PTPRA	1	MS	0.53	0.1107	0.328129			1
CBR1	1	MS	0.53	0.1107	0.328129			1
CSF2RB	1	MS	0.53	0.1107	0.328129			1
SEMA5A	1	MS	0.53	0.1107	0.328129			1
BCL11B	2	MS	0.466	0.111272	0.329332		large_intestine(75);endometrium(14);lung(27);skin(54);meninges(1);kidney(3);thyroid(6);cervix(1);central_nervous_system(8);oesophagus(1);NS(5);upper_aerodigestive_tract(5);stomach(21);soft_tissue(2);urinary_tract(2);breast(5);prostate(3);pancreas(7);adrenal_gland(1);haematopoietic_and_lymphoid_tissue(24);ovary(3);bone(2);liver(14)	2
NEIL1	2	SG	0.526	0.1137	0.32963		upper_aerodigestive_tract(1);large_intestine(16);autonomic_ganglia(1);soft_tissue(3);central_nervous_system(2);haematopoietic_and_lymphoid_tissue(1);breast(7);endometrium(5);urinary_tract(1);kidney(1);lung(6);liver(9);skin(8);stomach(4);oesophagus(3);ovary(3);NS(1);bone(1);pancreas(2)	2
ADAMTS14	1	MS	0.526	0.1137	0.32963		large_intestine(79);endometrium(18);lung(39);skin(48);autonomic_ganglia(1);kidney(13);thyroid(8);cervix(7);central_nervous_system(5);oesophagus(15);upper_aerodigestive_tract(3);biliary_tract(2);stomach(20);soft_tissue(5);urinary_tract(12);breast(12);prostate(7);pancreas(12);haematopoietic_and_lymphoid_tissue(11);ovary(7);bone(3);liver(22)	1
PLAU	1	MS	0.526	0.1137	0.32963		thyroid(2);cervix(2);large_intestine(31);stomach(3);central_nervous_system(2);upper_aerodigestive_tract(2);haematopoietic_and_lymphoid_tissue(1);endometrium(9);urinary_tract(2);lung(10);liver(10);skin(11);ovary(2);pancreas(1);prostate(1);bone(1);kidney(7);breast(4)	1
NOLC1	1	MS	0.526	0.1137	0.32963		thyroid(1);cervix(2);large_intestine(28);stomach(10);upper_aerodigestive_tract(2);haematopoietic_and_lymphoid_tissue(3);endometrium(17);urinary_tract(2);lung(13);liver(9);skin(14);oesophagus(3);ovary(2);pancreas(6);bone(1);kidney(3);breast(3)	1
SLC12A4	1	MS	0.528	0.1131	0.32963			1
ZBTB4	2	MS	0.526	0.1137	0.32963			1
EPB41L3	1	MS	0.528	0.1131	0.32963			1
TLX2	1	MS	0.526	0.1137	0.32963			1
GPR17	1	MS	0.528	0.1131	0.32963			1
BPIFA3	1	MS	0.526	0.1137	0.32963			1
GUCD1	1	MS	0.528	0.1131	0.32963			1
CACNA1I	1	MS	0.528	0.1131	0.32963			1
COBL	1	MS	0.526	0.1137	0.32963			1
PTK2B	1	MS	0.526	0.1137	0.32963			1
ITGA10	1	MS	0.524	0.1163	0.332477		large_intestine(77);endometrium(12);lung(33);skin(39);autonomic_ganglia(2);kidney(9);thyroid(2);cervix(3);central_nervous_system(3);oesophagus(3);NS(1);upper_aerodigestive_tract(8);biliary_tract(1);stomach(12);urinary_tract(13);liver(19);prostate(3);pancreas(6);haematopoietic_and_lymphoid_tissue(5);ovary(3);bone(1);breast(16)	1
FAM5B	1	MS	0.524	0.1163	0.332477		upper_aerodigestive_tract(16);cervix(2);large_intestine(61);stomach(25);central_nervous_system(4);thyroid(1);haematopoietic_and_lymphoid_tissue(11);endometrium(24);urinary_tract(6);lung(72);breast(11);skin(117);oesophagus(19);ovary(4);pancreas(7);prostate(5);bone(1);kidney(10);liver(19)	1
FGF23	1	MS	0.522	0.1177	0.332477		upper_aerodigestive_tract(4);large_intestine(25);NS(1);stomach(6);central_nervous_system(1);meninges(1);haematopoietic_and_lymphoid_tissue(1);biliary_tract(1);endometrium(5);urinary_tract(2);oesophagus(8);breast(9);skin(31);lung(15);ovary(4);pancreas(2);prostate(6);kidney(1);liver(5)	1
OASL	1	SG	0.524	0.1163	0.332477		upper_aerodigestive_tract(2);thyroid(1);large_intestine(20);stomach(6);soft_tissue(1);central_nervous_system(4);adrenal_gland(1);endometrium(13);urinary_tract(3);cervix(1);oesophagus(4);liver(13);skin(37);lung(8);ovary(2);NS(1);prostate(2);kidney(2);breast(9)	1
MAPKBP1	1	MS	0.522	0.1177	0.332477		thyroid(6);upper_aerodigestive_tract(6);large_intestine(52);stomach(19);central_nervous_system(9);cervix(4);haematopoietic_and_lymphoid_tissue(4);endometrium(20);urinary_tract(4);oesophagus(10);liver(19);skin(38);lung(21);ovary(3);pancreas(6);prostate(5);bone(3);kidney(10);breast(14)	1
ATP2A3	2	MS	0.524	0.1163	0.332477			1
KRTAP9-1	1	SS	0.522	0.1177	0.332477			1
HMHA1	1	MS	0.522	0.1177	0.332477			1
CENPB	1	MS	0.524	0.1163	0.332477			1
TP53INP2	1	MS	0.522	0.1177	0.332477			1
SEMA3B	1	MS	0.522	0.1177	0.332477			1
AMACR	1	MS	0.522	0.1177	0.332477			1
PWWP2A	1	MS	0.524	0.1163	0.332477			1
FRS3	1	MS	0.522	0.1177	0.332477			1
R3HCC1	1	MS	0.524	0.1163	0.332477			1
TMEM67	1	MS	0.524	0.1163	0.332477			1
GPT	1	MS	0.522	0.1177	0.332477			1
EDA2R	1	MS	0.524	0.1163	0.332477			1
ANXA11	2	MS	0.52	0.1199	0.334876		upper_aerodigestive_tract(1);cervix(2);large_intestine(24);stomach(2);pleura(1);breast(1);endometrium(3);urinary_tract(4);adrenal_gland(2);oesophagus(4);kidney(3);skin(11);lung(9);ovary(3);pancreas(2);prostate(5);bone(1);liver(2)	2
LCK	1	MS	0.52	0.1199	0.334876		thyroid(2);upper_aerodigestive_tract(1);large_intestine(38);stomach(6);central_nervous_system(7);adrenal_gland(1);haematopoietic_and_lymphoid_tissue(9);endometrium(8);urinary_tract(1);lung(17);liver(7);skin(38);oesophagus(1);ovary(2);pancreas(1);breast(5)	1
MMP3	1	MS	0.52	0.1199	0.334876		upper_aerodigestive_tract(1);thyroid(3);large_intestine(37);stomach(8);soft_tissue(5);central_nervous_system(6);cervix(1);endometrium(8);urinary_tract(1);oesophagus(2);liver(3);skin(40);lung(12);ovary(4);pancreas(2);prostate(2);bone(1);kidney(4);breast(6)	1
IKZF4	1	MS	0.52	0.1199	0.334876		upper_aerodigestive_tract(5);thyroid(1);large_intestine(31);stomach(7);soft_tissue(1);central_nervous_system(1);pancreas(1);prostate(1);haematopoietic_and_lymphoid_tissue(1);endometrium(6);urinary_tract(1);lung(4);liver(3);skin(13);oesophagus(3);ovary(1);NS(1);autonomic_ganglia(2);bone(1);breast(2)	1
ANAPC5	1	MS	0.52	0.1199	0.334876		thyroid(1);cervix(1);large_intestine(23);stomach(7);central_nervous_system(2);autonomic_ganglia(1);haematopoietic_and_lymphoid_tissue(2);endometrium(12);urinary_tract(3);lung(14);breast(12);skin(14);oesophagus(1);ovary(3);pancreas(6);prostate(4);kidney(5);liver(8)	1
SLC25A29	1	MS	0.52	0.1199	0.334876		thyroid(1);upper_aerodigestive_tract(19);large_intestine(10);stomach(2);central_nervous_system(1);pancreas(3);endometrium(2);urinary_tract(1);lung(2);breast(3);skin(2);oesophagus(1);ovary(2);NS(1);prostate(1);bone(2);liver(2)	1
PRSS36	1	MS	0.52	0.1199	0.334876			1
CRX	1	MS	0.52	0.1199	0.334876			1
PLXNB3	3	MS	0.476	0.120122	0.335024			3
UBE2Q2	3	FD	0.624	0.120878	0.336659		cervix(1);large_intestine(12);stomach(1);soft_tissue(2);haematopoietic_and_lymphoid_tissue(1);endometrium(7);urinary_tract(1);lung(7);liver(11);skin(12);oesophagus(1);ovary(4);kidney(5);breast(2)	2
SH3TC1	2	MS	0.5	0.121395	0.337138			2
ASPG	1	MS	0.518	0.1219	0.337138		upper_aerodigestive_tract(4);thyroid(2);large_intestine(32);stomach(6);cervix(1);haematopoietic_and_lymphoid_tissue(6);endometrium(7);urinary_tract(3);lung(8);liver(4);skin(21);oesophagus(3);ovary(1);prostate(1);bone(2);kidney(2);breast(5)	1
CACNG7	1	MS	0.518	0.1219	0.337138			1
FN1	1	MS	0.518	0.1219	0.337138			1
EDF1	1	MS	0.518	0.1219	0.337138			1
GAK	2	MS	0.526	0.122248	0.33763			2
PLXNB2	5	SG	0.536	0.123378	0.340276			3
SPNS1	1	MS	0.516	0.1243	0.340452			1
NAGLU	1	MS	0.516	0.1243	0.340452			1
POLDIP3	1	MS	0.516	0.1243	0.340452			1
TBRG4	1	MS	0.516	0.1243	0.340452			1
LONRF3	1	MS	0.516	0.1243	0.340452			1
PKP3	2	MS	0.492	0.129719	0.342949		upper_aerodigestive_tract(11);adrenal_gland(1);large_intestine(35);stomach(8);soft_tissue(1);central_nervous_system(3);cervix(4);haematopoietic_and_lymphoid_tissue(5);endometrium(6);urinary_tract(4);lung(6);breast(5);skin(26);oesophagus(8);ovary(1);pancreas(2);thyroid(3);liver(13)	2
POLR2A	2	MS	0.52	0.128707	0.342949			2
WNT4	1	MS	0.508	0.1304	0.342949		upper_aerodigestive_tract(9);thyroid(4);large_intestine(18);stomach(3);cervix(2);endometrium(2);lung(3);liver(4);skin(6);ovary(1);pancreas(1);prostate(2);bone(1);breast(2)	1
PAFAH2	1	MS	0.51	0.1292	0.342949		thyroid(2);large_intestine(17);stomach(4);central_nervous_system(5);pancreas(1);haematopoietic_and_lymphoid_tissue(2);endometrium(5);urinary_tract(1);oesophagus(1);liver(2);skin(10);lung(5);ovary(2);NS(1);prostate(1);bone(1);kidney(4);breast(2)	1
COL9A2	1	MS	0.514	0.127	0.342949		thyroid(2);cervix(2);large_intestine(35);stomach(11);central_nervous_system(2);upper_aerodigestive_tract(5);haematopoietic_and_lymphoid_tissue(2);biliary_tract(1);endometrium(12);urinary_tract(2);lung(12);liver(7);skin(35);oesophagus(7);ovary(9);pancreas(3);prostate(1);kidney(4);breast(2)	1
FZD8	2	MS	0.478	0.127728	0.342949		thyroid(3);cervix(1);large_intestine(38);stomach(16);central_nervous_system(4);adrenal_gland(1);haematopoietic_and_lymphoid_tissue(2);endometrium(5);urinary_tract(1);lung(13);liver(7);skin(14);oesophagus(3);pituitary(1);pancreas(2);prostate(2);ovary(3);kidney(1);breast(2)	1
PICALM	1	MS	0.508	0.1304	0.342949		thyroid(1);upper_aerodigestive_tract(1);large_intestine(29);stomach(4);central_nervous_system(2);liver(10);cervix(2);haematopoietic_and_lymphoid_tissue(3);oesophagus(2);endometrium(13);urinary_tract(1);lung(19);breast(3);skin(8);autonomic_ganglia(1);ovary(3);prostate(1);kidney(5);pancreas(3)	1
IGSF9B	1	MS	0.514	0.127	0.342949		upper_aerodigestive_tract(5);thyroid(3);large_intestine(55);stomach(16);kidney(6);pleura(1);haematopoietic_and_lymphoid_tissue(5);biliary_tract(2);endometrium(26);urinary_tract(6);salivary_gland(1);cervix(3);oesophagus(5);liver(17);skin(29);lung(36);ovary(2);prostate(2);bone(3);breast(7)	1
IFFO1	1	MS	0.51	0.1292	0.342949		thyroid(3);upper_aerodigestive_tract(2);large_intestine(41);stomach(7);central_nervous_system(1);haematopoietic_and_lymphoid_tissue(2);breast(2);endometrium(6);urinary_tract(1);lung(11);liver(11);skin(7);oesophagus(7);ovary(2);NS(1);prostate(1);bone(1);kidney(1);pancreas(2)	1
RAPGEF3	1	MS	0.508	0.1304	0.342949		upper_aerodigestive_tract(1);thyroid(1);large_intestine(29);stomach(5);soft_tissue(7);central_nervous_system(3);pleura(1);haematopoietic_and_lymphoid_tissue(3);breast(3);biliary_tract(1);endometrium(9);cervix(1);oesophagus(6);kidney(4);skin(45);lung(14);ovary(1);pancreas(2);prostate(2);bone(1);liver(9)	1
TROAP	1	MS	0.51	0.1292	0.342949		upper_aerodigestive_tract(2);cervix(6);large_intestine(38);stomach(13);central_nervous_system(2);kidney(4);meninges(1);haematopoietic_and_lymphoid_tissue(5);oesophagus(3);endometrium(8);urinary_tract(10);lung(22);liver(11);skin(19);autonomic_ganglia(3);ovary(3);pancreas(7);prostate(4);thyroid(1);bone(1);breast(7)	1
SACS	1	MS	0.514	0.127	0.342949		large_intestine(302);pleura(1);peritoneum(2);endometrium(110);lung(87);skin(120);kidney(21);thyroid(3);cervix(8);central_nervous_system(14);oesophagus(37);NS(3);upper_aerodigestive_tract(15);biliary_tract(1);stomach(87);soft_tissue(1);urinary_tract(34);liver(65);prostate(9);pancreas(36);salivary_gland(1);haematopoietic_and_lymphoid_tissue(16);ovary(12);bone(3);breast(33)	1
OR3A1	1	MS	0.508	0.1304	0.342949			1
ELAC2	1	MS	0.508	0.1304	0.342949			1
KRT25	1	MS	0.51	0.1292	0.342949			1
RSAD1	1	MS	0.512	0.1284	0.342949			1
CTDP1	2	MS	0.572	0.126884	0.342949			1
SBSN	1	MS	0.512	0.1284	0.342949			1
CADM4	1	MS	0.508	0.1304	0.342949			1
PI4KA	1	MS	0.514	0.127	0.342949			1
SGSM3	1	MS	0.51	0.1292	0.342949			1
ADAMTS3	1	MS	0.508	0.1304	0.342949			1
THBS4	1	MS	0.512	0.1284	0.342949			1
PDE1C	1	MS	0.512	0.1284	0.342949			1
FEZF1	1	MS	0.51	0.1292	0.342949			1
SMARCD3	1	MS	0.508	0.1304	0.342949			1
CPSF1	1	MS	0.514	0.127	0.342949			1
RPL35	1	MS	0.514	0.127	0.342949			1
PRRC2B	1	MS	0.51	0.1292	0.342949			1
HCFC1	1	MS	0.512	0.1284	0.342949			1
MUC6	6	SG	0.514	0.131168	0.344032		large_intestine(218);endometrium(22);lung(82);skin(64);kidney(39);thyroid(275);cervix(5);central_nervous_system(9);oesophagus(11);NS(3);upper_aerodigestive_tract(1460);stomach(69);soft_tissue(29);urinary_tract(39);liver(34);prostate(51);pancreas(18);adrenal_gland(2);haematopoietic_and_lymphoid_tissue(31);ovary(11);bone(25);breast(18)	4
BHLHE41	2	MS	0.46	0.13173	0.344032		upper_aerodigestive_tract(2);thyroid(5);large_intestine(15);stomach(2);liver(3);pleura(1);haematopoietic_and_lymphoid_tissue(1);endometrium(3);urinary_tract(2);oesophagus(3);breast(3);skin(1);lung(2);kidney(3);pancreas(3)	2
GALNT2	1	MS	0.506	0.1322	0.344032		upper_aerodigestive_tract(3);thyroid(1);large_intestine(47);stomach(6);soft_tissue(1);liver(2);cervix(1);haematopoietic_and_lymphoid_tissue(4);endometrium(14);urinary_tract(4);lung(22);breast(8);skin(15);oesophagus(1);ovary(3);central_nervous_system(3);prostate(5);bone(1);kidney(6);pancreas(7)	1
WAPAL	1	MS	0.506	0.1322	0.344032		upper_aerodigestive_tract(6);cervix(1);large_intestine(43);stomach(10);central_nervous_system(1);haematopoietic_and_lymphoid_tissue(3);salivary_gland(1);endometrium(17);urinary_tract(3);lung(20);liver(10);skin(16);oesophagus(7);ovary(3);pancreas(3);prostate(3);bone(3);kidney(11);breast(4)	1
KDM2B	1	MS	0.506	0.1322	0.344032		large_intestine(47);peritoneum(1);endometrium(10);lung(13);skin(20);autonomic_ganglia(1);kidney(13);thyroid(1);cervix(5);central_nervous_system(4);oesophagus(4);upper_aerodigestive_tract(1);biliary_tract(1);stomach(12);soft_tissue(2);urinary_tract(4);liver(8);prostate(3);pancreas(5);haematopoietic_and_lymphoid_tissue(13);ovary(5);bone(4);breast(6)	1
ZNF236	1	MS	0.506	0.1322	0.344032			1
SNTA1	1	MS	0.506	0.1322	0.344032			1
TSPAN33	1	MS	0.506	0.1322	0.344032			1
NOP2	2	MS	0.504	0.1338	0.34454		upper_aerodigestive_tract(2);cervix(2);large_intestine(27);stomach(7);soft_tissue(1);central_nervous_system(2);adrenal_gland(1);haematopoietic_and_lymphoid_tissue(1);endometrium(8);urinary_tract(4);lung(12);liver(6);skin(16);oesophagus(2);ovary(5);pancreas(5);prostate(1);kidney(5);breast(10)	2
CDR2L	2	MS	0.504	0.1338	0.34454			2
SLC8A2	2	MS	0.516	0.133959	0.34454			2
ANGPTL7	1	MS	0.504	0.1338	0.34454		thyroid(1);cervix(1);large_intestine(16);stomach(3);endometrium(4);urinary_tract(4);lung(2);liver(2);skin(13);eye(1);oesophagus(2);pancreas(2);kidney(3);breast(1)	1
H1FNT	1	MS	0.504	0.1338	0.34454		upper_aerodigestive_tract(4);cervix(1);large_intestine(21);stomach(8);central_nervous_system(2);breast(3);biliary_tract(1);endometrium(4);urinary_tract(5);kidney(1);lung(6);liver(5);skin(22);oesophagus(6);ovary(2);prostate(1);thyroid(1);bone(1);pancreas(6)	1
DLL3	1	MS	0.504	0.1338	0.34454			1
MFSD6	1	MS	0.504	0.1338	0.34454			1
NR2E1	1	MS	0.504	0.1338	0.34454			1
SUMF2	1	MS	0.504	0.1338	0.34454			1
LHX4	1	MS	0.502	0.137	0.348743		upper_aerodigestive_tract(2);thyroid(1);large_intestine(16);stomach(11);central_nervous_system(1);haematopoietic_and_lymphoid_tissue(1);oesophagus(1);endometrium(10);urinary_tract(5);lung(9);liver(5);skin(16);autonomic_ganglia(1);ovary(1);pancreas(3);prostate(2);kidney(3);breast(4)	1
ERCC6	1	MS	0.502	0.137	0.348743		upper_aerodigestive_tract(9);cervix(5);large_intestine(72);stomach(32);soft_tissue(53);central_nervous_system(6);haematopoietic_and_lymphoid_tissue(7);bone(2);endometrium(24);urinary_tract(8);lung(33);liver(13);skin(42);oesophagus(8);ovary(5);pancreas(8);prostate(6);thyroid(4);kidney(9);breast(30)	1
KLF5	1	MS	0.502	0.137	0.348743		upper_aerodigestive_tract(7);cervix(4);large_intestine(35);stomach(2);soft_tissue(6);central_nervous_system(2);haematopoietic_and_lymphoid_tissue(1);liver(3);biliary_tract(3);endometrium(6);urinary_tract(8);salivary_gland(2);lung(16);breast(2);skin(7);oesophagus(4);ovary(2);prostate(2);kidney(3);pancreas(4)	1
PSMA3	1	MS	0.502	0.137	0.348743		adrenal_gland(1);large_intestine(13);NS(1);stomach(2);central_nervous_system(1);cervix(1);haematopoietic_and_lymphoid_tissue(2);endometrium(9);oesophagus(3);liver(3);skin(1);lung(2);ovary(1);pancreas(2);bone(2);kidney(4);breast(5)	1
SLC24A4	1	MS	0.502	0.137	0.348743		upper_aerodigestive_tract(2);adrenal_gland(1);large_intestine(30);stomach(18);central_nervous_system(2);cervix(1);haematopoietic_and_lymphoid_tissue(2);liver(7);endometrium(8);urinary_tract(3);lung(32);breast(12);skin(32);oesophagus(10);ovary(4);bone(1);kidney(2);pancreas(2)	1
ZNF662	1	MS	0.502	0.137	0.348743			1
PCCB	1	MS	0.502	0.137	0.348743			1
SLC2A8	1	MS	0.502	0.137	0.348743			1
LRRC42	2	SG	0.498	0.1426	0.353124		upper_aerodigestive_tract(2);cervix(2);large_intestine(12);stomach(3);haematopoietic_and_lymphoid_tissue(4);breast(7);endometrium(2);urinary_tract(3);lung(9);liver(7);skin(10);oesophagus(1);ovary(4);prostate(1);thyroid(1);kidney(2);pancreas(1)	2
ARHGEF11	2	MS	0.496	0.1442	0.353124		large_intestine(73);pleura(1);endometrium(27);lung(43);skin(64);stomach(20);kidney(7);thyroid(1);cervix(9);central_nervous_system(7);oesophagus(13);upper_aerodigestive_tract(1);biliary_tract(1);autonomic_ganglia(2);soft_tissue(3);urinary_tract(4);breast(16);prostate(9);pancreas(12);adrenal_gland(2);haematopoietic_and_lymphoid_tissue(5);ovary(8);bone(6);liver(14)	2
PACS2	3	MS	0.556	0.143567	0.353124		upper_aerodigestive_tract(3);cervix(3);large_intestine(37);stomach(13);central_nervous_system(1);thyroid(2);haematopoietic_and_lymphoid_tissue(1);breast(9);biliary_tract(1);endometrium(10);urinary_tract(2);lung(15);liver(17);skin(31);oesophagus(6);ovary(4);prostate(3);bone(3);kidney(6);pancreas(5)	2
CLK3	2	MS	0.496	0.1442	0.353124		cervix(2);large_intestine(18);stomach(17);soft_tissue(2);haematopoietic_and_lymphoid_tissue(1);endometrium(9);urinary_tract(5);oesophagus(8);liver(7);skin(8);lung(3);pancreas(1);prostate(3);bone(1);kidney(2);breast(6)	2
BZRAP1	2	SG	0.498	0.1426	0.353124			2
ABCA7	3	MS	0.482	0.145235	0.353124			2
FBN3	3	MS	0.522	0.143865	0.353124			2
RHBDD3	2	MS	0.496	0.1442	0.353124			2
PSMD2	3	MS	0.526	0.141535	0.353124			2
SCRIB	2	MS	0.494	0.1462	0.353124			2
NOTCH2	2	SG	0.494	0.1462	0.353124	TSG	large_intestine(94);pleura(1);peritoneum(1);endometrium(26);lung(56);skin(118);autonomic_ganglia(2);kidney(23);thyroid(12);cervix(7);central_nervous_system(19);oesophagus(23);NS(2);upper_aerodigestive_tract(82);biliary_tract(5);meninges(1);soft_tissue(14);urinary_tract(32);breast(31);stomach(37);prostate(10);pancreas(19);salivary_gland(2);haematopoietic_and_lymphoid_tissue(104);ovary(20);bone(3);…	1
EXOC8	1	MS	0.5	0.141	0.353124		cervix(5);large_intestine(21);stomach(8);central_nervous_system(2);haematopoietic_and_lymphoid_tissue(1);breast(2);endometrium(9);urinary_tract(7);lung(9);liver(7);skin(3);oesophagus(5);ovary(2);prostate(2);kidney(2);pancreas(6)	1
SORBS1	1	MS	0.494	0.1462	0.353124		upper_aerodigestive_tract(9);cervix(3);large_intestine(29);stomach(10);soft_tissue(4);liver(15);haematopoietic_and_lymphoid_tissue(1);endometrium(19);urinary_tract(6);oesophagus(7);breast(12);skin(28);lung(20);ovary(6);central_nervous_system(2);prostate(6);bone(1);kidney(4);pancreas(5)	1
PDCD11	1	MS	0.494	0.1462	0.353124		large_intestine(71);pleura(1);endometrium(32);lung(38);skin(50);autonomic_ganglia(1);kidney(8);thyroid(5);cervix(1);central_nervous_system(5);oesophagus(8);NS(2);upper_aerodigestive_tract(5);stomach(31);soft_tissue(4);urinary_tract(8);liver(20);prostate(5);pancreas(7);haematopoietic_and_lymphoid_tissue(3);ovary(3);bone(1);breast(14)	1
ATRNL1	1	MS	0.494	0.1462	0.353124		upper_aerodigestive_tract(7);cervix(5);large_intestine(63);stomach(24);soft_tissue(1);central_nervous_system(8);thyroid(2);haematopoietic_and_lymphoid_tissue(11);breast(6);endometrium(29);urinary_tract(10);lung(84);liver(19);skin(73);oesophagus(12);ovary(10);NS(3);prostate(5);bone(1);kidney(16);pancreas(8)	1
ODF3	1	MS	0.5	0.141	0.353124		upper_aerodigestive_tract(4);cervix(1);large_intestine(17);stomach(3);central_nervous_system(3);haematopoietic_and_lymphoid_tissue(1);biliary_tract(1);endometrium(2);oesophagus(2);liver(6);skin(8);lung(1);ovary(1);prostate(2);kidney(3);breast(1)	1
CCDC86	1	MS	0.496	0.1442	0.353124		thyroid(2);cervix(1);large_intestine(12);stomach(8);kidney(1);haematopoietic_and_lymphoid_tissue(3);biliary_tract(1);endometrium(5);urinary_tract(5);oesophagus(4);breast(2);skin(7);lung(6);ovary(1);prostate(1);bone(1);liver(3)	1
MTMR2	1	MS	0.494	0.1462	0.353124		thyroid(1);cervix(1);large_intestine(22);stomach(7);central_nervous_system(1);prostate(1);haematopoietic_and_lymphoid_tissue(4);breast(3);endometrium(6);urinary_tract(3);lung(7);liver(7);skin(8);oesophagus(3);ovary(2);autonomic_ganglia(1);bone(1);kidney(4);pancreas(1)	1
EP400	1	MS	0.5	0.141	0.353124		large_intestine(216);endometrium(67);lung(84);skin(103);autonomic_ganglia(3);kidney(30);thyroid(16);cervix(11);central_nervous_system(25);oesophagus(19);NS(7);upper_aerodigestive_tract(53);biliary_tract(1);stomach(61);soft_tissue(7);urinary_tract(34);breast(30);prostate(34);pancreas(19);haematopoietic_and_lymphoid_tissue(8);ovary(9);bone(5);liver(43)	1
C14orf132	1	MS	0.5	0.141	0.353124		thyroid(1);oesophagus(1)	1
DLK1	1	MS	0.496	0.1442	0.353124		adrenal_gland(1);large_intestine(28);stomach(6);central_nervous_system(3);liver(3);haematopoietic_and_lymphoid_tissue(2);endometrium(9);lung(27);breast(6);skin(11);oesophagus(3);ovary(3);prostate(1);bone(1);kidney(3);pancreas(5)	1
TECPR2	1	MS	0.498	0.1426	0.353124		large_intestine(58);pleura(1);endometrium(24);lung(30);skin(40);stomach(22);kidney(9);thyroid(3);cervix(4);central_nervous_system(3);oesophagus(11);upper_aerodigestive_tract(1);biliary_tract(1);autonomic_ganglia(1);soft_tissue(1);urinary_tract(6);liver(17);prostate(3);pancreas(7);haematopoietic_and_lymphoid_tissue(1);ovary(7);bone(3);breast(5)	1
ZNF646	1	MS	0.498	0.1426	0.353124			1
MYH10	1	MS	0.496	0.1442	0.353124			1
ZNF207	1	MS	0.5	0.141	0.353124			1
GPATCH8	1	MS	0.494	0.1462	0.353124			1
ST6GALNAC1	1	MS	0.494	0.1462	0.353124			1
INO80C	1	MS	0.494	0.1462	0.353124			1
CLPP	1	MS	0.494	0.1462	0.353124			1
PAK4	1	MS	0.494	0.1462	0.353124			1
TSEN34	1	MS	0.496	0.1442	0.353124			1
NLRP2	1	MS	0.498	0.1426	0.353124			1
SPTBN1	1	MS	0.494	0.1462	0.353124			1
ELMO2	1	MS	0.5	0.141	0.353124			1
KRTAP10-11	1	MS	0.496	0.1442	0.353124			1
TSPAN5	1	MS	0.494	0.1462	0.353124			1
SCOC	1	MS	0.494	0.1462	0.353124			1
HRH2	1	MS	0.5	0.141	0.353124			1
C6orf89	1	MS	0.498	0.1426	0.353124			1
HOXA1	2	SG	0.498	0.1426	0.353124			1
KCP	1	MS	0.498	0.1426	0.353124			1
SLC34A3	1	MS	0.494	0.1462	0.353124			1
TBCD	2	MS	0.686	0.146584	0.353621			2
VWA5B2	2	MS	0.47	0.148678	0.358237			2
KCNAB2	1	MS	0.492	0.1504	0.358897		cervix(1);large_intestine(10);stomach(2);central_nervous_system(1);endometrium(4);urinary_tract(3);oesophagus(2);breast(5);skin(13);lung(7);ovary(1);pancreas(4);bone(1);kidney(2);liver(7)	1
SECISBP2L	1	MS	0.492	0.1504	0.358897		upper_aerodigestive_tract(3);thyroid(1);large_intestine(51);stomach(19);soft_tissue(1);central_nervous_system(4);haematopoietic_and_lymphoid_tissue(5);breast(6);endometrium(20);urinary_tract(6);lung(21);liver(13);skin(20);oesophagus(7);ovary(2);prostate(8);bone(1);kidney(15);pancreas(6)	1
CASKIN2	1	MS	0.492	0.1504	0.358897			1
JUNB	1	MS	0.492	0.1504	0.358897			1
CHMP2A	1	MS	0.492	0.1504	0.358897			1
RBCK1	1	MS	0.492	0.1504	0.358897			1
RTP2	1	MS	0.492	0.1504	0.358897			1
ZNF282	1	MS	0.492	0.1504	0.358897			1
AKNA	3	MS	0.506	0.151325	0.360669			2
ADAMTS2	4	FD	0.49	0.153393	0.361079			3
JAG2	2	MS	0.49	0.1534	0.361079		large_intestine(56);endometrium(5);lung(15);skin(28);meninges(1);kidney(6);thyroid(6);cervix(3);central_nervous_system(10);oesophagus(5);upper_aerodigestive_tract(11);biliary_tract(2);stomach(17);soft_tissue(1);urinary_tract(4);breast(6);prostate(4);pancreas(9);haematopoietic_and_lymphoid_tissue(6);ovary(1);bone(1);liver(15)	2
LAMA5	3	MS	0.528	0.153236	0.361079			2
NUDT9	2	MS	0.49	0.1534	0.361079			2
SCML4	2	MS	0.466	0.152937	0.361079			2
ZNF256	2	FD	0.49	0.1534	0.361079			1
MFF	1	MS	0.49	0.1534	0.361079			1
DLEC1	2	MS	0.458	0.1535	0.361079			1
SPATA18	1	MS	0.49	0.1534	0.361079			1
OTUD4	1	MS	0.49	0.1534	0.361079			1
RASEF	1	MS	0.49	0.1534	0.361079			1
FLNC	2	MS	0.488	0.1564	0.364015			2
PRDM16	1	MS	0.488	0.1564	0.364015		large_intestine(75);endometrium(22);lung(37);skin(75);stomach(31);kidney(9);thyroid(6);cervix(7);central_nervous_system(11);oesophagus(7);NS(1);upper_aerodigestive_tract(6);autonomic_ganglia(1);soft_tissue(3);urinary_tract(14);breast(10);prostate(6);ovary(2);pancreas(4);salivary_gland(2);haematopoietic_and_lymphoid_tissue(12);pituitary(1);bone(2);liver(34)	1
HIST3H2BB	1	MS	0.488	0.1564	0.364015		skin(1)	1
TTC13	1	MS	0.488	0.1564	0.364015		thyroid(4);upper_aerodigestive_tract(5);large_intestine(28);stomach(16);soft_tissue(1);central_nervous_system(4);haematopoietic_and_lymphoid_tissue(3);endometrium(18);urinary_tract(6);lung(14);liver(20);skin(23);oesophagus(3);ovary(5);pancreas(2);prostate(2);bone(2);kidney(6);breast(4)	1
PSD	1	MS	0.488	0.1564	0.364015		upper_aerodigestive_tract(3);cervix(4);large_intestine(41);stomach(14);soft_tissue(2);central_nervous_system(4);adrenal_gland(1);haematopoietic_and_lymphoid_tissue(1);endometrium(16);urinary_tract(5);lung(18);liver(8);parathyroid(1);skin(38);oesophagus(7);ovary(7);pancreas(2);prostate(3);kidney(1);breast(10)	1
HBE1	1	MS	0.488	0.1564	0.364015		large_intestine(14);stomach(4);central_nervous_system(4);pancreas(2);haematopoietic_and_lymphoid_tissue(1);endometrium(5);lung(15);liver(4);skin(26);oesophagus(1);ovary(2);NS(2);prostate(1);kidney(2);breast(1)	1
ACAN	2	SG	0.488	0.1564	0.364015		large_intestine(107);peritoneum(1);endometrium(28);lung(77);skin(154);autonomic_ganglia(3);kidney(18);thyroid(21);cervix(8);central_nervous_system(23);oesophagus(17);NS(2);upper_aerodigestive_tract(35);stomach(41);soft_tissue(1);urinary_tract(17);breast(13);prostate(26);pancreas(22);haematopoietic_and_lymphoid_tissue(71);ovary(4);bone(8);liver(42)	1
GLIS2	1	MS	0.488	0.1564	0.364015		thyroid(4);cervix(10);large_intestine(28);stomach(5);central_nervous_system(3);upper_aerodigestive_tract(1);endometrium(4);urinary_tract(3);lung(6);breast(4);skin(5);oesophagus(1);ovary(1);pancreas(1);prostate(2);kidney(2);liver(2)	1
WDR13	1	MS	0.488	0.1564	0.364015			1
MAN2B2	3	MS	0.458	0.159958	0.365952			3
SUSD2	2	SG	0.486	0.16	0.365952			2
DPH1	2	MS	0.444	0.159128	0.365952			1
KRT28	1	MS	0.486	0.16	0.365952			1
PPFIA3	1	MS	0.486	0.16	0.365952			1
USP34	1	MS	0.486	0.16	0.365952			1
DFNB59	1	MS	0.486	0.16	0.365952			1
NEURL2	1	MS	0.486	0.16	0.365952			1
NELFCD	1	MS	0.486	0.16	0.365952			1
QRICH1	1	MS	0.486	0.16	0.365952			1
IFT57	1	MS	0.486	0.16	0.365952			1
FRAS1	1	MS	0.486	0.16	0.365952			1
TRAM2	1	MS	0.486	0.16	0.365952			1
AHR	1	MS	0.486	0.16	0.365952			1
MAOB	1	MS	0.486	0.16	0.365952			1
SEC16B	2	MS	0.602	0.161221	0.368319		large_intestine(39);endometrium(17);lung(29);skin(36);kidney(6);thyroid(1);cervix(1);central_nervous_system(7);oesophagus(6);upper_aerodigestive_tract(4);biliary_tract(1);stomach(6);soft_tissue(3);urinary_tract(3);breast(9);prostate(3);pancreas(1);adrenal_gland(2);haematopoietic_and_lymphoid_tissue(11);ovary(8);bone(5);liver(15)	1
ZMYND15	1	MS	0.484	0.1628	0.370221			1
ACSF2	1	MS	0.484	0.1628	0.370221			1
DENND6A	1	MS	0.484	0.1628	0.370221			1
BDH2	1	MS	0.484	0.1628	0.370221			1
HIP1R	3	MS	0.482	0.1656	0.370637		upper_aerodigestive_tract(9);thyroid(4);large_intestine(49);stomach(14);central_nervous_system(3);pancreas(4);haematopoietic_and_lymphoid_tissue(1);biliary_tract(2);endometrium(16);urinary_tract(11);oesophagus(5);breast(5);skin(18);lung(5);ovary(3);NS(3);prostate(1);bone(2);kidney(8);liver(6)	3
KLF10	2	MS	0.518	0.163505	0.370637			2
ZCCHC11	1	MS	0.482	0.1656	0.370637		large_intestine(71);pleura(1);endometrium(28);lung(29);skin(28);kidney(13);cervix(3);testis(1);central_nervous_system(4);oesophagus(6);NS(2);upper_aerodigestive_tract(5);stomach(22);soft_tissue(1);urinary_tract(16);breast(12);prostate(2);pancreas(7);haematopoietic_and_lymphoid_tissue(5);ovary(4);bone(1);liver(16)	1
HMCN1	1	MS	0.482	0.1656	0.370637		large_intestine(368);peritoneum(1);endometrium(135);lung(184);skin(173);autonomic_ganglia(9);kidney(45);thyroid(10);cervix(16);eye(2);central_nervous_system(52);oesophagus(58);upper_aerodigestive_tract(30);biliary_tract(6);stomach(132);soft_tissue(8);urinary_tract(68);liver(118);prostate(40);pancreas(67);adrenal_gland(7);meninges(1);haematopoietic_and_lymphoid_tissue(62);ovary(46);bone(8);breast(…	1
RBP3	1	MS	0.482	0.1656	0.370637		thyroid(4);upper_aerodigestive_tract(3);large_intestine(66);meninges(1);soft_tissue(2);central_nervous_system(11);cervix(3);haematopoietic_and_lymphoid_tissue(7);kidney(4);endometrium(13);urinary_tract(6);oesophagus(9);liver(25);skin(117);stomach(23);lung(55);ovary(3);prostate(10);bone(3);breast(8);pancreas(8)	1
DRGX	1	MS	0.482	0.1656	0.370637		upper_aerodigestive_tract(2);large_intestine(18);stomach(2);central_nervous_system(2);haematopoietic_and_lymphoid_tissue(3);biliary_tract(1);endometrium(5);lung(8);breast(6);skin(24);oesophagus(1);kidney(1);pancreas(6)	1
AFAP1L2	1	MS	0.482	0.1656	0.370637		thyroid(6);upper_aerodigestive_tract(2);large_intestine(27);stomach(8);central_nervous_system(8);cervix(2);haematopoietic_and_lymphoid_tissue(6);breast(5);endometrium(10);urinary_tract(3);kidney(4);lung(14);liver(19);skin(31);oesophagus(4);ovary(1);prostate(2);bone(3);pancreas(3)	1
P2RY6	1	MS	0.482	0.1656	0.370637		upper_aerodigestive_tract(1);large_intestine(29);stomach(14);central_nervous_system(1);liver(2);haematopoietic_and_lymphoid_tissue(2);breast(1);endometrium(6);lung(11);kidney(4);skin(13);oesophagus(5);ovary(1);prostate(4);bone(1);pancreas(5)	1
SQRDL	1	MS	0.482	0.1656	0.370637		large_intestine(17);stomach(4);central_nervous_system(4);liver(7);haematopoietic_and_lymphoid_tissue(1);endometrium(8);urinary_tract(3);lung(4);breast(3);skin(20);autonomic_ganglia(1);ovary(2);prostate(3);bone(2);kidney(4);pancreas(2)	1
PPM1E	1	MS	0.482	0.1656	0.370637			1
TRIM28	1	MS	0.482	0.1656	0.370637			1
PTK6	1	MS	0.482	0.1656	0.370637			1
SLC22A7	1	MS	0.482	0.1656	0.370637			1
DNAJB5	1	MS	0.482	0.1656	0.370637			1
DYSF	2	MS	0.46	0.166828	0.372965			2
PROB1	2	MS	0.474	0.168466	0.375401			2
NDST1	2	SG	0.48	0.17	0.375401			2
CEP85	1	MS	0.48	0.17	0.375401		upper_aerodigestive_tract(3);thyroid(1);large_intestine(26);stomach(5);cervix(1);haematopoietic_and_lymphoid_tissue(4);endometrium(12);oesophagus(2);breast(8);skin(25);lung(18);ovary(2);kidney(4);liver(4)	1
RNPEP	1	MS	0.48	0.17	0.375401		large_intestine(18);peritoneum(1);endometrium(10);lung(9);skin(20);kidney(1);thyroid(3);cervix(4);central_nervous_system(5);oesophagus(4);upper_aerodigestive_tract(3);stomach(9);soft_tissue(3);urinary_tract(2);liver(3);prostate(1);pancreas(4);salivary_gland(1);haematopoietic_and_lymphoid_tissue(2);ovary(5);bone(3);breast(4)	1
UNC5B	1	MS	0.48	0.17	0.375401		thyroid(6);upper_aerodigestive_tract(6);large_intestine(47);autonomic_ganglia(2);central_nervous_system(2);haematopoietic_and_lymphoid_tissue(14);oesophagus(3);biliary_tract(1);endometrium(14);urinary_tract(4);breast(9);lung(31);liver(11);parathyroid(1);skin(57);stomach(21);ovary(4);prostate(10);bone(4);kidney(9);pancreas(4)	1
AQP2	1	MS	0.48	0.17	0.375401		upper_aerodigestive_tract(10);cervix(5);large_intestine(12);stomach(3);central_nervous_system(4);autonomic_ganglia(1);haematopoietic_and_lymphoid_tissue(1);breast(2);endometrium(7);urinary_tract(3);oesophagus(5);liver(3);skin(20);lung(7);ovary(4);prostate(2);kidney(4);pancreas(2)	1
NOS1	1	MS	0.48	0.17	0.375401		large_intestine(108);peritoneum(1);endometrium(32);lung(76);skin(164);autonomic_ganglia(2);kidney(25);thyroid(4);cervix(3);central_nervous_system(32);oesophagus(14);NS(3);upper_aerodigestive_tract(11);biliary_tract(1);stomach(49);soft_tissue(2);urinary_tract(8);liver(30);prostate(11);pancreas(14);adrenal_gland(1);haematopoietic_and_lymphoid_tissue(10);ovary(4);bone(3);breast(17)	1
ITGBL1	1	MS	0.48	0.17	0.375401		thyroid(3);cervix(2);large_intestine(28);stomach(11);soft_tissue(1);central_nervous_system(3);autonomic_ganglia(1);haematopoietic_and_lymphoid_tissue(2);endometrium(6);urinary_tract(5);oesophagus(6);liver(12);skin(48);lung(27);ovary(4);pancreas(3);prostate(5);bone(1);kidney(1);breast(7)	1
ANKRD27	1	MS	0.48	0.17	0.375401			1
MCM2	1	MS	0.48	0.17	0.375401			1
PDLIM5	1	MS	0.48	0.17	0.375401			1
GPR153	1	MS	0.478	0.1732	0.377009		upper_aerodigestive_tract(22);cervix(6);large_intestine(19);stomach(12);soft_tissue(1);central_nervous_system(4);autonomic_ganglia(1);haematopoietic_and_lymphoid_tissue(4);breast(5);endometrium(7);lung(10);liver(7);skin(12);oesophagus(4);ovary(4);prostate(1);thyroid(3);kidney(1);pancreas(3)	1
KIAA0040	1	MS	0.478	0.1732	0.377009		upper_aerodigestive_tract(28);thyroid(2);large_intestine(11);cervix(1);breast(2);kidney(1);pancreas(1)	1
TNFAIP2	1	MS	0.478	0.1732	0.377009		upper_aerodigestive_tract(1);cervix(1);large_intestine(21);NS(3);autonomic_ganglia(1);central_nervous_system(2);haematopoietic_and_lymphoid_tissue(2);endometrium(6);urinary_tract(3);lung(13);liver(3);skin(18);stomach(8);oesophagus(1);pancreas(2);prostate(2);thyroid(1);kidney(1);breast(3)	1
SETD1A	1	MS	0.478	0.1732	0.377009			1
HSF4	1	MS	0.478	0.1732	0.377009			1
ZFP64	1	MS	0.478	0.1732	0.377009			1
SNRPD3	1	MS	0.478	0.1732	0.377009			1
RAD54L2	1	MS	0.478	0.1732	0.377009			1
TBCCD1	1	MS	0.478	0.1732	0.377009			1
PDZD2	1	MS	0.478	0.1732	0.377009			1
CBY3	1	MS	0.478	0.1732	0.377009			1
FOXF2	2	MS	0.466	0.170922	0.377009			1
NDUFAF6	1	MS	0.478	0.1732	0.377009			1
PLCB3	3	SG	0.476	0.1758	0.378588		large_intestine(66);endometrium(21);lung(26);skin(31);kidney(5);thyroid(7);cervix(4);central_nervous_system(3);oesophagus(7);NS(2);upper_aerodigestive_tract(5);stomach(16);soft_tissue(1);urinary_tract(14);liver(12);prostate(3);ovary(3);pancreas(3);haematopoietic_and_lymphoid_tissue(4);pituitary(2);bone(1);breast(7)	2
C14orf80	3	MS	0.476	0.1758	0.378588		upper_aerodigestive_tract(1);large_intestine(7);stomach(2);central_nervous_system(1);endometrium(2);lung(1);liver(1);skin(3);breast(2)	2
FOXJ1	2	MS	0.46	0.176025	0.378588			2
MOV10L1	2	SG	0.476	0.1758	0.378588			2
CDHR2	3	FD	0.442	0.175984	0.378588			2
C11orf42	1	MS	0.476	0.1758	0.378588		cervix(1);large_intestine(19);stomach(4);soft_tissue(1);central_nervous_system(1);haematopoietic_and_lymphoid_tissue(1);endometrium(8);oesophagus(1);liver(4);skin(11);lung(8);ovary(4);kidney(6);pancreas(2)	1
AMIGO2	1	MS	0.476	0.1758	0.378588		thyroid(2);upper_aerodigestive_tract(1);large_intestine(27);stomach(3);central_nervous_system(3);pleura(1);haematopoietic_and_lymphoid_tissue(1);kidney(2);endometrium(11);urinary_tract(7);lung(5);breast(4);skin(31);oesophagus(2);ovary(3);pancreas(3);prostate(3);bone(1);liver(6)	1
SERPINF2	1	MS	0.476	0.1758	0.378588			1
WBP1	2	MS	0.486	0.174644	0.378588			1
USP16	1	MS	0.476	0.1758	0.378588			1
AHRR	1	MS	0.476	0.1758	0.378588			1
FAM46B	2	MS	0.474	0.179	0.38004		upper_aerodigestive_tract(5);cervix(3);large_intestine(36);stomach(4);central_nervous_system(1);haematopoietic_and_lymphoid_tissue(1);endometrium(8);urinary_tract(5);oesophagus(6);liver(2);skin(10);lung(8);ovary(1);NS(2);kidney(2);breast(3)	2
AAAS	2	MS	0.516	0.17816	0.38004		upper_aerodigestive_tract(1);cervix(3);large_intestine(20);stomach(9);central_nervous_system(4);haematopoietic_and_lymphoid_tissue(3);endometrium(9);lung(8);liver(8);skin(19);ovary(3);pancreas(1);prostate(2);thyroid(1);kidney(6);breast(3)	2
KCNQ1	1	MS	0.474	0.179	0.38004		cervix(3);large_intestine(31);stomach(8);soft_tissue(1);central_nervous_system(3);adrenal_gland(1);haematopoietic_and_lymphoid_tissue(1);liver(5);endometrium(6);urinary_tract(1);lung(12);breast(3);skin(42);ovary(4);prostate(3);kidney(5);pancreas(6)	1
ATP7B	1	MS	0.474	0.179	0.38004		large_intestine(66);endometrium(18);lung(28);skin(66);meninges(1);kidney(12);thyroid(3);cervix(5);central_nervous_system(6);oesophagus(10);NS(1);upper_aerodigestive_tract(5);biliary_tract(1);stomach(29);soft_tissue(1);urinary_tract(7);breast(13);prostate(5);pancreas(7);salivary_gland(1);haematopoietic_and_lymphoid_tissue(8);ovary(4);bone(8);liver(21)	1
LGALS3	1	MS	0.474	0.179	0.38004		upper_aerodigestive_tract(20);thyroid(3);large_intestine(8);stomach(1);soft_tissue(1);central_nervous_system(2);cervix(1);endometrium(2);adrenal_gland(1);lung(1);breast(2);skin(2);prostate(1);kidney(1);liver(6)	1
ABCA3	1	MS	0.474	0.179	0.38004		large_intestine(99);endometrium(22);lung(34);skin(73);kidney(6);thyroid(7);cervix(7);eye(1);central_nervous_system(6);oesophagus(15);NS(1);upper_aerodigestive_tract(9);stomach(32);urinary_tract(4);liver(20);prostate(11);ovary(17);pancreas(7);haematopoietic_and_lymphoid_tissue(10);pituitary(1);bone(4);breast(24)	1
JUP	1	MS	0.474	0.179	0.38004			1
IRF1	1	MS	0.474	0.179	0.38004			1
HTR1B	1	MS	0.474	0.179	0.38004			1
MTHFD1L	1	MS	0.474	0.179	0.38004			1
DOCK8	1	MS	0.474	0.179	0.38004			1
CA9	1	MS	0.474	0.179	0.38004			1
MDM2	1	MS	0.472	0.184	0.385293	Oncogene	upper_aerodigestive_tract(2);cervix(1);large_intestine(20);stomach(8);soft_tissue(5);liver(9);haematopoietic_and_lymphoid_tissue(2);endometrium(10);urinary_tract(5);lung(11);breast(2);skin(5);oesophagus(3);ovary(1);central_nervous_system(6);prostate(3);bone(2);kidney(2);pancreas(1)	1
HAL	1	MS	0.472	0.184	0.385293		upper_aerodigestive_tract(2);cervix(1);large_intestine(38);stomach(7);central_nervous_system(5);autonomic_ganglia(1);haematopoietic_and_lymphoid_tissue(4);liver(4);endometrium(11);urinary_tract(7);lung(15);breast(8);skin(35);oesophagus(3);ovary(2);NS(4);prostate(2);kidney(2);pancreas(11)	1
ACTN1	1	MS	0.472	0.184	0.385293		upper_aerodigestive_tract(2);cervix(1);large_intestine(32);stomach(17);soft_tissue(1);central_nervous_system(5);genital_tract(1);autonomic_ganglia(1);haematopoietic_and_lymphoid_tissue(9);endometrium(16);urinary_tract(2);lung(17);liver(10);skin(29);oesophagus(3);pancreas(1);prostate(2);bone(1);kidney(8);breast(7)	1
ZNF710	1	MS	0.472	0.184	0.385293		upper_aerodigestive_tract(7);thyroid(4);large_intestine(33);stomach(11);central_nervous_system(4);haematopoietic_and_lymphoid_tissue(1);endometrium(11);urinary_tract(5);lung(3);breast(10);skin(7);oesophagus(2);ovary(2);pancreas(2);prostate(1);bone(1);kidney(3);liver(8)	1
CNTD2	1	MS	0.472	0.184	0.385293			1
MEGF8	1	MS	0.472	0.184	0.385293			1
ABCB6	1	MS	0.472	0.184	0.385293			1
LSS	1	MS	0.472	0.184	0.385293			1
MICAL3	1	MS	0.472	0.184	0.385293			1
TFIP11	1	MS	0.472	0.184	0.385293			1
KIAA2018	2	MS	0.472	0.184	0.385293			1
ARL10	2	MS	0.514	0.183608	0.385293			1
FAM78A	1	MS	0.472	0.184	0.385293			1
PLXNB1	5	FI	0.47	0.1872	0.386283			4
PABPC4	3	FI	0.47	0.1872	0.386283		upper_aerodigestive_tract(22);cervix(1);large_intestine(32);stomach(7);central_nervous_system(5);adrenal_gland(1);endometrium(5);urinary_tract(4);lung(13);liver(9);skin(24);oesophagus(1);ovary(1);NS(1);prostate(1);thyroid(1);kidney(5);breast(5)	2
PYGM	2	MS	0.472	0.185814	0.386283		thyroid(2);upper_aerodigestive_tract(2);large_intestine(37);autonomic_ganglia(1);soft_tissue(2);central_nervous_system(2);cervix(3);haematopoietic_and_lymphoid_tissue(14);endometrium(14);urinary_tract(8);lung(25);liver(9);skin(36);stomach(15);oesophagus(5);ovary(6);NS(1);prostate(2);bone(4);kidney(4);breast(8)	2
MKL2	2	MS	0.47	0.1872	0.386283			2
LRRC59	2	MS	0.47	0.1872	0.386283			2
TRPM2	2	MS	0.47	0.1872	0.386283			2
KIF17	1	MS	0.47	0.1872	0.386283		upper_aerodigestive_tract(5);thyroid(2);large_intestine(85);stomach(19);soft_tissue(1);central_nervous_system(13);kidney(4);endometrium(23);urinary_tract(10);lung(41);liver(10);skin(48);oesophagus(2);ovary(6);NS(1);prostate(3);bone(1);breast(13);pancreas(9)	1
RIMS3	1	MS	0.47	0.1872	0.386283		upper_aerodigestive_tract(2);thyroid(1);large_intestine(14);stomach(2);central_nervous_system(2);pancreas(6);autonomic_ganglia(1);endometrium(9);urinary_tract(2);lung(10);liver(2);skin(13);oesophagus(4);ovary(1);NS(1);prostate(1);bone(1);kidney(3);breast(4)	1
BCDIN3D	1	MS	0.47	0.1872	0.386283		cervix(1);large_intestine(12);autonomic_ganglia(1);central_nervous_system(1);haematopoietic_and_lymphoid_tissue(1);biliary_tract(1);endometrium(2);urinary_tract(4);oesophagus(3);breast(2);parathyroid(1);skin(6);stomach(1);lung(2);ovary(1);bone(1);kidney(1);liver(6)	1
MPP5	1	MS	0.47	0.1872	0.386283		upper_aerodigestive_tract(1);cervix(9);large_intestine(34);stomach(3);adrenal_gland(1);haematopoietic_and_lymphoid_tissue(1);breast(4);endometrium(14);urinary_tract(4);oesophagus(5);liver(2);skin(9);lung(8);ovary(2);prostate(3);kidney(3);pancreas(2)	1
FAM81A	1	MS	0.47	0.1872	0.386283		upper_aerodigestive_tract(4);thyroid(1);large_intestine(9);stomach(3);central_nervous_system(2);haematopoietic_and_lymphoid_tissue(3);kidney(1);endometrium(10);lung(7);liver(6);skin(13);oesophagus(2);ovary(2);bone(2);breast(3)	1
TTC29	1	MS	0.47	0.1872	0.386283			1
ZBED3	1	MS	0.47	0.1872	0.386283			1
NXF3	1	MS	0.47	0.1872	0.386283			1
ZNF541	2	MS	0.44	0.187995	0.38752			2
ABCC9	2	MS	0.468	0.1906	0.389649		large_intestine(80);pleura(3);endometrium(38);lung(61);skin(149);autonomic_ganglia(3);kidney(15);thyroid(1);cervix(4);central_nervous_system(23);oesophagus(20);NS(1);upper_aerodigestive_tract(7);stomach(40);urinary_tract(18);liver(25);prostate(9);pancreas(21);haematopoietic_and_lymphoid_tissue(18);ovary(6);bone(3);breast(20)	2
ELL	2	MS	0.528	0.189757	0.389649			2
SHANK3	2	MS	0.468	0.1906	0.389649			2
ZNF687	1	MS	0.468	0.1906	0.389649		large_intestine(48);endometrium(14);lung(18);skin(15);autonomic_ganglia(1);kidney(13);thyroid(2);cervix(2);central_nervous_system(6);oesophagus(4);NS(1);upper_aerodigestive_tract(9);stomach(21);soft_tissue(1);urinary_tract(12);liver(13);prostate(2);pancreas(3);adrenal_gland(1);haematopoietic_and_lymphoid_tissue(7);ovary(6);bone(1);breast(11)	1
ANO6	1	MS	0.468	0.1906	0.389649		upper_aerodigestive_tract(2);cervix(4);large_intestine(39);stomach(18);central_nervous_system(4);haematopoietic_and_lymphoid_tissue(3);bone(1);biliary_tract(2);endometrium(13);urinary_tract(5);oesophagus(5);breast(7);skin(16);lung(27);ovary(4);pancreas(4);prostate(2);thyroid(2);kidney(5);liver(13)	1
MTA1	1	MS	0.468	0.1906	0.389649		thyroid(2);cervix(1);large_intestine(41);stomach(11);central_nervous_system(3);adrenal_gland(2);upper_aerodigestive_tract(3);haematopoietic_and_lymphoid_tissue(3);endometrium(9);urinary_tract(3);lung(18);breast(1);skin(12);oesophagus(3);ovary(3);pancreas(4);prostate(1);kidney(2);liver(10)	1
CYP4F12	1	MS	0.468	0.1906	0.389649			1
TBC1D8	1	MS	0.468	0.1906	0.389649			1
SNRNP200	3	MS	0.432	0.191856	0.391812			2
MTR	1	MS	0.466	0.1942	0.392958		upper_aerodigestive_tract(3);cervix(2);large_intestine(47);stomach(25);soft_tissue(2);liver(14);pleura(1);haematopoietic_and_lymphoid_tissue(6);breast(11);biliary_tract(1);endometrium(21);urinary_tract(8);lung(45);kidney(4);skin(21);oesophagus(8);ovary(4);central_nervous_system(2);prostate(3);bone(3);pancreas(9)	1
TUT1	1	MS	0.466	0.1942	0.392958		thyroid(2);cervix(6);large_intestine(27);stomach(12);soft_tissue(2);central_nervous_system(3);adrenal_gland(1);upper_aerodigestive_tract(2);kidney(3);endometrium(15);urinary_tract(4);lung(17);breast(6);skin(11);oesophagus(4);pancreas(8);prostate(2);bone(2);liver(10)	1
LOH12CR2	1	MS	0.466	0.1942	0.392958			1
COL2A1	1	MS	0.466	0.1942	0.392958		thyroid(4);cervix(5);large_intestine(57);stomach(23);soft_tissue(2);central_nervous_system(5);upper_aerodigestive_tract(8);haematopoietic_and_lymphoid_tissue(8);breast(10);endometrium(20);urinary_tract(11);kidney(12);lung(42);liver(26);skin(98);oesophagus(11);ovary(7);NS(2);prostate(1);bone(59);pancreas(14)	1
SLC2A4	1	MS	0.466	0.1942	0.392958			1
PLAUR	1	MS	0.466	0.1942	0.392958			1
TAF8	1	MS	0.466	0.1942	0.392958			1
EXOSC3	1	MS	0.466	0.1942	0.392958			1
DCAF10	1	MS	0.466	0.1942	0.392958			1
DENND1B	1	MS	0.464	0.198	0.397403		upper_aerodigestive_tract(1);cervix(1);large_intestine(9);stomach(7);central_nervous_system(2);haematopoietic_and_lymphoid_tissue(2);liver(4);endometrium(9);urinary_tract(5);lung(13);breast(8);skin(13);oesophagus(1);NS(2);bone(3);kidney(1);pancreas(7)	1
ALG9	1	MS	0.464	0.198	0.397403		thyroid(1);upper_aerodigestive_tract(2);biliary_tract(1);stomach(5);cervix(1);haematopoietic_and_lymphoid_tissue(4);large_intestine(19);endometrium(6);urinary_tract(1);lung(11);breast(2);skin(9);oesophagus(1);ovary(1);kidney(2);liver(4)	1
SPNS3	1	MS	0.464	0.198	0.397403			1
ASGR1	1	MS	0.464	0.198	0.397403			1
CACNA1D	1	MS	0.464	0.198	0.397403			1
SYNPO2	1	MS	0.464	0.198	0.397403			1
ACTL6B	1	MS	0.464	0.198	0.397403			1
ZNF674	1	MS	0.464	0.198	0.397403			1
CELF4	2	MS	0.462	0.2024	0.403376			2
WDR24	1	MS	0.462	0.2024	0.403376		upper_aerodigestive_tract(2);cervix(1);large_intestine(36);autonomic_ganglia(1);soft_tissue(1);central_nervous_system(3);pleura(1);haematopoietic_and_lymphoid_tissue(6);endometrium(9);urinary_tract(6);oesophagus(7);liver(8);skin(13);stomach(9);lung(7);ovary(2);pancreas(11);prostate(2);bone(1);kidney(8);breast(5)	1
GAPDHS	1	MS	0.462	0.2024	0.403376			1
KLK4	1	MS	0.462	0.2024	0.403376			1
F12	1	MS	0.462	0.2024	0.403376			1
NFKBIE	1	MS	0.462	0.2024	0.403376			1
C9orf114	1	MS	0.462	0.2024	0.403376			1
CHID1	2	MS	0.438	0.20328	0.404724		upper_aerodigestive_tract(4);cervix(1);biliary_tract(1);stomach(2);central_nervous_system(5);thyroid(1);haematopoietic_and_lymphoid_tissue(2);breast(1);large_intestine(9);endometrium(10);oesophagus(2);liver(3);skin(6);lung(6);ovary(1);prostate(3);bone(3);kidney(4);pancreas(1)	2
WDR81	2	MS	0.462	0.205578	0.408889			2
SYNE3	1	MS	0.46	0.2062	0.409714		upper_aerodigestive_tract(5);thyroid(9);large_intestine(42);stomach(14);soft_tissue(1);central_nervous_system(7);cervix(5);haematopoietic_and_lymphoid_tissue(4);breast(11);endometrium(12);urinary_tract(4);adrenal_gland(1);lung(24);liver(12);skin(27);oesophagus(7);ovary(1);prostate(4);bone(2);kidney(6);pancreas(5)	1
KAZN	2	MS	0.516	0.207299	0.410147		upper_aerodigestive_tract(13);cervix(4);large_intestine(43);stomach(14);central_nervous_system(5);meninges(1);haematopoietic_and_lymphoid_tissue(6);breast(3);endometrium(9);urinary_tract(5);oesophagus(5);liver(16);skin(22);lung(11);ovary(2);prostate(3);thyroid(2);kidney(3);pancreas(4)	2
MGRN1	2	MS	0.472	0.208332	0.410147			2
UBE4B	1	MS	0.458	0.2089	0.410147		large_intestine(55);peritoneum(1);endometrium(16);lung(29);skin(33);kidney(9);thyroid(2);cervix(2);central_nervous_system(6);oesophagus(5);NS(2);upper_aerodigestive_tract(5);biliary_tract(1);stomach(19);soft_tissue(1);urinary_tract(5);breast(14);prostate(4);pancreas(6);haematopoietic_and_lymphoid_tissue(2);ovary(4);bone(2);liver(13)	1
TMCO4	1	MS	0.458	0.2089	0.410147		thyroid(2);cervix(4);large_intestine(23);stomach(8);central_nervous_system(5);upper_aerodigestive_tract(2);haematopoietic_and_lymphoid_tissue(6);biliary_tract(1);endometrium(9);urinary_tract(3);lung(16);liver(8);skin(17);autonomic_ganglia(2);oesophagus(2);pancreas(1);prostate(2);kidney(5);breast(6)	1
CHRDL2	1	MS	0.458	0.2089	0.410147		cervix(1);large_intestine(35);stomach(9);central_nervous_system(2);haematopoietic_and_lymphoid_tissue(2);oesophagus(6);endometrium(3);urinary_tract(2);lung(10);liver(5);skin(26);autonomic_ganglia(1);ovary(2);NS(1);prostate(2);bone(2);kidney(1);pancreas(4)	1
P2RX4	1	MS	0.458	0.2089	0.410147		thyroid(2);cervix(1);large_intestine(20);stomach(6);soft_tissue(1);haematopoietic_and_lymphoid_tissue(2);endometrium(1);urinary_tract(2);lung(6);breast(7);skin(8);oesophagus(1);prostate(1);kidney(5);liver(3)	1
C16orf78	1	MS	0.458	0.2089	0.410147			1
LILRA2	2	MS	0.458	0.2089	0.410147			1
HOXD12	1	MS	0.458	0.2089	0.410147			1
KLC4	1	MS	0.458	0.2089	0.410147			1
RAPGEF5	2	MS	0.458	0.2089	0.410147			1
FAM160B2	2	MS	0.588	0.208739	0.410147			1
IGSF1	2	MS	0.448	0.209513	0.410945			2
DRAXIN	2	MS	0.434	0.211056	0.412363			2
MAST2	1	MS	0.456	0.2119	0.412363		lung(3);ovary(6);stomach(2);breast(2)	1
DCP1B	1	MS	0.456	0.2119	0.412363		upper_aerodigestive_tract(15);cervix(1);large_intestine(28);NS(1);stomach(6);soft_tissue(1);central_nervous_system(4);haematopoietic_and_lymphoid_tissue(9);kidney(14);endometrium(13);urinary_tract(4);lung(13);breast(4);skin(18);oesophagus(3);ovary(1);pancreas(4);prostate(2);thyroid(1);bone(2);liver(9)	1
ARHGAP9	1	MS	0.456	0.2119	0.412363		upper_aerodigestive_tract(3);cervix(1);large_intestine(45);stomach(7);central_nervous_system(6);adrenal_gland(1);haematopoietic_and_lymphoid_tissue(1);breast(8);biliary_tract(1);endometrium(12);urinary_tract(3);liver(6);lung(25);bone(3);skin(28);oesophagus(5);ovary(2);prostate(1);thyroid(1);kidney(2);pancreas(2)	1
GCH1	1	MS	0.456	0.2119	0.412363		cervix(1);large_intestine(4);stomach(1);haematopoietic_and_lymphoid_tissue(1);endometrium(3);urinary_tract(5);lung(5);liver(3);skin(3);ovary(1);kidney(1);breast(2)	1
DENND6B	1	MS	0.456	0.2119	0.412363			1
DHX30	1	MS	0.456	0.2119	0.412363			1
PTCHD4	1	MS	0.456	0.2119	0.412363			1
AKNAD1	2	MS	0.464	0.213006	0.41411		thyroid(2);adrenal_gland(1);large_intestine(45);stomach(14);central_nervous_system(2);pleura(1);upper_aerodigestive_tract(2);haematopoietic_and_lymphoid_tissue(4);kidney(3);endometrium(18);urinary_tract(6);cervix(2);oesophagus(3);liver(9);skin(24);lung(22);ovary(3);pancreas(3);prostate(9);bone(2);breast(6)	2
IL6R	1	MS	0.454	0.2167	0.416795		ovary(3);large_intestine(1);breast(2)	1
TTC36	1	MS	0.454	0.2167	0.416795		thyroid(1);upper_aerodigestive_tract(2);autonomic_ganglia(1);cervix(1);urinary_tract(3);oesophagus(1);lung(2);skin(2);stomach(3)	1
C12orf44	1	MS	0.454	0.2167	0.416795		thyroid(1);cervix(1);large_intestine(8);stomach(3);soft_tissue(1);haematopoietic_and_lymphoid_tissue(1);endometrium(1);urinary_tract(1);lung(5);liver(4);skin(3);oesophagus(2);ovary(1);pancreas(6);kidney(1);breast(5)	1
FLT3	1	MS	0.454	0.2167	0.416795	Oncogene	large_intestine(78);endometrium(20);lung(44);skin(77);autonomic_ganglia(1);kidney(3);thyroid(2);cervix(4);central_nervous_system(11);genital_tract(2);oesophagus(9);NS(1);upper_aerodigestive_tract(9);stomach(13);soft_tissue(26);urinary_tract(4);breast(12);prostate(4);pancreas(4);haematopoietic_and_lymphoid_tissue(663);ovary(12);bone(2);liver(18)	1
PNP	1	MS	0.454	0.2167	0.416795		cervix(1);large_intestine(8);stomach(3);soft_tissue(10);central_nervous_system(1);haematopoietic_and_lymphoid_tissue(3);endometrium(1);oesophagus(1);liver(2);skin(12);lung(3);ovary(2);bone(1);kidney(3)	1
ARHGEF40	1	MS	0.454	0.2167	0.416795		upper_aerodigestive_tract(2);large_intestine(4);ovary(3)	1
TBL3	1	MS	0.454	0.2167	0.416795		upper_aerodigestive_tract(5);thyroid(3);large_intestine(33);stomach(11);central_nervous_system(2);cervix(3);kidney(7);endometrium(8);urinary_tract(1);breast(5);lung(11);liver(15);skin(26);oesophagus(4);ovary(2);prostate(3);bone(2);pancreas(5)	1
TRIM25	1	MS	0.454	0.2167	0.416795			1
WDR33	1	MS	0.454	0.2167	0.416795			1
ZC3H7B	1	MS	0.454	0.2167	0.416795			1
FOXL2	1	MS	0.454	0.2167	0.416795	Oncogene		1
ATP8B2	2	MS	0.446	0.219883	0.421699		thyroid(4);upper_aerodigestive_tract(4);large_intestine(71);stomach(23);soft_tissue(2);liver(7);cervix(6);haematopoietic_and_lymphoid_tissue(4);peritoneum(1);endometrium(20);urinary_tract(6);lung(34);breast(17);skin(45);oesophagus(8);ovary(8);central_nervous_system(1);prostate(7);bone(3);kidney(5);pancreas(6)	2
PTPN14	1	MS	0.452	0.2201	0.421699		large_intestine(75);pleura(1);endometrium(33);lung(39);skin(38);kidney(11);thyroid(4);cervix(2);central_nervous_system(8);oesophagus(10);parathyroid(1);NS(2);upper_aerodigestive_tract(2);stomach(23);urinary_tract(9);liver(16);prostate(3);ovary(3);pancreas(8);adrenal_gland(1);salivary_gland(1);haematopoietic_and_lymphoid_tissue(24);pituitary(1);bone(2);breast(13)	1
MLL4	1	MS	0.452	0.2201	0.421699			1
TMEM63B	1	MS	0.452	0.2201	0.421699			1
SPEG	3	SG	0.43	0.221736	0.421742			2
BAI2	1	MS	0.45	0.2231	0.421742		large_intestine(84);peritoneum(1);endometrium(15);lung(32);skin(47);kidney(9);thyroid(3);cervix(8);central_nervous_system(4);oesophagus(10);upper_aerodigestive_tract(11);biliary_tract(1);stomach(22);soft_tissue(2);urinary_tract(6);breast(13);prostate(1);pancreas(8);haematopoietic_and_lymphoid_tissue(6);ovary(14);bone(1);liver(17)	1
PRUNE	1	MS	0.45	0.2231	0.421742		upper_aerodigestive_tract(1);cervix(2);large_intestine(14);stomach(3);pancreas(2);urinary_tract(6);lung(7);liver(5);endometrium(6);skin(8);oesophagus(3);ovary(2);NS(1);kidney(1);breast(7)	1
TSPAN11	1	MS	0.45	0.2231	0.421742		thyroid(2);cervix(1);large_intestine(15);stomach(8);liver(4);haematopoietic_and_lymphoid_tissue(1);biliary_tract(1);endometrium(6);lung(11);breast(7);skin(6);oesophagus(3);ovary(3);prostate(2);bone(1);kidney(1);pancreas(2)	1
PPP1R3E	1	MS	0.45	0.2231	0.421742		thyroid(1);pancreas(1);oesophagus(1);soft_tissue(1);liver(2)	1
ADSSL1	1	MS	0.45	0.2231	0.421742		thyroid(7);cervix(2);large_intestine(24);stomach(11);central_nervous_system(1);adrenal_gland(1);haematopoietic_and_lymphoid_tissue(6);breast(1);biliary_tract(1);endometrium(8);urinary_tract(4);lung(11);liver(6);skin(19);oesophagus(4);ovary(4);prostate(1);bone(2);kidney(2);pancreas(3)	1
CLCN7	1	MS	0.45	0.2231	0.421742		thyroid(6);upper_aerodigestive_tract(5);large_intestine(37);stomach(14);soft_tissue(6);central_nervous_system(11);pleura(1);endometrium(14);lung(11);breast(9);skin(31);oesophagus(2);ovary(2);pancreas(5);autonomic_ganglia(1);bone(2);kidney(5);liver(6)	1
RND2	1	MS	0.45	0.2231	0.421742			1
ATCAY	1	MS	0.45	0.2231	0.421742			1
PTOV1	1	MS	0.45	0.2231	0.421742			1
KANSL3	1	MS	0.45	0.2231	0.421742			1
PITX1	1	MS	0.45	0.2231	0.421742			1
BOD1	2	MS	0.52	0.221981	0.421742			1
TRAF1	1	MS	0.45	0.2231	0.421742			1
TLL2	2	SS	0.448	0.2291	0.426178		large_intestine(52);endometrium(18);lung(37);skin(67);autonomic_ganglia(1);kidney(10);thyroid(2);cervix(3);eye(1);central_nervous_system(11);oesophagus(12);NS(1);upper_aerodigestive_tract(4);stomach(9);urinary_tract(6);breast(9);prostate(4);pancreas(3);adrenal_gland(1);haematopoietic_and_lymphoid_tissue(7);ovary(4);bone(3);liver(8)	2
TNRC18	2	MS	0.508	0.226921	0.426178			2
MROH7	1	MS	0.448	0.2291	0.426178			1
PLEKHO1	1	SG	0.448	0.2291	0.426178		upper_aerodigestive_tract(3);adrenal_gland(1);large_intestine(16);stomach(8);central_nervous_system(4);cervix(3);liver(10);endometrium(4);urinary_tract(4);breast(3);lung(14);bone(1);skin(12);oesophagus(5);ovary(1);kidney(2);pancreas(4)	1
BCAN	1	MS	0.448	0.2291	0.426178		upper_aerodigestive_tract(4);thyroid(1);large_intestine(40);stomach(19);central_nervous_system(3);cervix(4);haematopoietic_and_lymphoid_tissue(8);biliary_tract(1);endometrium(21);urinary_tract(4);oesophagus(4);breast(7);lung(43);skin(37);autonomic_ganglia(2);ovary(8);pancreas(5);prostate(3);bone(1);kidney(9);liver(20)	1
ASB13	1	MS	0.448	0.2291	0.426178		upper_aerodigestive_tract(1);cervix(1);large_intestine(15);NS(1);stomach(1);central_nervous_system(1);endometrium(5);urinary_tract(1);lung(4);liver(5);skin(7);ovary(2);pancreas(1);prostate(1);kidney(3);breast(3)	1
FRMD4A	1	MS	0.448	0.2291	0.426178		thyroid(5);cervix(4);large_intestine(89);stomach(13);soft_tissue(1);central_nervous_system(6);adrenal_gland(1);upper_aerodigestive_tract(19);haematopoietic_and_lymphoid_tissue(5);kidney(5);endometrium(21);urinary_tract(10);lung(18);liver(11);skin(13);oesophagus(11);ovary(4);prostate(2);bone(2);breast(12);pancreas(3)	1
RAB5B	1	MS	0.448	0.2291	0.426178		upper_aerodigestive_tract(1);large_intestine(6);eye(1);haematopoietic_and_lymphoid_tissue(2);endometrium(7);oesophagus(1);liver(3);skin(6);stomach(3);lung(6);ovary(1);autonomic_ganglia(1);kidney(8)	1
CD320	1	MS	0.448	0.2291	0.426178			1
LMAN2L	1	MS	0.448	0.2291	0.426178			1
GORASP2	1	MS	0.448	0.2291	0.426178			1
CYP8B1	1	MS	0.448	0.2291	0.426178			1
FILIP1L	1	MS	0.448	0.2291	0.426178			1
ADAMTS12	1	MS	0.448	0.2291	0.426178			1
WDR46	1	MS	0.448	0.2291	0.426178			1
KHDRBS3	1	MS	0.448	0.2291	0.426178			1
GPAA1	1	MS	0.448	0.2291	0.426178			1
MAPK8IP3	3	SS	0.438	0.238318	0.427176		large_intestine(68);endometrium(18);lung(26);skin(38);kidney(6);thyroid(2);cervix(5);central_nervous_system(9);oesophagus(5);parathyroid(1);upper_aerodigestive_tract(1);biliary_tract(1);stomach(17);soft_tissue(1);urinary_tract(10);breast(12);prostate(2);pancreas(9);haematopoietic_and_lymphoid_tissue(3);ovary(4);bone(2);liver(10)	3
LRRC32	3	MS	0.43	0.230767	0.427176		thyroid(6);upper_aerodigestive_tract(12);large_intestine(40);stomach(7);central_nervous_system(10);kidney(2);adrenal_gland(1);haematopoietic_and_lymphoid_tissue(1);breast(8);soft_tissue(1);endometrium(10);urinary_tract(4);oesophagus(4);liver(6);skin(46);lung(38);ovary(2);prostate(1);bone(4);pancreas(4)	2
FAM83G	2	SG	0.442	0.2389	0.427176			2
SLC26A11	2	MS	0.446	0.2329	0.427176			2
FGF22	2	MS	0.444	0.2359	0.427176			2
TLE2	2	MS	0.516	0.237418	0.427176			2
RFX2	2	MS	0.442	0.2389	0.427176			2
SYMPK	2	MS	0.446	0.2329	0.427176			2
BICD2	2	MS	0.626	0.230753	0.427176			2
SLC45A1	1	MS	0.444	0.2359	0.427176		large_intestine(42);endometrium(6);lung(23);skin(33);kidney(6);thyroid(4);cervix(3);testis(1);central_nervous_system(5);oesophagus(6);parathyroid(1);NS(2);upper_aerodigestive_tract(2);stomach(12);urinary_tract(10);breast(5);prostate(6);pancreas(3);adrenal_gland(1);haematopoietic_and_lymphoid_tissue(5);ovary(3);bone(4);liver(12)	1
PRKCQ	1	MS	0.444	0.2359	0.427176		large_intestine(48);endometrium(17);lung(21);skin(65);autonomic_ganglia(1);kidney(4);thyroid(1);cervix(1);central_nervous_system(6);oesophagus(6);NS(3);upper_aerodigestive_tract(1);stomach(17);soft_tissue(10);urinary_tract(2);breast(14);prostate(8);pancreas(4);adrenal_gland(1);haematopoietic_and_lymphoid_tissue(10);ovary(10);bone(1);liver(17)	1
C10orf71	1	MS	0.442	0.2389	0.427176		lung(2);liver(2);skin(2)	1
SNCG	1	MS	0.442	0.2389	0.427176		cervix(2);large_intestine(9);endometrium(3);urinary_tract(1);lung(1);liver(2);skin(5);prostate(2)	1
OR51E2	1	MS	0.446	0.2329	0.427176		large_intestine(42);NS(3);stomach(4);central_nervous_system(4);haematopoietic_and_lymphoid_tissue(3);endometrium(9);lung(27);liver(6);skin(46);oesophagus(6);ovary(2);pancreas(3);prostate(1);bone(2);breast(5)	1
TSG101	1	MS	0.446	0.2329	0.427176		upper_aerodigestive_tract(3);thyroid(2);large_intestine(12);stomach(6);central_nervous_system(1);kidney(3);autonomic_ganglia(1);haematopoietic_and_lymphoid_tissue(2);endometrium(10);urinary_tract(1);lung(7);liver(4);skin(9);oesophagus(2);ovary(1);prostate(4);bone(1);breast(5)	1
TMEM134	1	MS	0.446	0.2329	0.427176		upper_aerodigestive_tract(1);large_intestine(3);stomach(2);haematopoietic_and_lymphoid_tissue(1);endometrium(1);oesophagus(1);liver(1);skin(2);lung(3);pancreas(1)	1
SHANK2	2	MS	0.538	0.233128	0.427176		large_intestine(67);endometrium(18);lung(42);skin(120);autonomic_ganglia(2);kidney(7);thyroid(2);cervix(3);eye(1);central_nervous_system(3);oesophagus(7);NS(5);upper_aerodigestive_tract(3);stomach(27);urinary_tract(9);breast(16);prostate(9);pancreas(11);haematopoietic_and_lymphoid_tissue(9);ovary(9);bone(2);liver(18)	1
DIXDC1	1	MS	0.444	0.2359	0.427176		upper_aerodigestive_tract(2);cervix(1);large_intestine(29);stomach(8);central_nervous_system(2);endometrium(14);urinary_tract(4);lung(7);liver(9);skin(14);oesophagus(2);ovary(3);pancreas(2);prostate(1);kidney(3);breast(3)	1
TULP3	1	MS	0.442	0.2389	0.427176		upper_aerodigestive_tract(1);thyroid(1);large_intestine(26);stomach(8);soft_tissue(1);endometrium(5);urinary_tract(5);lung(11);breast(4);parathyroid(1);skin(12);oesophagus(2);ovary(1);pancreas(5);prostate(2);bone(2);kidney(5);liver(13)	1
NCAPD2	1	MS	0.442	0.2389	0.427176		large_intestine(57);endometrium(15);lung(17);skin(24);meninges(1);kidney(9);thyroid(1);cervix(3);central_nervous_system(4);oesophagus(8);NS(1);autonomic_ganglia(1);upper_aerodigestive_tract(7);biliary_tract(1);stomach(16);soft_tissue(1);urinary_tract(8);breast(8);pancreas(5);haematopoietic_and_lymphoid_tissue(4);ovary(3);bone(12);liver(10)	1
FOXJ2	1	MS	0.446	0.2329	0.427176		thyroid(2);cervix(3);large_intestine(21);stomach(8);soft_tissue(2);central_nervous_system(5);upper_aerodigestive_tract(4);haematopoietic_and_lymphoid_tissue(1);kidney(6);endometrium(10);urinary_tract(1);lung(12);liver(11);skin(20);autonomic_ganglia(1);ovary(4);prostate(1);oesophagus(2);bone(2);breast(7)	1
TM7SF3	1	MS	0.444	0.2359	0.427176		upper_aerodigestive_tract(2);adrenal_gland(1);large_intestine(22);stomach(8);central_nervous_system(1);kidney(3);cervix(1);haematopoietic_and_lymphoid_tissue(1);endometrium(10);urinary_tract(4);lung(6);liver(3);parathyroid(1);skin(13);oesophagus(1);prostate(1);bone(2);breast(5)	1
SDS	1	MS	0.442	0.2389	0.427176		cervix(1);large_intestine(14);autonomic_ganglia(1);central_nervous_system(2);endometrium(6);urinary_tract(1);lung(12);liver(5);skin(9);stomach(4);oesophagus(1);ovary(5);NS(2);prostate(1);bone(1);pancreas(1)	1
NUTM1	1	MS	0.444	0.2359	0.427176		large_intestine(2);ovary(3);skin(2)	1
FAM98B	1	MS	0.444	0.2359	0.427176		large_intestine(16);stomach(2);endometrium(10);urinary_tract(1);oesophagus(1);liver(6);skin(7);lung(3);ovary(1);pancreas(1);prostate(1);breast(3)	1
CGNL1	1	MS	0.442	0.2389	0.427176		large_intestine(59);endometrium(17);lung(20);skin(113);autonomic_ganglia(1);kidney(17);thyroid(2);cervix(2);central_nervous_system(4);oesophagus(11);NS(2);upper_aerodigestive_tract(6);biliary_tract(1);stomach(15);soft_tissue(1);urinary_tract(5);liver(13);prostate(5);pancreas(7);haematopoietic_and_lymphoid_tissue(6);ovary(6);bone(3);breast(10)	1
PLEKHG4	1	MS	0.444	0.2359	0.427176			1
GALNS	1	MS	0.446	0.2329	0.427176			1
KDM6B	1	MS	0.444	0.2359	0.427176			1
PLEKHH3	1	MS	0.442	0.2389	0.427176			1
CDK5RAP3	1	MS	0.446	0.2329	0.427176			1
SAMD14	1	MS	0.444	0.2359	0.427176			1
TMEM235	1	MS	0.444	0.2359	0.427176			1
HMG20B	1	MS	0.446	0.2329	0.427176			1
C2orf81	1	MS	0.442	0.2389	0.427176			1
BCAS1	1	MS	0.444	0.2359	0.427176			1
PRDM15	1	MS	0.442	0.2389	0.427176			1
LIMK2	1	MS	0.446	0.2329	0.427176			1
GPR125	1	MS	0.444	0.2359	0.427176			1
CUL9	1	MS	0.446	0.2329	0.427176			1
FAM73B	1	MS	0.444	0.2359	0.427176			1
SYN1	1	MS	0.442	0.2389	0.427176			1
NKAP	2	MS	0.446	0.2329	0.427176			1
INSRR	2	MS	0.548	0.239683	0.42819		large_intestine(59);pleura(1);endometrium(37);lung(39);skin(91);meninges(1);kidney(12);thyroid(3);cervix(3);central_nervous_system(9);oesophagus(11);NS(2);upper_aerodigestive_tract(3);biliary_tract(1);stomach(19);urinary_tract(6);breast(12);prostate(9);pancreas(14);salivary_gland(2);haematopoietic_and_lymphoid_tissue(1);ovary(8);bone(1);liver(17)	1
ADAMTS4	1	MS	0.44	0.2445	0.434059		upper_aerodigestive_tract(2);cervix(2);large_intestine(52);stomach(20);soft_tissue(2);central_nervous_system(4);thyroid(2);haematopoietic_and_lymphoid_tissue(2);breast(6);endometrium(15);urinary_tract(1);lung(32);liver(8);skin(29);oesophagus(4);ovary(7);prostate(5);bone(5);kidney(2);pancreas(4)	1
PLXNA2	1	MS	0.44	0.2445	0.434059		large_intestine(92);pleura(1);endometrium(44);lung(37);skin(56);meninges(1);kidney(18);thyroid(6);cervix(6);central_nervous_system(13);oesophagus(10);NS(1);autonomic_ganglia(2);upper_aerodigestive_tract(33);biliary_tract(1);stomach(27);urinary_tract(4);breast(20);prostate(10);pancreas(4);adrenal_gland(1);haematopoietic_and_lymphoid_tissue(14);ovary(7);bone(3);liver(24)	1
ARHGAP27	1	MS	0.44	0.2445	0.434059			1
SYNGAP1	1	MS	0.44	0.2445	0.434059			1
RNASET2	1	MS	0.44	0.2445	0.434059			1
COL22A1	1	MS	0.44	0.2445	0.434059			1
EMD	1	MS	0.44	0.2445	0.434059			1
KAZALD1	2	MS	0.594	0.247457	0.437912		thyroid(1);large_intestine(7);stomach(3);soft_tissue(2);liver(1);prostate(2);haematopoietic_and_lymphoid_tissue(1);endometrium(1);urinary_tract(2);lung(1);breast(2);skin(4);oesophagus(2);ovary(1);autonomic_ganglia(1);kidney(1);pancreas(1)	2
TMC6	2	MS	0.438	0.2491	0.437912			2
HCRTR1	1	MS	0.438	0.2491	0.437912		thyroid(1);cervix(2);biliary_tract(1);stomach(7);central_nervous_system(5);haematopoietic_and_lymphoid_tissue(2);large_intestine(12);urinary_tract(2);lung(5);liver(10);skin(17);oesophagus(4);ovary(1);pancreas(1);prostate(1);bone(1);kidney(1);breast(7)	1
LMF1	1	MS	0.438	0.2491	0.437912		thyroid(3);upper_aerodigestive_tract(4);large_intestine(31);stomach(6);soft_tissue(2);kidney(1);pleura(1);haematopoietic_and_lymphoid_tissue(2);breast(5);endometrium(8);urinary_tract(2);lung(8);liver(2);skin(23);oesophagus(4);ovary(1);central_nervous_system(1);prostate(1);bone(1);pancreas(4)	1
STAT5A	1	MS	0.438	0.2491	0.437912			1
IGF2BP1	1	MS	0.438	0.2491	0.437912			1
CCR9	1	SG	0.438	0.2491	0.437912			1
LRCH4	1	MS	0.438	0.2491	0.437912			1
UHRF2	1	MS	0.438	0.2491	0.437912			1
REXO4	1	MS	0.438	0.2491	0.437912			1
DCAF12L2	1	MS	0.438	0.2491	0.437912			1
KIAA1737	1	MS	0.436	0.2525	0.439603		upper_aerodigestive_tract(1);large_intestine(10);stomach(6);soft_tissue(1);liver(3);genital_tract(1);haematopoietic_and_lymphoid_tissue(2);endometrium(6);urinary_tract(3);lung(6);breast(4);skin(13);autonomic_ganglia(1);prostate(3);kidney(4);pancreas(4)	1
GLRX5	1	MS	0.436	0.2525	0.439603		large_intestine(6);stomach(1);haematopoietic_and_lymphoid_tissue(1);lung(2);liver(3);oesophagus(1);kidney(1)	1
UNK	1	MS	0.436	0.2525	0.439603			1
PALM	1	MS	0.436	0.2525	0.439603			1
HNRNPUL1	1	MS	0.436	0.2525	0.439603			1
NEUROD1	1	MS	0.436	0.2525	0.439603			1
SMOX	1	MS	0.436	0.2525	0.439603			1
IL17REL	1	MS	0.436	0.2525	0.439603			1
FBN2	1	MS	0.436	0.2525	0.439603			1
FBXO32	1	MS	0.436	0.2525	0.439603			1
TSNARE1	2	SS	0.436	0.2525	0.439603			1
ATP8B3	2	MS	0.46	0.253348	0.440692			2
RPL11	1	MS	0.434	0.2567	0.443025		upper_aerodigestive_tract(1);cervix(2);large_intestine(10);stomach(2);central_nervous_system(2);biliary_tract(1);endometrium(4);urinary_tract(3);oesophagus(1);liver(4);skin(3);lung(2);prostate(6);kidney(2);pancreas(3)	1
ARNT	1	MS	0.434	0.2567	0.443025		thyroid(1);cervix(3);large_intestine(30);stomach(6);soft_tissue(12);liver(9);adrenal_gland(1);upper_aerodigestive_tract(1);autonomic_ganglia(1);haematopoietic_and_lymphoid_tissue(7);biliary_tract(1);endometrium(7);urinary_tract(5);lung(14);breast(4);skin(31);oesophagus(5);prostate(5);bone(1);kidney(12);pancreas(6)	1
BTG2	1	MS	0.434	0.2567	0.443025		upper_aerodigestive_tract(2);large_intestine(7);soft_tissue(1);haematopoietic_and_lymphoid_tissue(11);urinary_tract(2);lung(2);liver(2);skin(3);ovary(1);kidney(5);pancreas(1)	1
C1orf115	1	MS	0.434	0.2567	0.443025		cervix(1);large_intestine(6);stomach(3);lung(3);skin(2);oesophagus(2)	1
CTNND1	1	MS	0.434	0.2567	0.443025		upper_aerodigestive_tract(9);cervix(5);peritoneum(1);stomach(14);central_nervous_system(1);liver(18);biliary_tract(1);haematopoietic_and_lymphoid_tissue(4);large_intestine(68);endometrium(32);urinary_tract(4);lung(20);breast(12);skin(15);oesophagus(1);ovary(2);prostate(2);thyroid(2);kidney(6);pancreas(10)	1
DOT1L	1	MS	0.434	0.2567	0.443025			1
ATG9A	1	MS	0.434	0.2567	0.443025			1
PISD	1	MS	0.434	0.2567	0.443025			1
ARMC10	1	MS	0.434	0.2567	0.443025			1
CRAMP1L	3	MS	0.516	0.262514	0.450588		thyroid(2);cervix(6);large_intestine(52);stomach(14);central_nervous_system(5);pleura(1);upper_aerodigestive_tract(7);haematopoietic_and_lymphoid_tissue(3);breast(15);biliary_tract(1);endometrium(18);urinary_tract(3);liver(5);lung(12);bone(2);skin(28);oesophagus(4);NS(2);prostate(6);kidney(6);pancreas(4)	2
ATP2B4	1	MS	0.432	0.2629	0.450588		upper_aerodigestive_tract(1);cervix(6);large_intestine(61);stomach(13);soft_tissue(2);central_nervous_system(3);haematopoietic_and_lymphoid_tissue(2);liver(13);salivary_gland(1);endometrium(21);urinary_tract(10);lung(22);breast(12);skin(41);oesophagus(5);ovary(4);NS(1);prostate(15);thyroid(1);kidney(5);pancreas(9)	1
KBTBD4	1	MS	0.432	0.2629	0.450588		upper_aerodigestive_tract(4);cervix(2);large_intestine(16);stomach(9);central_nervous_system(7);haematopoietic_and_lymphoid_tissue(2);liver(1);endometrium(10);urinary_tract(15);oesophagus(2);breast(8);skin(9);lung(8);ovary(2);NS(1);autonomic_ganglia(1);bone(1);kidney(3);pancreas(3)	1
KREMEN2	1	MS	0.432	0.2629	0.450588		thyroid(3);upper_aerodigestive_tract(2);biliary_tract(1);stomach(3);central_nervous_system(2);large_intestine(13);endometrium(3);lung(3);liver(1);skin(3);ovary(2);prostate(4);pancreas(4)	1
QRICH2	1	MS	0.432	0.2629	0.450588			1
CIC	1	MS	0.432	0.2629	0.450588	TSG		1
MAFK	1	MS	0.432	0.2629	0.450588			1
FNTA	1	MS	0.432	0.2629	0.450588			1
NCDN	1	MS	0.43	0.2669	0.452361		upper_aerodigestive_tract(2);thyroid(1);large_intestine(40);stomach(14);soft_tissue(1);kidney(1);pleura(1);haematopoietic_and_lymphoid_tissue(2);endometrium(6);adrenal_gland(1);oesophagus(5);liver(7);skin(10);lung(8);cervix(1);central_nervous_system(3);prostate(2);bone(4);breast(6);pancreas(5)	1
ANXA7	1	MS	0.43	0.2669	0.452361		upper_aerodigestive_tract(3);thyroid(1);large_intestine(17);stomach(4);soft_tissue(13);central_nervous_system(5);breast(6);endometrium(11);lung(8);liver(8);skin(12);oesophagus(5);ovary(3);prostate(2);bone(2);kidney(2);pancreas(2)	1
AHNAK	2	FI	0.43	0.2669	0.452361		large_intestine(195);pleura(2);endometrium(75);lung(139);skin(162);autonomic_ganglia(8);kidney(57);thyroid(12);cervix(11);central_nervous_system(26);oesophagus(30);NS(5);upper_aerodigestive_tract(74);biliary_tract(6);stomach(62);soft_tissue(3);fallopian_tube(1);urinary_tract(48);breast(67);prostate(17);pancreas(16);adrenal_gland(2);salivary_gland(1);haematopoietic_and_lymphoid_tissue(15);ovary(26…	1
CHRM1	1	MS	0.43	0.2669	0.452361		cervix(1);salivary_gland(1);stomach(6);soft_tissue(1);central_nervous_system(1);haematopoietic_and_lymphoid_tissue(2);kidney(2);large_intestine(13);endometrium(7);urinary_tract(3);oesophagus(1);liver(9);skin(11);lung(7);pancreas(1);bone(1);breast(4)	1
FBXL14	1	MS	0.43	0.2669	0.452361		thyroid(2);cervix(2);large_intestine(13);autonomic_ganglia(1);upper_aerodigestive_tract(10);haematopoietic_and_lymphoid_tissue(1);endometrium(2);urinary_tract(5);lung(5);liver(2);skin(6);stomach(2);ovary(1);pancreas(1);prostate(1);bone(1);kidney(3);breast(4)	1
KIF26A	2	MS	0.496	0.264781	0.452361		upper_aerodigestive_tract(14);thyroid(11);large_intestine(111);stomach(19);soft_tissue(5);central_nervous_system(5);cervix(3);autonomic_ganglia(1);haematopoietic_and_lymphoid_tissue(4);kidney(4);endometrium(11);urinary_tract(5);adrenal_gland(1);lung(21);liver(20);skin(50);oesophagus(8);ovary(3);prostate(3);breast(12);pancreas(7)	1
RRAD	1	MS	0.43	0.2669	0.452361			1
C16orf55	1	MS	0.43	0.2669	0.452361			1
GATA6	1	MS	0.43	0.2669	0.452361			1
MYO9B	2	MS	0.43	0.2669	0.452361			1
PRR12	1	MS	0.43	0.2669	0.452361			1
RBPJL	1	MS	0.43	0.2669	0.452361			1
TRPC7	1	MS	0.43	0.2669	0.452361			1
HSPG2	3	SG	0.51	0.267805	0.453507		large_intestine(172);peritoneum(1);endometrium(41);lung(71);skin(120);meninges(1);kidney(21);thyroid(10);cervix(13);central_nervous_system(24);oesophagus(29);autonomic_ganglia(4);upper_aerodigestive_tract(30);stomach(56);soft_tissue(2);urinary_tract(32);breast(25);prostate(16);pancreas(23);adrenal_gland(1);salivary_gland(3);haematopoietic_and_lymphoid_tissue(16);ovary(17);bone(4);liver(53)	3
GNPTG	3	SS	0.576	0.271484	0.456493		cervix(2);large_intestine(10);stomach(7);central_nervous_system(4);biliary_tract(1);endometrium(1);urinary_tract(5);lung(4);liver(2);skin(3);oesophagus(3);ovary(1);pancreas(2);breast(4)	3
CPAMD8	3	MS	0.486	0.270799	0.456493			3
LSR	3	SG	0.428	0.2721	0.456493			2
NAGPA	1	MS	0.428	0.2721	0.456493			1
GUCY2D	2	MS	0.428	0.2721	0.456493			1
ILVBL	1	MS	0.428	0.2721	0.456493			1
IL1RN	1	MS	0.428	0.2721	0.456493			1
TTC21A	1	MS	0.428	0.2721	0.456493			1
TMEM14C	1	MS	0.428	0.2721	0.456493			1
TMEM8C	1	MS	0.428	0.2721	0.456493			1
HDHD1	1	MS	0.428	0.2721	0.456493			1
TIE1	3	SS	0.576	0.274933	0.459195		large_intestine(82);endometrium(17);lung(41);skin(85);kidney(7);thyroid(4);cervix(8);central_nervous_system(10);oesophagus(8);parathyroid(1);upper_aerodigestive_tract(14);biliary_tract(2);stomach(31);soft_tissue(1);urinary_tract(6);breast(4);prostate(6);pancreas(14);salivary_gland(1);haematopoietic_and_lymphoid_tissue(7);ovary(4);bone(9);liver(14)	2
C1orf86	1	MS	0.426	0.2751	0.459195		upper_aerodigestive_tract(2);thyroid(4);large_intestine(11);stomach(2);soft_tissue(2);central_nervous_system(1);breast(1);endometrium(1);urinary_tract(4);lung(2);liver(1);skin(2);prostate(1);kidney(3);pancreas(2)	1
HTR2A	1	MS	0.426	0.2751	0.459195		upper_aerodigestive_tract(5);cervix(1);large_intestine(49);stomach(8);soft_tissue(10);central_nervous_system(3);adrenal_gland(1);haematopoietic_and_lymphoid_tissue(4);kidney(4);biliary_tract(1);endometrium(18);urinary_tract(2);oesophagus(6);liver(4);skin(29);lung(19);ovary(6);prostate(4);bone(1);breast(7);pancreas(3)	1
PTBP1	1	MS	0.426	0.2751	0.459195			1
GPR107	1	MS	0.426	0.2751	0.459195			1
UBQLN2	1	MS	0.426	0.2751	0.459195			1
SPEN	2	MS	0.52	0.275658	0.459739		large_intestine(148);peritoneum(1);endometrium(62);lung(72);skin(110);kidney(33);thyroid(13);cervix(28);central_nervous_system(9);oesophagus(21);NS(4);upper_aerodigestive_tract(14);biliary_tract(1);stomach(64);urinary_tract(22);liver(33);prostate(9);pancreas(9);salivary_gland(8);haematopoietic_and_lymphoid_tissue(49);ovary(16);bone(11);breast(59)	2
CDC42BPG	2	SG	0.424	0.2791	0.460445		lung(2)	2
KSR1	2	FD	0.424	0.2791	0.460445			2
HIF3A	2	FD	0.424	0.2791	0.460445			2
KLHDC9	1	MS	0.424	0.2791	0.460445		upper_aerodigestive_tract(1);cervix(1);large_intestine(11);stomach(2);central_nervous_system(2);kidney(1);endometrium(1);urinary_tract(2);oesophagus(2);breast(4);skin(6);lung(4);pancreas(1);prostate(1);bone(1);liver(3)	1
HPS1	2	MS	0.424	0.2791	0.460445		thyroid(3);cervix(1);large_intestine(37);stomach(8);soft_tissue(1);central_nervous_system(1);upper_aerodigestive_tract(3);haematopoietic_and_lymphoid_tissue(2);endometrium(10);urinary_tract(3);oesophagus(5);liver(11);skin(21);lung(10);ovary(1);pancreas(2);prostate(4);kidney(12);breast(9)	1
LRP1	3	MS	0.424	0.2791	0.460445		large_intestine(208);pleura(1);endometrium(90);lung(90);skin(135);meninges(1);kidney(25);thyroid(19);cervix(10);central_nervous_system(36);oesophagus(35);NS(3);autonomic_ganglia(1);upper_aerodigestive_tract(38);biliary_tract(1);stomach(70);soft_tissue(4);urinary_tract(25);liver(55);prostate(17);pancreas(39);adrenal_gland(1);haematopoietic_and_lymphoid_tissue(24);ovary(21);bone(14);breast(43)	1
PYCR1	1	MS	0.424	0.2791	0.460445			1
ASAP2	1	MS	0.424	0.2791	0.460445			1
CXXC5	1	MS	0.424	0.2791	0.460445			1
SH3RF2	1	MS	0.424	0.2791	0.460445			1
FAM71F2	1	MS	0.424	0.2791	0.460445			1
ZNF777	1	MS	0.424	0.2791	0.460445			1
NDOR1	1	MS	0.424	0.2791	0.460445			1
PPIE	1	MS	0.422	0.2823	0.461882		large_intestine(13);stomach(5);pleura(1);endometrium(6);urinary_tract(3);lung(1);breast(1);skin(3);oesophagus(1);prostate(2);kidney(4);liver(2)	1
NTRK1	1	MS	0.422	0.2823	0.461882		large_intestine(53);endometrium(21);lung(50);skin(55);meninges(1);kidney(14);thyroid(2);cervix(1);central_nervous_system(6);oesophagus(8);parathyroid(1);NS(3);upper_aerodigestive_tract(2);stomach(13);soft_tissue(13);urinary_tract(11);liver(13);prostate(3);pancreas(9);haematopoietic_and_lymphoid_tissue(6);ovary(12);breast(11)	1
RPUSD4	1	MS	0.422	0.2823	0.461882		upper_aerodigestive_tract(1);large_intestine(12);NS(1);stomach(6);central_nervous_system(2);endometrium(6);urinary_tract(1);lung(12);breast(4);skin(7);oesophagus(2);ovary(2);pancreas(2);prostate(1);bone(1);kidney(3);liver(1)	1
BCMO1	1	MS	0.422	0.2823	0.461882			1
AATK	1	MS	0.422	0.2823	0.461882			1
LAMA3	1	MS	0.422	0.2823	0.461882			1
SPRED3	1	MS	0.422	0.2823	0.461882			1
EMP3	1	MS	0.422	0.2823	0.461882			1
TTC7A	1	MS	0.422	0.2823	0.461882			1
IFT52	1	MS	0.422	0.2823	0.461882			1
PCDHGA11	2	MS	0.428	0.286557	0.467247			2
DPH2	1	MS	0.42	0.2877	0.467247		upper_aerodigestive_tract(3);cervix(2);large_intestine(15);stomach(6);soft_tissue(1);central_nervous_system(1);pancreas(2);small_intestine(1);kidney(1);endometrium(3);urinary_tract(2);oesophagus(6);liver(5);skin(15);lung(17);ovary(5);autonomic_ganglia(2);prostate(3);bone(1);breast(8)	1
GSTM3	1	MS	0.42	0.2877	0.467247		thyroid(1);cervix(1);large_intestine(11);stomach(3);soft_tissue(10);upper_aerodigestive_tract(2);haematopoietic_and_lymphoid_tissue(2);endometrium(5);urinary_tract(1);lung(3);liver(2);skin(6);oesophagus(2);pancreas(1);breast(1)	1
PARVA	1	MS	0.42	0.2877	0.467247		upper_aerodigestive_tract(1);large_intestine(12);stomach(4);liver(4);haematopoietic_and_lymphoid_tissue(4);endometrium(4);urinary_tract(2);lung(6);breast(7);skin(6);oesophagus(1);pituitary(1);kidney(2);pancreas(3)	1
PIP4K2C	1	MS	0.42	0.2877	0.467247		upper_aerodigestive_tract(4);thyroid(2);large_intestine(12);stomach(3);central_nervous_system(6);cervix(2);haematopoietic_and_lymphoid_tissue(2);liver(5);endometrium(5);urinary_tract(5);lung(12);breast(9);skin(12);autonomic_ganglia(1);pituitary(1);bone(2);kidney(3);pancreas(4)	1
PPP1R13B	1	MS	0.42	0.2877	0.467247		thyroid(2);upper_aerodigestive_tract(4);large_intestine(48);stomach(8);cervix(2);haematopoietic_and_lymphoid_tissue(3);breast(4);endometrium(15);urinary_tract(6);lung(23);liver(13);skin(25);oesophagus(2);ovary(2);bone(2);kidney(5);pancreas(5)	1
KIAA0922	1	MS	0.42	0.2877	0.467247			1
SPDEF	1	MS	0.42	0.2877	0.467247			1
LIMK1	1	MS	0.42	0.2877	0.467247			1
IGFN1	3	MS	0.494	0.291185	0.469235		large_intestine(37);endometrium(14);lung(33);skin(48);stomach(17);kidney(5);thyroid(3);cervix(4);central_nervous_system(7);oesophagus(2);NS(3);upper_aerodigestive_tract(2);autonomic_ganglia(2);soft_tissue(3);urinary_tract(3);breast(7);prostate(3);pancreas(13);haematopoietic_and_lymphoid_tissue(3);ovary(4);bone(3);liver(14)	3
ECHDC2	1	MS	0.418	0.292	0.469235		cervix(3);large_intestine(17);stomach(4);central_nervous_system(2);haematopoietic_and_lymphoid_tissue(3);endometrium(4);urinary_tract(2);lung(3);breast(3);skin(7);oesophagus(1);ovary(1);prostate(3);bone(2);kidney(5);pancreas(2)	1
TBC1D10B	1	SG	0.418	0.292	0.469235			1
TBC1D16	1	MS	0.418	0.292	0.469235			1
PODNL1	1	MS	0.418	0.292	0.469235			1
RINL	1	MS	0.418	0.292	0.469235			1
SLC12A5	1	MS	0.418	0.292	0.469235			1
GGT5	1	MS	0.418	0.292	0.469235			1
HSPA4	1	MS	0.418	0.292	0.469235			1
ADCY1	1	MS	0.418	0.292	0.469235			1
LY6E	1	MS	0.418	0.292	0.469235			1
GOLGA2	1	MS	0.418	0.292	0.469235			1
DPP7	1	MS	0.418	0.292	0.469235			1
SHE	1	MS	0.416	0.2964	0.470963		cervix(1);large_intestine(35);stomach(5);central_nervous_system(1);breast(10);endometrium(3);urinary_tract(2);lung(6);liver(5);skin(23);oesophagus(4);ovary(3);bone(2);kidney(3);pancreas(2)	1
WDFY4	1	MS	0.416	0.2964	0.470963		large_intestine(149);peritoneum(1);endometrium(61);lung(13);skin(62);kidney(12);thyroid(5);cervix(10);central_nervous_system(10);oesophagus(18);NS(3);upper_aerodigestive_tract(17);biliary_tract(1);stomach(15);soft_tissue(3);urinary_tract(2);liver(57);prostate(11);pancreas(37);adrenal_gland(1);salivary_gland(1);haematopoietic_and_lymphoid_tissue(10);ovary(8);bone(2);breast(28)	1
TBC1D10C	1	MS	0.416	0.2964	0.470963		upper_aerodigestive_tract(5);thyroid(1);large_intestine(34);stomach(5);central_nervous_system(2);liver(7);cervix(3);endometrium(3);urinary_tract(2);oesophagus(4);breast(5);skin(21);lung(5);ovary(5);prostate(2);bone(1);kidney(3);pancreas(2)	1
PAAF1	1	MS	0.416	0.2964	0.470963		upper_aerodigestive_tract(2);cervix(2);large_intestine(13);stomach(5);central_nervous_system(3);haematopoietic_and_lymphoid_tissue(2);breast(4);endometrium(4);urinary_tract(4);lung(8);liver(6);skin(15);ovary(1);prostate(1);kidney(3);pancreas(2)	1
APOC3	1	MS	0.416	0.2964	0.470963		thyroid(1);large_intestine(3);stomach(2);endometrium(1);urinary_tract(1);lung(7);liver(4);skin(3);oesophagus(1);kidney(1)	1
CPNE7	1	MS	0.416	0.2964	0.470963			1
GPR179	1	MS	0.416	0.2964	0.470963			1
PPAP2C	1	MS	0.416	0.2964	0.470963			1
MCOLN1	1	MS	0.416	0.2964	0.470963			1
OR1M1	1	MS	0.416	0.2964	0.470963			1
MYH14	1	MS	0.416	0.2964	0.470963			1
ALG3	1	MS	0.416	0.2964	0.470963			1
RASGRF2	1	MS	0.416	0.2964	0.470963			1
PEX2	1	MS	0.416	0.2964	0.470963			1
PCNXL3	4	ID	0.522	0.297681	0.472619		large_intestine(29);pleura(1);endometrium(4);lung(12);skin(12);kidney(2);thyroid(1);cervix(1);oesophagus(6);NS(2);upper_aerodigestive_tract(1);biliary_tract(1);stomach(14);urinary_tract(1);liver(5);prostate(1);pancreas(1);adrenal_gland(1);haematopoietic_and_lymphoid_tissue(1);ovary(1);bone(1);breast(6)	4
TTLL10	1	MS	0.414	0.3004	0.473901		upper_aerodigestive_tract(2);large_intestine(38);stomach(7);central_nervous_system(1);biliary_tract(1);haematopoietic_and_lymphoid_tissue(6);salivary_gland(1);endometrium(3);urinary_tract(4);lung(5);liver(4);skin(27);oesophagus(4);NS(2);prostate(1);pancreas(1)	1
MCU	1	MS	0.414	0.3004	0.473901		large_intestine(14);stomach(2);haematopoietic_and_lymphoid_tissue(3);endometrium(6);urinary_tract(1);lung(9);breast(1);skin(12);oesophagus(1);kidney(3);pancreas(1)	1
IMP4	1	MS	0.414	0.3004	0.473901			1
NKTR	1	MS	0.414	0.3004	0.473901			1
LAMP3	1	MS	0.414	0.3004	0.473901			1
TET2	1	MS	0.414	0.3004	0.473901	TSG		1
TIGD5	1	MS	0.414	0.3004	0.473901			1
REPS2	1	MS	0.414	0.3004	0.473901			1
KRT83	1	MS	0.412	0.3058	0.479369		upper_aerodigestive_tract(11);cervix(7);large_intestine(28);stomach(11);soft_tissue(2);kidney(2);eye(1);haematopoietic_and_lymphoid_tissue(4);endometrium(8);urinary_tract(5);lung(11);liver(6);skin(39);central_nervous_system(3);oesophagus(2);ovary(2);NS(1);prostate(4);thyroid(7);breast(8);pancreas(5)	1
BRD7	1	MS	0.412	0.3058	0.479369			1
ZNF317	1	MS	0.412	0.3058	0.479369			1
OLFM2	1	MS	0.412	0.3058	0.479369			1
DTNB	1	MS	0.412	0.3058	0.479369			1
IL17RE	1	MS	0.412	0.3058	0.479369			1
JPH1	1	MS	0.412	0.3058	0.479369			1
COL14A1	1	MS	0.412	0.3058	0.479369			1
TFDP1	2	MS	0.558	0.307155	0.481113		thyroid(1);adrenal_gland(1);large_intestine(37);stomach(9);soft_tissue(5);central_nervous_system(6);cervix(1);upper_aerodigestive_tract(1);haematopoietic_and_lymphoid_tissue(1);liver(3);endometrium(16);urinary_tract(2);lung(16);breast(4);skin(15);ovary(6);bone(1);pancreas(3)	2
TMEM59L	2	ID	0.41	0.3098	0.482208			2
DOK7	5	FD	0.41	0.3098	0.482208			2
MORN1	1	MS	0.41	0.3098	0.482208		thyroid(3);large_intestine(21);stomach(5);soft_tissue(2);central_nervous_system(1);haematopoietic_and_lymphoid_tissue(2);kidney(2);endometrium(5);urinary_tract(3);lung(6);breast(11);skin(12);oesophagus(4);ovary(2);pancreas(4);bone(1);liver(7)	1
CEBPE	1	MS	0.41	0.3098	0.482208		large_intestine(16);stomach(4);central_nervous_system(1);haematopoietic_and_lymphoid_tissue(2);breast(1);endometrium(5);urinary_tract(4);lung(15);liver(4);skin(17);ovary(3);prostate(3);bone(2);pancreas(1)	1
L3MBTL4	1	MS	0.41	0.3098	0.482208			1
CHMP4B	1	MS	0.41	0.3098	0.482208			1
PTGER4	1	MS	0.41	0.3098	0.482208			1
T	1	MS	0.41	0.3098	0.482208			1
PCDHA2	3	MS	0.43	0.31787	0.483147			3
PCDH8	2	MS	0.41	0.317965	0.483147		large_intestine(62);endometrium(7);lung(41);skin(30);autonomic_ganglia(1);kidney(4);thyroid(9);cervix(1);central_nervous_system(2);oesophagus(9);NS(1);upper_aerodigestive_tract(3);biliary_tract(1);stomach(35);urinary_tract(11);breast(1);prostate(1);pancreas(5);haematopoietic_and_lymphoid_tissue(4);ovary(2);bone(2);liver(11)	2
FANCA	3	SS	0.542	0.317558	0.483147			2
PANK4	1	MS	0.408	0.315	0.483147		large_intestine(41);pleura(1);endometrium(12);lung(7);skin(23);kidney(2);thyroid(3);cervix(1);central_nervous_system(1);oesophagus(3);upper_aerodigestive_tract(9);biliary_tract(1);stomach(5);soft_tissue(1);urinary_tract(7);liver(13);prostate(5);pancreas(3);haematopoietic_and_lymphoid_tissue(5);ovary(5);bone(1);breast(6)	1
TXLNA	1	MS	0.408	0.315	0.483147		upper_aerodigestive_tract(2);thyroid(2);large_intestine(26);stomach(5);central_nervous_system(1);cervix(4);endometrium(5);urinary_tract(1);oesophagus(5);liver(3);skin(13);lung(4);ovary(2);pancreas(1);prostate(1);kidney(5);breast(3)	1
POLR3GL	1	MS	0.408	0.315	0.483147		large_intestine(6);stomach(1);central_nervous_system(1);endometrium(5);oesophagus(2);liver(5);skin(3);lung(3);pancreas(2);kidney(3);breast(4)	1
TROVE2	1	MS	0.406	0.3182	0.483147		thyroid(3);cervix(1);large_intestine(24);stomach(7);biliary_tract(1);endometrium(12);urinary_tract(2);ovary(2);lung(10);liver(7);skin(10);autonomic_ganglia(4);oesophagus(1);pancreas(1);prostate(3);bone(1);kidney(1);breast(5)	1
ZNF25	2	MS	0.406	0.3182	0.483147		upper_aerodigestive_tract(1);cervix(1);large_intestine(20);stomach(3);soft_tissue(2);central_nervous_system(3);autonomic_ganglia(1);endometrium(11);urinary_tract(2);lung(20);liver(7);skin(15);oesophagus(2);ovary(3);prostate(2);breast(6);pancreas(2)	1
RGR	1	MS	0.406	0.3182	0.483147		thyroid(2);upper_aerodigestive_tract(1);large_intestine(12);stomach(6);central_nervous_system(4);liver(4);pleura(2);autonomic_ganglia(1);soft_tissue(1);endometrium(8);lung(17);breast(3);skin(22);oesophagus(2);ovary(2);prostate(3);bone(2);kidney(1);pancreas(4)	1
TPP1	1	MS	0.408	0.315	0.483147		upper_aerodigestive_tract(3);adrenal_gland(1);salivary_gland(1);stomach(8);central_nervous_system(2);pancreas(1);autonomic_ganglia(1);haematopoietic_and_lymphoid_tissue(2);large_intestine(32);endometrium(15);urinary_tract(2);lung(15);breast(8);skin(14);oesophagus(3);ovary(2);NS(2);prostate(2);bone(1);kidney(4);liver(6)	1
SSRP1	1	MS	0.408	0.315	0.483147		upper_aerodigestive_tract(2);cervix(3);large_intestine(39);stomach(10);soft_tissue(2);haematopoietic_and_lymphoid_tissue(2);biliary_tract(1);endometrium(19);urinary_tract(3);lung(12);liver(1);skin(9);oesophagus(8);ovary(6);pancreas(6);prostate(10);bone(1);kidney(6);breast(6)	1
TM7SF2	1	MS	0.406	0.3182	0.483147		upper_aerodigestive_tract(2);adrenal_gland(1);large_intestine(14);stomach(2);soft_tissue(2);central_nervous_system(1);cervix(1);haematopoietic_and_lymphoid_tissue(2);breast(1);endometrium(4);urinary_tract(7);lung(11);liver(5);skin(9);oesophagus(2);ovary(1);prostate(1);thyroid(1);kidney(2);pancreas(2)	1
PNN	1	MS	0.406	0.3182	0.483147		thyroid(2);cervix(2);large_intestine(32);stomach(11);central_nervous_system(1);haematopoietic_and_lymphoid_tissue(6);breast(6);endometrium(20);urinary_tract(4);lung(16);liver(10);skin(12);oesophagus(6);ovary(3);bone(1);kidney(3);pancreas(2)	1
ITPRIPL2	1	MS	0.408	0.315	0.483147			1
DOC2A	1	MS	0.408	0.315	0.483147			1
SBNO2	2	MS	0.408	0.315	0.483147			1
STK11	1	MS	0.406	0.3182	0.483147	TSG		1
KCNN1	1	MS	0.408	0.315	0.483147			1
PLEKHG2	1	MS	0.408	0.315	0.483147			1
SHANK1	1	MS	0.406	0.3182	0.483147			1
EPN1	2	MS	0.406	0.3182	0.483147			1
ZNF446	1	MS	0.408	0.315	0.483147			1
CBX7	1	MS	0.406	0.3182	0.483147			1
PRRT3	1	MS	0.408	0.315	0.483147			1
ABLIM2	1	MS	0.408	0.315	0.483147			1
PDGFRB	1	MS	0.408	0.315	0.483147			1
EIF4E1B	1	MS	0.408	0.315	0.483147			1
CTGF	1	MS	0.408	0.315	0.483147			1
SASH1	1	MS	0.408	0.315	0.483147			1
WBSCR27	1	MS	0.408	0.315	0.483147			1
RGS20	1	MS	0.406	0.3182	0.483147			1
AP1S2	1	MS	0.406	0.3182	0.483147			1
TP53I13	2	SS	0.404	0.3222	0.486242			2
ATAD3C	1	MS	0.404	0.3222	0.486242		upper_aerodigestive_tract(3);thyroid(1);large_intestine(17);stomach(6);soft_tissue(6);kidney(4);cervix(1);haematopoietic_and_lymphoid_tissue(3);oesophagus(1);endometrium(7);urinary_tract(2);lung(9);liver(4);skin(15);autonomic_ganglia(1);ovary(1);central_nervous_system(3);prostate(1);bone(1);pancreas(1)	1
FAM189B	1	MS	0.404	0.3222	0.486242		upper_aerodigestive_tract(5);cervix(1);large_intestine(32);stomach(5);central_nervous_system(1);liver(4);haematopoietic_and_lymphoid_tissue(3);endometrium(12);urinary_tract(1);lung(9);breast(8);skin(16);oesophagus(2);ovary(1);prostate(1);bone(1);pancreas(10)	1
STK24	1	MS	0.404	0.3222	0.486242		large_intestine(18);stomach(7);central_nervous_system(1);pancreas(2);haematopoietic_and_lymphoid_tissue(1);endometrium(15);urinary_tract(2);oesophagus(4);liver(4);skin(17);lung(8);ovary(1);NS(1);prostate(1);kidney(5);breast(2)	1
TNFAIP8L1	1	MS	0.404	0.3222	0.486242			1
EMILIN1	1	MS	0.404	0.3222	0.486242			1
BHLHE22	1	MS	0.404	0.3222	0.486242			1
SRPX	1	MS	0.404	0.3222	0.486242			1
SYT13	2	MS	0.482	0.325746	0.490847		thyroid(2);cervix(2);large_intestine(14);stomach(5);central_nervous_system(5);haematopoietic_and_lymphoid_tissue(2);liver(4);endometrium(5);lung(24);breast(3);skin(19);oesophagus(5);ovary(3);prostate(1);kidney(3);pancreas(2)	2
MRVI1	2	MS	0.482	0.325746	0.490847		thyroid(1);cervix(3);large_intestine(46);stomach(10);soft_tissue(3);central_nervous_system(8);upper_aerodigestive_tract(1);haematopoietic_and_lymphoid_tissue(3);breast(3);endometrium(19);lung(12);liver(15);skin(46);oesophagus(8);ovary(6);NS(2);prostate(3);bone(3);kidney(7);pancreas(14)	1
MUC5B	2	MS	0.44	0.328836	0.495126		large_intestine(202);pleura(2);peritoneum(2);endometrium(125);lung(125);skin(178);autonomic_ganglia(11);kidney(41);thyroid(86);cervix(32);central_nervous_system(30);oesophagus(36);NS(6);upper_aerodigestive_tract(241);biliary_tract(3);stomach(74);soft_tissue(39);urinary_tract(20);liver(61);prostate(25);pancreas(30);adrenal_gland(1);haematopoietic_and_lymphoid_tissue(94);ovary(12);bone(2);breast(77)	1
VWA5B1	1	MS	0.402	0.3304	0.496351		thyroid(6);cervix(7);large_intestine(45);stomach(5);central_nervous_system(3);upper_aerodigestive_tract(18);haematopoietic_and_lymphoid_tissue(4);biliary_tract(2);endometrium(11);salivary_gland(1);oesophagus(10);liver(18);skin(26);lung(7);ovary(7);pancreas(9);prostate(1);kidney(2);breast(4)	1
EIF3F	1	MS	0.402	0.3304	0.496351		thyroid(2);upper_aerodigestive_tract(1);large_intestine(15);stomach(3);haematopoietic_and_lymphoid_tissue(1);endometrium(2);urinary_tract(1);oesophagus(1);liver(2);skin(6);lung(7);pancreas(1);kidney(1);breast(2)	1
STARD10	1	MS	0.402	0.3304	0.496351		upper_aerodigestive_tract(2);cervix(2);large_intestine(15);stomach(2);soft_tissue(1);central_nervous_system(3);liver(3);endometrium(11);urinary_tract(2);lung(1);breast(4);skin(9);oesophagus(2);ovary(1);prostate(1);thyroid(3);kidney(1);pancreas(2)	1
ADAMTS13	2	MS	0.392	0.332547	0.499102			2
MAEL	1	MS	0.4	0.335	0.499102		upper_aerodigestive_tract(2);cervix(3);large_intestine(33);stomach(7);liver(11);haematopoietic_and_lymphoid_tissue(3);biliary_tract(1);endometrium(21);urinary_tract(2);lung(22);breast(9);skin(54);oesophagus(3);autonomic_ganglia(1);bone(1);kidney(2);pancreas(1)	1
DCHS1	2	FD	0.4	0.335	0.499102		large_intestine(155);pleura(1);peritoneum(1);endometrium(64);lung(78);skin(51);autonomic_ganglia(1);kidney(12);thyroid(9);cervix(15);testis(1);central_nervous_system(12);oesophagus(21);NS(2);upper_aerodigestive_tract(18);biliary_tract(4);stomach(37);soft_tissue(2);urinary_tract(13);breast(28);prostate(7);pancreas(25);haematopoietic_and_lymphoid_tissue(11);ovary(12);bone(5);liver(47)	1
CELF6	1	MS	0.4	0.335	0.499102		thyroid(1);cervix(2);large_intestine(24);stomach(7);central_nervous_system(2);kidney(2);endometrium(4);urinary_tract(3);breast(2);oesophagus(2);liver(9);skin(12);lung(3);ovary(2);prostate(2);bone(1);pancreas(4)	1
ENTHD2	1	MS	0.4	0.335	0.499102			1
EPOR	1	MS	0.4	0.335	0.499102			1
LTBP1	1	MS	0.4	0.335	0.499102			1
SLC6A6	1	MS	0.4	0.335	0.499102			1
FAM46A	1	MS	0.4	0.335	0.499102			1
CYP3A43	1	MS	0.4	0.335	0.499102			1
RBMX2	1	MS	0.4	0.335	0.499102			1
WFS1	2	MS	0.398	0.3398	0.499869			2
ADAM30	1	MS	0.398	0.3398	0.499869		large_intestine(37);endometrium(8);lung(26);skin(44);autonomic_ganglia(3);kidney(6);thyroid(2);cervix(3);central_nervous_system(6);oesophagus(4);NS(1);upper_aerodigestive_tract(4);stomach(9);soft_tissue(3);urinary_tract(6);liver(7);prostate(1);ovary(8);pancreas(10);haematopoietic_and_lymphoid_tissue(4);pituitary(1);bone(1);breast(4)	1
C2CD4D	1	MS	0.398	0.3398	0.499869		thyroid(1);cervix(2);large_intestine(5);upper_aerodigestive_tract(1);oesophagus(2);breast(2);skin(3);liver(1)	1
CDH23	1	MS	0.398	0.3398	0.499869		large_intestine(165);endometrium(61);lung(85);skin(121);autonomic_ganglia(3);kidney(14);thyroid(14);cervix(8);central_nervous_system(13);oesophagus(27);NS(1);upper_aerodigestive_tract(22);biliary_tract(1);stomach(66);soft_tissue(10);urinary_tract(13);liver(28);prostate(25);pancreas(23);adrenal_gland(2);haematopoietic_and_lymphoid_tissue(33);ovary(7);bone(11);breast(24)	1
CH25H	1	MS	0.398	0.3398	0.499869		upper_aerodigestive_tract(1);large_intestine(14);stomach(4);endometrium(3);urinary_tract(1);lung(5);breast(1);skin(4);oesophagus(1);pancreas(2);kidney(2);liver(1)	1
MACROD1	1	MS	0.398	0.3398	0.499869		thyroid(2);upper_aerodigestive_tract(12);large_intestine(25);stomach(2);urinary_tract(2);oesophagus(3);liver(6);skin(4);lung(6);pancreas(1);bone(1);breast(2)	1
IRF2BPL	1	MS	0.398	0.3398	0.499869		large_intestine(33);peritoneum(1);endometrium(5);lung(9);skin(16);autonomic_ganglia(1);kidney(5);thyroid(9);cervix(3);eye(1);central_nervous_system(1);oesophagus(2);upper_aerodigestive_tract(1);stomach(7);soft_tissue(2);urinary_tract(8);breast(1);prostate(2);pancreas(1);haematopoietic_and_lymphoid_tissue(3);ovary(1);liver(7)	1
METRN	1	MS	0.398	0.3398	0.499869		thyroid(1);adrenal_gland(1);large_intestine(3);stomach(4);central_nervous_system(1);haematopoietic_and_lymphoid_tissue(3);endometrium(1);oesophagus(3);breast(1);skin(3);prostate(2);kidney(1)	1
SPATA2L	1	MS	0.398	0.3398	0.499869			1
SLC4A1	1	MS	0.398	0.3398	0.499869			1
ABCA10	1	MS	0.398	0.3398	0.499869			1
MAP3K10	1	MS	0.398	0.3398	0.499869			1
DOPEY2	1	MS	0.398	0.3398	0.499869			1
ACY1	1	MS	0.398	0.3398	0.499869			1
FAM188B	1	MS	0.398	0.3398	0.499869			1
ASIC3	1	MS	0.398	0.3398	0.499869			1
ZNF704	1	MS	0.398	0.3398	0.499869			1
RHBDF2	2	MS	0.426	0.343225	0.502983			2
KDM1A	1	MS	0.396	0.3442	0.502983		upper_aerodigestive_tract(4);cervix(2);large_intestine(27);stomach(7);soft_tissue(1);central_nervous_system(4);adrenal_gland(1);haematopoietic_and_lymphoid_tissue(7);kidney(2);endometrium(9);urinary_tract(6);oesophagus(5);liver(7);skin(12);lung(11);ovary(1);prostate(2);breast(6);pancreas(1)	1
SLC30A7	1	MS	0.396	0.3442	0.502983		thyroid(1);large_intestine(13);stomach(8);soft_tissue(1);central_nervous_system(2);endometrium(9);urinary_tract(10);lung(10);liver(2);skin(4);oesophagus(3);ovary(2);pancreas(1);kidney(1);breast(2)	1
CASC4	1	MS	0.396	0.3442	0.502983		upper_aerodigestive_tract(2);thyroid(2);large_intestine(13);haematopoietic_and_lymphoid_tissue(2);pancreas(2);urinary_tract(3);lung(10);breast(7);endometrium(9);skin(9);oesophagus(3);ovary(2);NS(1);kidney(1);liver(6)	1
PRDX2	1	MS	0.396	0.3442	0.502983			1
RASIP1	1	MS	0.396	0.3442	0.502983			1
MICALL1	1	MS	0.396	0.3442	0.502983			1
GPR171	1	MS	0.396	0.3442	0.502983			1
RBM10	1	MS	0.396	0.3442	0.502983			1
ARID1B	2	MS	0.394	0.3472	0.503656	TSG		2
MUC12	2	FI	0.394	0.3472	0.503656			2
MMS19	1	MS	0.394	0.3472	0.503656		upper_aerodigestive_tract(3);cervix(3);large_intestine(20);stomach(7);adrenal_gland(1);autonomic_ganglia(1);haematopoietic_and_lymphoid_tissue(2);endometrium(10);urinary_tract(1);lung(8);breast(7);skin(7);oesophagus(2);prostate(2);thyroid(2);kidney(4);liver(8)	1
PEX5	1	MS	0.394	0.3472	0.503656		thyroid(1);cervix(3);large_intestine(24);stomach(7);central_nervous_system(2);autonomic_ganglia(2);haematopoietic_and_lymphoid_tissue(2);kidney(3);endometrium(9);urinary_tract(1);oesophagus(5);liver(8);skin(18);lung(8);ovary(3);prostate(1);bone(6);breast(3);pancreas(1)	1
OAS1	1	MS	0.394	0.3472	0.503656		thyroid(1);cervix(3);large_intestine(21);stomach(9);central_nervous_system(1);haematopoietic_and_lymphoid_tissue(1);kidney(3);endometrium(8);urinary_tract(3);lung(10);liver(7);skin(20);oesophagus(1);ovary(2);NS(3);prostate(1);bone(2);breast(1);pancreas(2)	1
NCOR2	1	MS	0.394	0.3472	0.503656		large_intestine(132);endometrium(38);lung(44);skin(50);stomach(40);kidney(9);thyroid(5);cervix(2);central_nervous_system(6);oesophagus(20);NS(2);upper_aerodigestive_tract(44);autonomic_ganglia(2);soft_tissue(9);urinary_tract(7);breast(37);prostate(4);pancreas(15);haematopoietic_and_lymphoid_tissue(5);ovary(10);bone(3);liver(36)	1
CHAC1	1	MS	0.394	0.3472	0.503656		large_intestine(6);stomach(4);central_nervous_system(1);haematopoietic_and_lymphoid_tissue(1);kidney(1);endometrium(2);urinary_tract(2);lung(1);breast(2);skin(5);oesophagus(1);prostate(2);bone(1);liver(2)	1
CTRL	1	MS	0.394	0.3472	0.503656			1
PGRMC2	1	MS	0.394	0.3472	0.503656			1
PRKACG	1	MS	0.394	0.3472	0.503656			1
PYCR2	2	MS	0.406	0.349851	0.50713		upper_aerodigestive_tract(1);large_intestine(6);stomach(3);endometrium(2);oesophagus(1);breast(2);skin(2);lung(5);ovary(1);prostate(1);kidney(3);liver(3)	1
DIDO1	3	SG	0.502	0.350315	0.507432			2
SH2D5	1	MS	0.392	0.3534	0.509886		upper_aerodigestive_tract(2);cervix(2);large_intestine(20);stomach(6);liver(3);haematopoietic_and_lymphoid_tissue(1);endometrium(3);urinary_tract(5);oesophagus(2);breast(2);skin(8);lung(6);ovary(4);prostate(1);bone(2);pancreas(4)	1
SHC2	1	MS	0.392	0.3534	0.509886			1
C19orf45	2	MS	0.45	0.353552	0.509886			1
PREB	1	MS	0.392	0.3534	0.509886			1
POFUT1	1	MS	0.392	0.3534	0.509886			1
SOD2	1	MS	0.392	0.3534	0.509886			1
PHIP	2	SG	0.39	0.3582	0.513973			2
SCNN1D	1	MS	0.39	0.3582	0.513973		upper_aerodigestive_tract(8);cervix(3);large_intestine(15);stomach(7);soft_tissue(1);central_nervous_system(3);oesophagus(2);endometrium(1);urinary_tract(7);kidney(1);lung(11);liver(8);skin(20);autonomic_ganglia(1);ovary(1);pancreas(2);prostate(2);thyroid(1);bone(1);breast(2)	1
CHRM4	1	MS	0.39	0.3582	0.513973		upper_aerodigestive_tract(8);thyroid(1);large_intestine(21);stomach(9);central_nervous_system(2);cervix(1);haematopoietic_and_lymphoid_tissue(1);endometrium(15);urinary_tract(1);lung(16);liver(9);skin(24);oesophagus(8);ovary(1);pancreas(2);prostate(4);kidney(2);breast(6)	1
ZDHHC22	2	MS	0.39	0.3582	0.513973		thyroid(1);large_intestine(8);stomach(2);endometrium(3);urinary_tract(1);lung(3);breast(5);skin(5);ovary(1);pancreas(2);kidney(3);liver(4)	1
CDAN1	1	MS	0.39	0.3582	0.513973		large_intestine(35);endometrium(12);lung(15);skin(18);autonomic_ganglia(1);kidney(7);cervix(1);eye(1);central_nervous_system(2);oesophagus(7);upper_aerodigestive_tract(2);stomach(23);soft_tissue(1);urinary_tract(12);liver(6);prostate(2);pituitary(1);pancreas(5);salivary_gland(1);haematopoietic_and_lymphoid_tissue(7);ovary(6);bone(3);breast(5)	1
SLC14A2	1	MS	0.39	0.3582	0.513973			1
CLPS	1	MS	0.39	0.3582	0.513973			1
ABCA13	2	MS	0.386	0.358992	0.514736			1
MYC	2	MS	0.388	0.3636	0.518346	Oncogene		2
KCNK4	1	MS	0.388	0.3636	0.518346		thyroid(1);cervix(1);large_intestine(14);stomach(4);central_nervous_system(2);haematopoietic_and_lymphoid_tissue(2);endometrium(2);urinary_tract(4);lung(5);liver(7);skin(6);oesophagus(4);prostate(2);kidney(1);breast(4)	1
METTL25	1	MS	0.388	0.3636	0.518346			1
MAP3K9	1	MS	0.388	0.3636	0.518346		thyroid(1);cervix(6);large_intestine(57);stomach(14);soft_tissue(31);central_nervous_system(8);upper_aerodigestive_tract(3);haematopoietic_and_lymphoid_tissue(7);salivary_gland(1);endometrium(13);urinary_tract(3);lung(33);breast(6);skin(74);oesophagus(2);ovary(5);pancreas(4);prostate(3);bone(1);kidney(7);liver(11)	1
IZUMO4	1	MS	0.388	0.3636	0.518346			1
PFKL	1	MS	0.388	0.3636	0.518346			1
FASTK	1	MS	0.388	0.3636	0.518346			1
AMMECR1	1	MS	0.388	0.3636	0.518346			1
DRD4	3	SG	0.386	0.3678	0.519191		thyroid(6);upper_aerodigestive_tract(1);large_intestine(8);NS(1);stomach(4);soft_tissue(5);central_nervous_system(1);lung(4);liver(4);skin(4);oesophagus(6);ovary(1);pancreas(1);kidney(1);breast(6)	3
EVX2	2	MS	0.384	0.371	0.519191			2
ANXA9	1	MS	0.384	0.371	0.519191		thyroid(1);cervix(1);large_intestine(9);stomach(4);soft_tissue(2);central_nervous_system(2);haematopoietic_and_lymphoid_tissue(1);liver(6);endometrium(7);urinary_tract(2);lung(7);breast(2);skin(24);oesophagus(1);ovary(1);prostate(1);bone(1);kidney(2);pancreas(1)	1
SNAPIN	1	MS	0.384	0.371	0.519191		large_intestine(2);central_nervous_system(1);endometrium(2);oesophagus(1);skin(1);lung(3);ovary(1);kidney(1)	1
SYT15	1	MS	0.386	0.3678	0.519191		thyroid(5);adrenal_gland(1);large_intestine(18);stomach(4);soft_tissue(1);central_nervous_system(3);haematopoietic_and_lymphoid_tissue(7);liver(9);endometrium(10);urinary_tract(7);breast(3);oesophagus(6);kidney(5);skin(30);lung(8);ovary(2);NS(2);bone(4);pancreas(6)	1
STOX1	1	MS	0.386	0.3678	0.519191		upper_aerodigestive_tract(3);thyroid(3);large_intestine(31);stomach(15);soft_tissue(8);central_nervous_system(3);autonomic_ganglia(1);haematopoietic_and_lymphoid_tissue(7);kidney(2);endometrium(18);urinary_tract(2);oesophagus(3);liver(9);skin(27);lung(22);ovary(2);pancreas(2);prostate(2);bone(3);breast(9)	1
RCOR2	1	MS	0.386	0.3678	0.519191		upper_aerodigestive_tract(25);cervix(1);large_intestine(20);stomach(5);skin(7);endometrium(4);urinary_tract(1);lung(8);liver(14);thyroid(4);oesophagus(3);ovary(3);pancreas(2);prostate(1);kidney(4);breast(3)	1
KBTBD6	1	MS	0.384	0.371	0.519191		thyroid(1);upper_aerodigestive_tract(4);biliary_tract(3);stomach(12);soft_tissue(2);central_nervous_system(3);pancreas(1);haematopoietic_and_lymphoid_tissue(5);large_intestine(34);endometrium(14);urinary_tract(10);lung(17);liver(9);skin(19);oesophagus(1);ovary(2);NS(1);prostate(5);bone(2);kidney(8);breast(6)	1
C14orf79	1	MS	0.384	0.371	0.519191		thyroid(1);upper_aerodigestive_tract(3);large_intestine(13);autonomic_ganglia(1);cervix(1);endometrium(6);lung(1);breast(2);skin(5);stomach(1);oesophagus(1);ovary(3);kidney(1);pancreas(1)	1
ASPHD1	1	MS	0.384	0.371	0.519191			1
TAC4	1	MS	0.386	0.3678	0.519191			1
EIF4A3	1	MS	0.384	0.371	0.519191			1
PIEZO2	1	MS	0.384	0.371	0.519191			1
C5AR2	1	MS	0.384	0.371	0.519191			1
SCLY	1	MS	0.384	0.371	0.519191			1
RPN2	1	MS	0.386	0.3678	0.519191			1
TBC1D9B	1	MS	0.386	0.3678	0.519191			1
GMDS	1	MS	0.384	0.371	0.519191			1
REV3L	1	MS	0.386	0.3678	0.519191			1
GPR146	1	MS	0.386	0.3678	0.519191			1
RHBDD2	1	MS	0.386	0.3678	0.519191			1
SLC26A3	1	MS	0.386	0.3678	0.519191			1
NUDT18	1	MS	0.386	0.3678	0.519191			1
CRH	1	MS	0.386	0.3678	0.519191			1
ZNF16	1	MS	0.384	0.371	0.519191			1
ACRC	1	MS	0.384	0.371	0.519191			1
TRIP10	2	MS	0.382	0.3779	0.525509			2
FAM178B	2	MS	0.382	0.3779	0.525509			2
ADAR	1	MS	0.382	0.3779	0.525509		thyroid(1);cervix(5);large_intestine(54);NS(1);stomach(13);central_nervous_system(4);adrenal_gland(1);upper_aerodigestive_tract(10);haematopoietic_and_lymphoid_tissue(5);endometrium(14);urinary_tract(9);lung(32);liver(13);skin(26);oesophagus(5);ovary(4);pancreas(3);prostate(6);bone(6);kidney(13);breast(7)	1
CD5	1	MS	0.382	0.3779	0.525509		thyroid(1);cervix(1);large_intestine(29);stomach(8);central_nervous_system(4);liver(7);upper_aerodigestive_tract(1);haematopoietic_and_lymphoid_tissue(2);endometrium(10);urinary_tract(5);lung(12);breast(4);skin(15);ovary(2);prostate(1);bone(3);pancreas(2)	1
ARHGAP23	1	MS	0.382	0.3779	0.525509			1
SNPH	1	MS	0.382	0.3779	0.525509			1
TCN2	1	MS	0.382	0.3779	0.525509			1
RPUSD3	1	MS	0.382	0.3779	0.525509			1
UGT3A2	1	MS	0.382	0.3779	0.525509			1
ITGA11	2	MS	0.498	0.380051	0.52813		large_intestine(60);pleura(1);peritoneum(2);endometrium(20);lung(27);skin(44);autonomic_ganglia(1);kidney(8);thyroid(7);cervix(5);central_nervous_system(5);oesophagus(13);NS(2);upper_aerodigestive_tract(10);biliary_tract(1);stomach(17);soft_tissue(6);urinary_tract(6);breast(13);prostate(2);pancreas(10);haematopoietic_and_lymphoid_tissue(4);bone(2);liver(11)	2
CEBPD	2	MS	0.418	0.380619	0.528548			2
ASTN2	2	FI	0.38	0.3843	0.530687			2
PHGDH	1	MS	0.38	0.3843	0.530687		upper_aerodigestive_tract(4);thyroid(2);large_intestine(15);stomach(8);central_nervous_system(3);liver(13);haematopoietic_and_lymphoid_tissue(3);endometrium(12);urinary_tract(3);lung(8);breast(2);skin(16);oesophagus(3);ovary(3);prostate(1);bone(1);kidney(3);pancreas(6)	1
PAX2	1	MS	0.38	0.3843	0.530687		upper_aerodigestive_tract(1);large_intestine(13);stomach(3);soft_tissue(1);central_nervous_system(1);haematopoietic_and_lymphoid_tissue(2);breast(1);salivary_gland(1);endometrium(3);biliary_tract(1);lung(16);liver(7);skin(23);oesophagus(4);prostate(2);bone(1);kidney(2);pancreas(1)	1
PAWR	1	MS	0.38	0.3843	0.530687		thyroid(2);cervix(2);large_intestine(9);central_nervous_system(2);haematopoietic_and_lymphoid_tissue(1);endometrium(3);urinary_tract(3);oesophagus(3);liver(4);skin(4);lung(3);ovary(2);NS(1);prostate(1);kidney(2);breast(2)	1
DPP9	1	MS	0.38	0.3843	0.530687			1
LTBP4	1	MS	0.38	0.3843	0.530687			1
ZNF175	1	MS	0.38	0.3843	0.530687			1
LAMB4	1	MS	0.38	0.3843	0.530687			1
ZNF526	2	MS	0.372	0.386183	0.532916			2
SSPO	6	SG	0.394	0.387595	0.534221			2
PHYH	1	MS	0.378	0.3909	0.534221		thyroid(2);upper_aerodigestive_tract(1);large_intestine(20);stomach(3);soft_tissue(6);liver(1);haematopoietic_and_lymphoid_tissue(5);endometrium(14);lung(13);breast(5);skin(15);oesophagus(1);NS(1);prostate(2);bone(1);kidney(2);pancreas(2)	1
ARHGEF17	1	MS	0.378	0.3909	0.534221		large_intestine(75);endometrium(21);lung(31);skin(60);autonomic_ganglia(2);kidney(14);thyroid(6);cervix(3);central_nervous_system(5);oesophagus(15);upper_aerodigestive_tract(11);biliary_tract(1);stomach(26);soft_tissue(1);urinary_tract(9);liver(22);prostate(1);pancreas(14);adrenal_gland(1);haematopoietic_and_lymphoid_tissue(11);ovary(6);bone(8);breast(9)	1
DSCAML1	1	MS	0.378	0.3909	0.534221		large_intestine(148);endometrium(33);lung(87);skin(107);autonomic_ganglia(2);kidney(19);thyroid(5);cervix(11);eye(1);central_nervous_system(7);oesophagus(25);upper_aerodigestive_tract(12);biliary_tract(1);stomach(58);soft_tissue(3);urinary_tract(21);liver(39);prostate(17);pancreas(30);haematopoietic_and_lymphoid_tissue(26);ovary(13);bone(7);breast(21)	1
PLCB2	1	MS	0.378	0.3909	0.534221		large_intestine(48);endometrium(15);lung(24);skin(42);autonomic_ganglia(1);kidney(6);thyroid(4);cervix(4);central_nervous_system(9);oesophagus(7);NS(1);upper_aerodigestive_tract(3);stomach(12);soft_tissue(2);urinary_tract(3);liver(16);prostate(2);pancreas(6);adrenal_gland(1);haematopoietic_and_lymphoid_tissue(5);ovary(5);bone(1);breast(9)	1
PCSK6	1	MS	0.378	0.3909	0.534221		upper_aerodigestive_tract(5);thyroid(7);large_intestine(37);stomach(8);central_nervous_system(11);cervix(4);haematopoietic_and_lymphoid_tissue(5);liver(6);endometrium(10);urinary_tract(5);oesophagus(2);breast(6);skin(35);lung(21);ovary(7);prostate(2);bone(1);kidney(6);pancreas(4)	1
HMOX2	1	MS	0.378	0.3909	0.534221			1
INCA1	1	MS	0.378	0.3909	0.534221			1
CLDN7	1	MS	0.378	0.3909	0.534221			1
KRTCAP3	1	MS	0.378	0.3909	0.534221			1
LAMA4	1	MS	0.378	0.3909	0.534221			1
KIAA1967	1	MS	0.378	0.3909	0.534221			1
TTLL11	1	MS	0.378	0.3909	0.534221			1
OR13H1	2	MS	0.378	0.3909	0.534221			1
KANK4	2	MS	0.376	0.3963	0.537526		large_intestine(52);peritoneum(1);endometrium(20);lung(51);skin(79);kidney(10);thyroid(2);cervix(2);central_nervous_system(5);oesophagus(6);NS(1);upper_aerodigestive_tract(4);stomach(16);urinary_tract(10);breast(6);prostate(8);pancreas(10);adrenal_gland(1);haematopoietic_and_lymphoid_tissue(4);ovary(5);bone(3);liver(9)	2
PCDHA1	3	SG	0.376	0.3963	0.537526			2
GBP5	1	MS	0.376	0.3963	0.537526		large_intestine(31);endometrium(11);lung(21);skin(18);kidney(1);thyroid(2);cervix(2);central_nervous_system(6);oesophagus(2);upper_aerodigestive_tract(2);biliary_tract(1);stomach(10);soft_tissue(2);urinary_tract(4);liver(7);prostate(1);pancreas(2);adrenal_gland(1);salivary_gland(1);haematopoietic_and_lymphoid_tissue(5);ovary(2);bone(1);breast(5)	1
APBB1IP	1	MS	0.376	0.3963	0.537526		upper_aerodigestive_tract(5);cervix(5);large_intestine(46);haematopoietic_and_lymphoid_tissue(2);stomach(9);central_nervous_system(4);bone(1);endometrium(13);urinary_tract(4);oesophagus(10);liver(10);skin(62);lung(44);ovary(2);pancreas(1);prostate(3);thyroid(3);kidney(1);breast(6)	1
BEGAIN	1	MS	0.376	0.3963	0.537526		thyroid(5);cervix(5);large_intestine(43);stomach(9);soft_tissue(1);central_nervous_system(1);adrenal_gland(1);upper_aerodigestive_tract(18);biliary_tract(1);endometrium(8);urinary_tract(5);lung(6);liver(3);skin(19);oesophagus(4);prostate(2);kidney(1)	1
ISL2	1	MS	0.376	0.3963	0.537526		thyroid(3);cervix(1);large_intestine(23);stomach(3);central_nervous_system(1);kidney(3);biliary_tract(1);endometrium(2);breast(1);oesophagus(3);liver(6);skin(9);lung(6);ovary(2);NS(1);bone(1);pancreas(3)	1
ZNF213	1	MS	0.376	0.3963	0.537526		upper_aerodigestive_tract(1);cervix(2);salivary_gland(1);stomach(6);central_nervous_system(2);biliary_tract(1);haematopoietic_and_lymphoid_tissue(3);large_intestine(15);endometrium(8);urinary_tract(8);oesophagus(2);breast(3);skin(9);lung(7);ovary(3);prostate(4);kidney(2);liver(3)	1
ABHD14A	1	MS	0.376	0.3963	0.537526			1
PPARGC1B	1	MS	0.376	0.3963	0.537526			1
C7orf26	1	MS	0.376	0.3963	0.537526			1
GRM8	1	MS	0.376	0.3963	0.537526			1
CDH15	2	MS	0.374	0.4019	0.541786			2
KIAA1875	2	MS	0.576	0.401884	0.541786			2
SLC25A34	1	MS	0.374	0.4019	0.541786		cervix(1);large_intestine(7);stomach(3);haematopoietic_and_lymphoid_tissue(3);breast(2);endometrium(3);urinary_tract(1);lung(2);liver(5);skin(7);oesophagus(1);NS(1);prostate(2);bone(1);pancreas(2)	1
HK1	1	MS	0.374	0.4019	0.541786		thyroid(2);adrenal_gland(1);large_intestine(37);stomach(26);soft_tissue(1);central_nervous_system(5);cervix(1);upper_aerodigestive_tract(1);haematopoietic_and_lymphoid_tissue(6);salivary_gland(1);endometrium(18);urinary_tract(5);oesophagus(5);liver(13);skin(14);lung(22);ovary(5);pancreas(2);bone(3);kidney(8);breast(5)	1
SLC22A18	1	MS	0.374	0.4019	0.541786		large_intestine(18);autonomic_ganglia(2);central_nervous_system(3);haematopoietic_and_lymphoid_tissue(1);breast(3);endometrium(5);urinary_tract(3);kidney(2);oesophagus(2);liver(9);lung(2);skin(13);stomach(2);ovary(4);prostate(1);bone(2);pancreas(5)	1
CCNT1	1	MS	0.374	0.4019	0.541786		thyroid(5);cervix(2);large_intestine(31);stomach(15);central_nervous_system(2);liver(6);adrenal_gland(1);upper_aerodigestive_tract(2);autonomic_ganglia(1);haematopoietic_and_lymphoid_tissue(1);endometrium(6);urinary_tract(4);oesophagus(5);breast(10);skin(18);lung(15);ovary(3);prostate(1);bone(1);kidney(3);pancreas(3)	1
RILPL1	1	MS	0.374	0.4019	0.541786		upper_aerodigestive_tract(12);thyroid(1);large_intestine(13);stomach(4);central_nervous_system(1);cervix(2);kidney(2);endometrium(5);urinary_tract(1);lung(8);breast(6);skin(2);oesophagus(1);pancreas(2);bone(1);liver(4)	1
MT1X	2	FI	0.374	0.4019	0.541786			1
C7orf72	1	MS	0.374	0.4019	0.541786			1
PIK3R6	1	MS	0.372	0.4067	0.54603			1
C17orf99	1	MS	0.372	0.4067	0.54603			1
IGLON5	1	MS	0.372	0.4067	0.54603			1
LBH	1	MS	0.372	0.4067	0.54603			1
FKBP1A	1	MS	0.372	0.4067	0.54603			1
LMTK2	1	MS	0.372	0.4067	0.54603			1
IQCC	1	MS	0.37	0.4127	0.549251		upper_aerodigestive_tract(1);cervix(1);large_intestine(15);stomach(5);soft_tissue(1);central_nervous_system(1);endometrium(6);urinary_tract(5);oesophagus(3);breast(3);skin(10);lung(7);ovary(5);pancreas(1);prostate(1);kidney(1);liver(9)	1
RIMKLA	1	MS	0.37	0.4127	0.549251		upper_aerodigestive_tract(6);cervix(1);large_intestine(16);stomach(11);haematopoietic_and_lymphoid_tissue(3);endometrium(11);urinary_tract(1);oesophagus(1);breast(1);skin(19);lung(6);ovary(1);NS(1);prostate(1);kidney(2);liver(1)	1
INA	2	SG	0.37	0.4127	0.549251		upper_aerodigestive_tract(16);cervix(2);large_intestine(20);stomach(10);soft_tissue(1);central_nervous_system(1);endometrium(6);urinary_tract(4);lung(7);breast(2);skin(19);oesophagus(4);ovary(1);pancreas(2);prostate(2);thyroid(1);bone(1);liver(1)	1
KCNH3	1	MS	0.37	0.4127	0.549251		upper_aerodigestive_tract(2);cervix(5);large_intestine(53);stomach(18);central_nervous_system(3);autonomic_ganglia(2);haematopoietic_and_lymphoid_tissue(2);breast(7);endometrium(12);urinary_tract(3);kidney(7);lung(31);liver(1);skin(28);oesophagus(6);ovary(3);NS(2);prostate(3);thyroid(5);bone(2);pancreas(2)	1
CHRNB4	3	MS	0.418	0.411271	0.549251		upper_aerodigestive_tract(2);large_intestine(14);stomach(11);soft_tissue(1);central_nervous_system(6);haematopoietic_and_lymphoid_tissue(4);liver(11);endometrium(17);urinary_tract(2);lung(22);breast(8);skin(26);autonomic_ganglia(1);oesophagus(5);prostate(2);kidney(4);pancreas(4)	1
CDC42EP4	2	MS	0.37	0.4127	0.549251			1
SOX11	1	MS	0.37	0.4127	0.549251			1
PIGT	1	MS	0.37	0.4127	0.549251			1
KCNK16	1	MS	0.37	0.4127	0.549251			1
ASB10	1	MS	0.37	0.4127	0.549251			1
ABCF2	1	MS	0.37	0.4127	0.549251			1
MICU3	1	MS	0.37	0.4127	0.549251			1
MAP7D3	1	MS	0.37	0.4127	0.549251			1
RAD9A	2	MS	0.368	0.4175	0.553041		upper_aerodigestive_tract(2);large_intestine(12);stomach(3);soft_tissue(2);liver(2);haematopoietic_and_lymphoid_tissue(1);endometrium(3);urinary_tract(3);lung(8);breast(4);skin(9);pancreas(3)	2
ZNF593	1	MS	0.368	0.4175	0.553041		cervix(1);large_intestine(10);adrenal_gland(1);prostate(1);oesophagus(1)	1
B4GALNT4	1	MS	0.368	0.4175	0.553041		thyroid(4);cervix(4);large_intestine(76);stomach(16);soft_tissue(1);kidney(5);upper_aerodigestive_tract(3);haematopoietic_and_lymphoid_tissue(1);endometrium(9);urinary_tract(3);oesophagus(8);liver(19);skin(27);central_nervous_system(1);lung(21);ovary(2);pancreas(9);prostate(7);bone(3);breast(5)	1
ATG14	1	MS	0.368	0.4175	0.553041		thyroid(1);adrenal_gland(1);large_intestine(9);stomach(7);central_nervous_system(2);liver(8);haematopoietic_and_lymphoid_tissue(4);endometrium(4);urinary_tract(10);lung(9);breast(4);skin(13);oesophagus(2);prostate(3);kidney(1);pancreas(1)	1
MON1B	1	MS	0.368	0.4175	0.553041			1
ANO7	1	MS	0.368	0.4175	0.553041			1
PNRC1	1	MS	0.368	0.4175	0.553041			1
PDE4C	4	MS	0.492	0.419971	0.555943			3
KIAA1522	2	MS	0.386	0.423611	0.557842		upper_aerodigestive_tract(8);cervix(4);large_intestine(45);stomach(10);soft_tissue(1);central_nervous_system(6);haematopoietic_and_lymphoid_tissue(6);bone(1);endometrium(7);urinary_tract(8);lung(12);breast(5);parathyroid(1);skin(23);oesophagus(8);ovary(5);pancreas(1);thyroid(6);kidney(8);liver(7)	2
TAF11	2	SG	0.366	0.4245	0.557842			2
HS3ST2	1	MS	0.366	0.4245	0.557842			1
QTRT1	1	MS	0.366	0.4245	0.557842			1
SAMD4B	1	MS	0.366	0.4245	0.557842			1
CCDC141	1	MS	0.366	0.4245	0.557842			1
C21orf58	1	MS	0.366	0.4245	0.557842			1
TREM2	1	MS	0.366	0.4245	0.557842			1
BEND3	1	MS	0.366	0.4245	0.557842			1
TMEM184A	1	MS	0.366	0.4245	0.557842			1
LAMC3	2	MS	0.366	0.4245	0.557842			1
TACC3	2	MS	0.464	0.427979	0.562041			1
SEZ6L	3	SG	0.364	0.4313	0.564533			2
ZBTB14	1	MS	0.364	0.4313	0.564533			1
F2RL3	1	MS	0.364	0.4313	0.564533			1
UBASH3A	1	MS	0.364	0.4313	0.564533			1
NCAPH2	1	MS	0.364	0.4313	0.564533			1
ITPK1	3	SG	0.362	0.4351	0.565032		thyroid(2);cervix(1);large_intestine(13);stomach(5);upper_aerodigestive_tract(3);haematopoietic_and_lymphoid_tissue(2);endometrium(6);urinary_tract(1);lung(10);liver(4);skin(11);oesophagus(6);ovary(2);prostate(1);bone(1);kidney(3);breast(3)	2
HES3	1	MS	0.362	0.4351	0.565032		upper_aerodigestive_tract(2);thyroid(5);large_intestine(7);stomach(1);soft_tissue(1);lung(2);liver(3);skin(1);breast(1)	1
ZP4	1	MS	0.362	0.4351	0.565032		large_intestine(34);endometrium(14);lung(88);skin(38);stomach(10);kidney(6);thyroid(2);cervix(2);central_nervous_system(8);oesophagus(13);upper_aerodigestive_tract(2);biliary_tract(1);autonomic_ganglia(2);soft_tissue(1);urinary_tract(8);breast(17);prostate(3);pancreas(4);adrenal_gland(1);haematopoietic_and_lymphoid_tissue(2);ovary(3);bone(1);liver(12)	1
CLMP	1	MS	0.362	0.4351	0.565032		upper_aerodigestive_tract(1);thyroid(2);large_intestine(22);stomach(3);central_nervous_system(3);haematopoietic_and_lymphoid_tissue(4);biliary_tract(1);endometrium(8);urinary_tract(2);lung(11);liver(6);skin(14);oesophagus(1);ovary(2);prostate(1);bone(1);kidney(1)	1
TPI1	2	FI	0.362	0.4351	0.565032		large_intestine(8);stomach(1);haematopoietic_and_lymphoid_tissue(1);endometrium(5);lung(16);breast(2);skin(5);oesophagus(2);ovary(1);prostate(2);kidney(4)	1
GRP	1	MS	0.362	0.4351	0.565032			1
MED16	1	MS	0.362	0.4351	0.565032			1
ZNF513	1	MS	0.362	0.4351	0.565032			1
TMEM131	1	MS	0.362	0.4351	0.565032			1
SS18L2	1	MS	0.362	0.4351	0.565032			1
RARRES2	1	MS	0.362	0.4351	0.565032			1
ARAF	1	MS	0.362	0.4351	0.565032			1
CGN	1	MS	0.36	0.4401	0.568176		large_intestine(47);pleura(1);endometrium(18);lung(19);skin(33);meninges(1);kidney(8);thyroid(3);cervix(6);eye(1);central_nervous_system(5);oesophagus(3);NS(1);upper_aerodigestive_tract(12);stomach(19);soft_tissue(1);urinary_tract(12);breast(11);prostate(4);pancreas(4);haematopoietic_and_lymphoid_tissue(11);ovary(5);bone(1);liver(16)	1
FAIM3	1	MS	0.36	0.4401	0.568176		upper_aerodigestive_tract(4);cervix(2);large_intestine(16);stomach(2);soft_tissue(1);central_nervous_system(1);adrenal_gland(1);endometrium(7);urinary_tract(1);oesophagus(3);breast(4);skin(12);lung(8);pancreas(3);thyroid(4);kidney(1);liver(6)	1
EVL	1	MS	0.36	0.4401	0.568176		cervix(1);large_intestine(35);stomach(8);central_nervous_system(1);eye(1);haematopoietic_and_lymphoid_tissue(4);endometrium(3);urinary_tract(5);oesophagus(3);liver(1);skin(11);lung(5);ovary(4);bone(1);breast(1);pancreas(1)	1
CTC1	1	MS	0.36	0.4401	0.568176			1
GRIN2D	1	MS	0.36	0.4401	0.568176			1
E2F1	1	MS	0.36	0.4401	0.568176			1
ALS2CL	1	MS	0.36	0.4401	0.568176			1
TRIL	1	MS	0.36	0.4401	0.568176			1
FAM58A	1	MS	0.36	0.4401	0.568176			1
DDX51	2	MS	0.396	0.44137	0.569445		upper_aerodigestive_tract(5);thyroid(6);large_intestine(31);stomach(9);soft_tissue(3);central_nervous_system(3);haematopoietic_and_lymphoid_tissue(12);endometrium(10);urinary_tract(2);lung(6);liver(6);skin(12);oesophagus(4);ovary(2);pancreas(5);prostate(1);bone(2);breast(4)	2
TMEM194A	1	MS	0.358	0.4465	0.574196		upper_aerodigestive_tract(2);large_intestine(13);stomach(3);central_nervous_system(3);kidney(2);haematopoietic_and_lymphoid_tissue(2);endometrium(6);urinary_tract(3);oesophagus(4);liver(6);skin(10);lung(4);ovary(1);prostate(1);bone(2);pancreas(1)	1
ISLR	1	MS	0.358	0.4465	0.574196		upper_aerodigestive_tract(5);cervix(1);large_intestine(31);stomach(5);central_nervous_system(6);thyroid(2);haematopoietic_and_lymphoid_tissue(1);liver(6);biliary_tract(1);endometrium(6);urinary_tract(1);lung(11);breast(7);skin(31);oesophagus(5);ovary(1);prostate(5);bone(1);kidney(2);pancreas(4)	1
NSFL1C	1	SG	0.358	0.4465	0.574196			1
TMEM175	1	MS	0.358	0.4465	0.574196			1
CCNB3	1	MS	0.358	0.4465	0.574196			1
ZNF764	2	MS	0.394	0.450513	0.576676			2
CLCC1	1	MS	0.356	0.4525	0.576676		thyroid(2);cervix(4);large_intestine(21);stomach(6);kidney(2);eye(1);upper_aerodigestive_tract(1);haematopoietic_and_lymphoid_tissue(1);endometrium(3);urinary_tract(4);oesophagus(3);liver(11);skin(7);lung(4);ovary(1);autonomic_ganglia(1);bone(1);breast(1)	1
LAMB3	1	MS	0.356	0.4525	0.576676		large_intestine(62);endometrium(24);lung(27);skin(79);kidney(17);thyroid(4);cervix(8);central_nervous_system(11);oesophagus(8);NS(1);upper_aerodigestive_tract(4);stomach(27);soft_tissue(1);urinary_tract(11);breast(12);prostate(5);pancreas(4);adrenal_gland(1);haematopoietic_and_lymphoid_tissue(9);ovary(3);bone(3);liver(16)	1
EHBP1L1	1	MS	0.356	0.4525	0.576676		upper_aerodigestive_tract(4);cervix(5);large_intestine(37);stomach(19);soft_tissue(1);central_nervous_system(3);bone(1);haematopoietic_and_lymphoid_tissue(4);oesophagus(5);endometrium(18);urinary_tract(1);lung(11);liver(15);skin(23);autonomic_ganglia(1);ovary(4);pancreas(3);prostate(1);thyroid(1);kidney(5);breast(9)	1
SCARF1	1	MS	0.356	0.4525	0.576676			1
ACLY	1	MS	0.356	0.4525	0.576676			1
ITGA2B	1	MS	0.356	0.4525	0.576676			1
SLC14A1	1	MS	0.356	0.4525	0.576676			1
SIPA1L3	1	MS	0.356	0.4525	0.576676			1
BPIFB3	1	MS	0.356	0.4525	0.576676			1
LSAMP	1	MS	0.356	0.4525	0.576676			1
HERC5	1	MS	0.356	0.4525	0.576676			1
TBX20	1	MS	0.356	0.4525	0.576676			1
IGFBPL1	2	MS	0.356	0.4525	0.576676			1
LAD1	3	SS	0.414	0.453468	0.577539		upper_aerodigestive_tract(4);cervix(1);large_intestine(20);stomach(7);central_nervous_system(5);haematopoietic_and_lymphoid_tissue(5);liver(2);endometrium(7);urinary_tract(6);lung(15);breast(3);skin(37);oesophagus(2);ovary(1);prostate(4);pancreas(1)	2
MYH7B	2	SG	0.354	0.4588	0.5806			2
TMEM9B	1	MS	0.354	0.4588	0.5806		upper_aerodigestive_tract(1);cervix(1);large_intestine(4);stomach(1);haematopoietic_and_lymphoid_tissue(2);biliary_tract(1);lung(1);liver(5);skin(1);ovary(1);prostate(1);breast(1)	1
TMEM159	1	MS	0.354	0.4588	0.5806			1
CLEC4M	3	FD	0.354	0.4588	0.5806			1
GRIK5	1	MS	0.354	0.4588	0.5806			1
ORC4	1	MS	0.354	0.4588	0.5806			1
HTR3C	1	MS	0.354	0.4588	0.5806			1
BASP1	1	MS	0.354	0.4588	0.5806			1
BPHL	1	MS	0.354	0.4588	0.5806			1
ENTPD8	1	MS	0.354	0.4588	0.5806			1
PLCG2	2	MS	0.368	0.459708	0.581378			2
AMPD2	3	SG	0.352	0.4644	0.583221		large_intestine(3);ovary(2);breast(1);skin(1)	2
OPLAH	2	MS	0.352	0.4644	0.583221			2
C9orf173	2	SG	0.352	0.4644	0.583221			2
AGRN	2	MS	0.352	0.4644	0.583221		large_intestine(84);peritoneum(1);endometrium(17);lung(33);skin(51);kidney(7);thyroid(5);cervix(4);central_nervous_system(9);oesophagus(8);upper_aerodigestive_tract(2);biliary_tract(1);stomach(27);soft_tissue(5);urinary_tract(10);breast(8);prostate(5);pancreas(5);adrenal_gland(1);small_intestine(1);haematopoietic_and_lymphoid_tissue(5);ovary(3);bone(6);liver(19)	1
CR1	1	MS	0.352	0.4644	0.583221		large_intestine(64);endometrium(37);lung(62);skin(109);kidney(22);thyroid(2);cervix(4);central_nervous_system(8);oesophagus(9);NS(1);upper_aerodigestive_tract(13);biliary_tract(2);stomach(29);soft_tissue(5);urinary_tract(8);breast(17);prostate(8);pancreas(11);adrenal_gland(1);haematopoietic_and_lymphoid_tissue(14);ovary(6);bone(10);liver(16)	1
ANGEL1	1	MS	0.352	0.4644	0.583221		upper_aerodigestive_tract(4);cervix(1);large_intestine(17);stomach(5);central_nervous_system(1);haematopoietic_and_lymphoid_tissue(4);liver(6);biliary_tract(1);endometrium(15);urinary_tract(4);lung(15);breast(5);skin(25);oesophagus(4);ovary(6);thyroid(1);bone(2);pancreas(2)	1
ALDH16A1	1	MS	0.352	0.4644	0.583221			1
CAPN14	2	MS	0.352	0.4644	0.583221			1
CST7	1	MS	0.352	0.4644	0.583221			1
CNTFR	1	MS	0.352	0.4644	0.583221			1
EHMT1	1	MS	0.352	0.4644	0.583221			1
PDE3B	2	MS	0.436	0.467182	0.586343		upper_aerodigestive_tract(4);large_intestine(48);stomach(22);central_nervous_system(4);pancreas(2);haematopoietic_and_lymphoid_tissue(2);biliary_tract(1);endometrium(21);urinary_tract(8);salivary_gland(1);lung(29);liver(16);skin(23);oesophagus(3);ovary(5);NS(1);prostate(5);bone(4);kidney(5);breast(6)	1
NID1	1	MS	0.35	0.471	0.588157		thyroid(1);cervix(4);large_intestine(97);stomach(33);central_nervous_system(2);upper_aerodigestive_tract(7);autonomic_ganglia(1);haematopoietic_and_lymphoid_tissue(10);endometrium(40);urinary_tract(9);lung(53);liver(21);skin(50);oesophagus(16);ovary(1);pancreas(13);prostate(7);bone(2);kidney(6);breast(23)	1
GCN1L1	1	MS	0.35	0.471	0.588157		large_intestine(104);endometrium(36);lung(48);skin(83);autonomic_ganglia(1);kidney(28);thyroid(7);cervix(3);central_nervous_system(8);oesophagus(13);NS(2);upper_aerodigestive_tract(5);stomach(38);soft_tissue(1);urinary_tract(14);liver(41);prostate(12);pancreas(10);salivary_gland(1);haematopoietic_and_lymphoid_tissue(18);ovary(8);bone(7);breast(21)	1
FAM134C	1	MS	0.35	0.471	0.588157			1
FAM171A2	1	MS	0.35	0.471	0.588157			1
CACTIN	1	MS	0.35	0.471	0.588157			1
ZNF763	1	MS	0.35	0.471	0.588157			1
GFRA4	1	MS	0.35	0.471	0.588157			1
ACE2	1	MS	0.35	0.471	0.588157			1
PCDHA5	4	FI	0.348	0.4754	0.589936			3
CELSR2	2	FD	0.348	0.4754	0.589936		large_intestine(126);endometrium(37);lung(44);skin(63);autonomic_ganglia(4);kidney(13);thyroid(14);cervix(10);central_nervous_system(8);oesophagus(22);NS(2);upper_aerodigestive_tract(34);stomach(47);soft_tissue(1);urinary_tract(15);liver(43);prostate(10);pancreas(17);adrenal_gland(1);haematopoietic_and_lymphoid_tissue(25);ovary(11);bone(7);breast(23)	2
MINK1	2	MS	0.348	0.4754	0.589936			2
NTPCR	1	MS	0.348	0.4754	0.589936		cervix(1);large_intestine(12);stomach(4);haematopoietic_and_lymphoid_tissue(1);endometrium(5);urinary_tract(2);liver(2);parathyroid(1);skin(7);ovary(1);breast(1);pancreas(2)	1
FAM170B	1	MS	0.348	0.4754	0.589936		upper_aerodigestive_tract(1);large_intestine(13);stomach(1);central_nervous_system(1);haematopoietic_and_lymphoid_tissue(1);endometrium(6);lung(2);breast(4);skin(4);pancreas(9);kidney(2);liver(7)	1
FERMT3	1	MS	0.348	0.4754	0.589936		upper_aerodigestive_tract(6);cervix(4);large_intestine(31);stomach(6);central_nervous_system(2);adrenal_gland(1);endometrium(12);urinary_tract(10);oesophagus(5);breast(7);skin(14);lung(14);ovary(1);pancreas(2);prostate(2);kidney(5);liver(8)	1
SCN4B	1	MS	0.348	0.4754	0.589936		thyroid(1);large_intestine(12);stomach(1);central_nervous_system(2);pleura(1);haematopoietic_and_lymphoid_tissue(1);kidney(1);endometrium(4);urinary_tract(2);breast(1);lung(2);liver(6);skin(7);oesophagus(1);ovary(2);bone(1);pancreas(2)	1
SOLH	1	MS	0.348	0.4754	0.589936		thyroid(4);upper_aerodigestive_tract(7);large_intestine(56);stomach(8);soft_tissue(1);central_nervous_system(4);cervix(1);haematopoietic_and_lymphoid_tissue(1);breast(9);endometrium(5);urinary_tract(6);oesophagus(7);liver(15);skin(17);lung(13);ovary(2);NS(2);prostate(2);kidney(4);pancreas(4)	1
ABCC3	1	MS	0.348	0.4754	0.589936			1
ILF3	1	MS	0.348	0.4754	0.589936			1
THBS2	2	MS	0.346	0.481	0.594653			2
MRPL16	1	MS	0.346	0.481	0.594653		thyroid(2);upper_aerodigestive_tract(1);large_intestine(16);stomach(6);central_nervous_system(1);endometrium(4);urinary_tract(3);lung(5);liver(2);skin(2);oesophagus(1);prostate(2);kidney(1);breast(3)	1
ITSN2	1	MS	0.346	0.481	0.594653			1
OBSL1	1	MS	0.346	0.481	0.594653			1
RIPK4	1	MS	0.346	0.481	0.594653			1
GPLD1	1	MS	0.346	0.481	0.594653			1
BTBD18	1	MS	0.344	0.487	0.599454		upper_aerodigestive_tract(2);cervix(4);large_intestine(13);stomach(5);haematopoietic_and_lymphoid_tissue(1);biliary_tract(1);endometrium(5);lung(3);liver(8);skin(8);oesophagus(2);ovary(1);pancreas(3);thyroid(1);kidney(3);breast(2)	1
HCN4	1	MS	0.344	0.487	0.599454		large_intestine(77);endometrium(24);lung(39);skin(65);autonomic_ganglia(2);kidney(2);thyroid(3);cervix(4);central_nervous_system(16);oesophagus(7);NS(2);upper_aerodigestive_tract(14);biliary_tract(1);stomach(17);soft_tissue(2);urinary_tract(11);breast(10);prostate(3);pancreas(7);haematopoietic_and_lymphoid_tissue(3);ovary(7);bone(4);liver(17)	1
ZNF628	2	MS	0.346	0.486562	0.599454			1
HEATR5B	1	MS	0.344	0.487	0.599454			1
FNIP2	1	MS	0.344	0.487	0.599454			1
PPIA	1	MS	0.344	0.487	0.599454			1
GSDMD	1	MS	0.344	0.487	0.599454			1
RPLP2	3	FD	0.342	0.4934	0.603958		upper_aerodigestive_tract(1);large_intestine(2);stomach(2);haematopoietic_and_lymphoid_tissue(1);urinary_tract(2);oesophagus(1);liver(2);skin(1);lung(1);bone(1);breast(1)	2
PCDHA4	2	MS	0.356	0.492534	0.603958			2
GPR37L1	1	MS	0.342	0.4934	0.603958		upper_aerodigestive_tract(10);large_intestine(15);stomach(8);soft_tissue(1);central_nervous_system(1);haematopoietic_and_lymphoid_tissue(2);endometrium(9);urinary_tract(4);oesophagus(3);breast(2);skin(16);lung(5);ovary(2);prostate(2);kidney(5)	1
SLC22A11	1	MS	0.342	0.4934	0.603958		thyroid(3);upper_aerodigestive_tract(1);large_intestine(27);stomach(10);central_nervous_system(8);liver(12);meninges(1);haematopoietic_and_lymphoid_tissue(3);soft_tissue(1);endometrium(6);oesophagus(3);breast(5);skin(34);lung(18);ovary(2);prostate(1);bone(1);kidney(4);pancreas(5)	1
TM4SF5	1	MS	0.342	0.4934	0.603958			1
KIAA1468	1	MS	0.342	0.4934	0.603958			1
PLA2G3	1	MS	0.342	0.4934	0.603958			1
C6orf132	1	MS	0.342	0.4934	0.603958			1
NIPAL2	1	MS	0.342	0.4934	0.603958			1
TBX21	2	MS	0.344	0.495615	0.606295			2
GATA4	3	MS	0.56	0.498039	0.608885			2
UTP20	1	MS	0.34	0.5	0.609404		large_intestine(118);endometrium(44);lung(41);skin(62);autonomic_ganglia(2);kidney(13);thyroid(2);cervix(8);central_nervous_system(5);oesophagus(15);NS(1);upper_aerodigestive_tract(11);biliary_tract(1);stomach(29);soft_tissue(2);urinary_tract(17);liver(29);prostate(6);pancreas(17);haematopoietic_and_lymphoid_tissue(2);ovary(7);bone(3);breast(17)	1
LCTL	1	MS	0.34	0.5	0.609404		large_intestine(31);endometrium(13);lung(17);skin(23);kidney(1);thyroid(1);cervix(1);testis(1);central_nervous_system(1);oesophagus(4);NS(1);upper_aerodigestive_tract(12);biliary_tract(1);stomach(7);urinary_tract(4);liver(11);prostate(3);pancreas(1);adrenal_gland(1);haematopoietic_and_lymphoid_tissue(1);ovary(5);bone(1);breast(7)	1
SALL4	1	MS	0.34	0.5	0.609404			1
RAB11FIP1	1	MS	0.34	0.5	0.609404			1
PNMA5	1	MS	0.34	0.5	0.609404			1
MEX3B	1	MS	0.338	0.5068	0.615046		upper_aerodigestive_tract(12);cervix(2);large_intestine(43);stomach(16);haematopoietic_and_lymphoid_tissue(2);endometrium(10);urinary_tract(1);lung(13);breast(5);skin(9);oesophagus(3);prostate(2);kidney(1);liver(9)	1
CCDC113	1	MS	0.338	0.5068	0.615046			1
APBA3	1	MS	0.338	0.5068	0.615046			1
L3MBTL1	1	MS	0.338	0.5068	0.615046			1
SPCS1	1	MS	0.338	0.5068	0.615046			1
MED28	1	MS	0.338	0.5068	0.615046			1
ATOH1	1	MS	0.338	0.5068	0.615046			1
NOL9	2	MS	0.414	0.507595	0.615633		upper_aerodigestive_tract(1);thyroid(4);large_intestine(31);stomach(5);central_nervous_system(4);cervix(2);haematopoietic_and_lymphoid_tissue(9);endometrium(7);urinary_tract(4);lung(11);liver(7);skin(12);oesophagus(3);ovary(1);pancreas(2);prostate(1);bone(3);kidney(6);breast(2)	1
IGHMBP2	1	MS	0.336	0.5106	0.616263		large_intestine(32);endometrium(14);lung(25);skin(32);autonomic_ganglia(1);kidney(3);thyroid(3);cervix(5);central_nervous_system(3);oesophagus(10);upper_aerodigestive_tract(6);stomach(18);soft_tissue(1);urinary_tract(3);liver(14);prostate(5);ovary(7);pancreas(5);haematopoietic_and_lymphoid_tissue(6);pituitary(1);bone(5);breast(4)	1
CREBZF	1	MS	0.336	0.5106	0.616263		upper_aerodigestive_tract(2);cervix(2);large_intestine(18);stomach(1);central_nervous_system(2);thyroid(2);haematopoietic_and_lymphoid_tissue(2);endometrium(4);urinary_tract(2);oesophagus(3);liver(3);skin(7);lung(3);ovary(2);prostate(1);bone(1);kidney(3);breast(1)	1
FAM109A	1	MS	0.336	0.5106	0.616263		thyroid(1);large_intestine(20);stomach(3);haematopoietic_and_lymphoid_tissue(1);endometrium(1);urinary_tract(1);lung(5);breast(1);skin(5);oesophagus(2);ovary(1);pancreas(1);kidney(2);liver(3)	1
C1QTNF1	1	MS	0.336	0.5106	0.616263			1
CACNA1A	1	MS	0.336	0.5106	0.616263			1
KIAA1211	1	MS	0.336	0.5106	0.616263			1
DNAJB14	1	MS	0.336	0.5106	0.616263			1
ZNF707	1	MS	0.336	0.5106	0.616263			1
MUC2	2	MS	0.334	0.5148	0.617573		large_intestine(126);endometrium(34);lung(47);skin(68);kidney(38);thyroid(123);cervix(6);eye(2);central_nervous_system(8);oesophagus(17);NS(4);upper_aerodigestive_tract(191);biliary_tract(1);stomach(23);soft_tissue(28);urinary_tract(7);breast(32);prostate(55);pancreas(32);adrenal_gland(6);haematopoietic_and_lymphoid_tissue(15);ovary(11);bone(4);liver(44)	2
MAG	2	MS	0.334	0.5148	0.617573			2
RET	1	MS	0.334	0.5148	0.617573	Oncogene	large_intestine(105);endometrium(24);lung(48);skin(70);kidney(11);thyroid(384);cervix(4);central_nervous_system(9);oesophagus(11);NS(2);upper_aerodigestive_tract(10);biliary_tract(1);stomach(24);soft_tissue(46);urinary_tract(14);breast(17);prostate(4);pancreas(9);adrenal_gland(43);salivary_gland(3);haematopoietic_and_lymphoid_tissue(16);thymus(2);ovary(10);bone(2);liver(16)	1
RTL1	2	MS	0.37	0.51399	0.617573		upper_aerodigestive_tract(25);cervix(6);large_intestine(88);stomach(15);central_nervous_system(2);haematopoietic_and_lymphoid_tissue(2);bone(1);endometrium(32);urinary_tract(4);lung(24);liver(23);skin(63);oesophagus(13);ovary(4);pancreas(11);prostate(6);thyroid(4);kidney(10);breast(19)	1
GRN	1	MS	0.334	0.5148	0.617573			1
TARM1	1	MS	0.334	0.5148	0.617573			1
EFR3B	1	SS	0.334	0.5148	0.617573			1
RGMB	1	MS	0.334	0.5148	0.617573			1
MTO1	1	MS	0.334	0.5148	0.617573			1
AOAH	1	MS	0.334	0.5148	0.617573			1
LZTR1	2	MS	0.332	0.5208	0.621014			2
SLC35C1	1	MS	0.332	0.5208	0.621014		upper_aerodigestive_tract(5);cervix(1);large_intestine(13);stomach(5);central_nervous_system(2);thyroid(1);haematopoietic_and_lymphoid_tissue(1);biliary_tract(1);endometrium(6);urinary_tract(3);oesophagus(2);liver(4);skin(9);lung(6);ovary(1);pancreas(1);prostate(4);bone(1);kidney(1);breast(3)	1
TMEM132C	1	MS	0.332	0.5208	0.621014		upper_aerodigestive_tract(8);thyroid(5);large_intestine(42);stomach(1);central_nervous_system(4);kidney(3);cervix(5);haematopoietic_and_lymphoid_tissue(10);soft_tissue(2);endometrium(12);lung(13);liver(17);skin(33);oesophagus(8);ovary(2);prostate(5);bone(1);breast(10);pancreas(6)	1
SLC9A5	1	MS	0.332	0.5208	0.621014			1
SHPK	1	MS	0.332	0.5208	0.621014			1
APOC2	1	MS	0.332	0.5208	0.621014			1
TRANK1	1	MS	0.332	0.5208	0.621014			1
ACSL6	1	MS	0.332	0.5208	0.621014			1
HBS1L	1	MS	0.332	0.5208	0.621014			1
FAM135B	2	MS	0.332	0.5208	0.621014			1
EVPL	3	MS	0.33	0.526	0.623093			3
AHNAK2	2	MS	0.33	0.526	0.623093		thyroid(2);cervix(5);large_intestine(25);stomach(14);central_nervous_system(4);autonomic_ganglia(1);haematopoietic_and_lymphoid_tissue(4);breast(1);endometrium(13);urinary_tract(2);oesophagus(3);liver(3);skin(14);lung(15);ovary(2);prostate(15);kidney(3);pancreas(2)	2
TANC1	2	MS	0.33	0.526	0.623093			2
GATAD2B	1	MS	0.33	0.526	0.623093		thyroid(1);cervix(1);large_intestine(19);stomach(5);central_nervous_system(2);upper_aerodigestive_tract(1);haematopoietic_and_lymphoid_tissue(4);liver(11);biliary_tract(1);endometrium(8);urinary_tract(5);lung(15);breast(7);skin(18);oesophagus(4);ovary(2);prostate(3);kidney(6);pancreas(1)	1
CAMSAP2	1	MS	0.33	0.526	0.623093		thyroid(1);cervix(4);large_intestine(38);stomach(17);central_nervous_system(4);haematopoietic_and_lymphoid_tissue(2);urinary_tract(6);oesophagus(11);breast(7);skin(30);lung(3);pancreas(4);prostate(2);liver(8)	1
PPP1R32	1	MS	0.33	0.526	0.623093			1
SLC35E3	1	MS	0.33	0.526	0.623093		upper_aerodigestive_tract(2);cervix(1);large_intestine(9);stomach(3);soft_tissue(1);endometrium(5);lung(8);breast(3);skin(5);oesophagus(3);NS(1);bone(1);kidney(22);liver(1)	1
FUK	1	MS	0.33	0.526	0.623093			1
SIX2	1	MS	0.33	0.526	0.623093			1
CCDC37	1	MS	0.33	0.526	0.623093			1
CRHR2	1	MS	0.33	0.526	0.623093			1
ITGAM	2	MS	0.356	0.527528	0.624531			2
WDR6	2	MS	0.344	0.528156	0.624901			2
GRAMD2	1	MS	0.328	0.532	0.627576		thyroid(2);cervix(5);large_intestine(14);stomach(6);central_nervous_system(2);kidney(1);upper_aerodigestive_tract(1);autonomic_ganglia(1);haematopoietic_and_lymphoid_tissue(3);endometrium(5);urinary_tract(2);lung(2);liver(7);skin(15);oesophagus(2);pancreas(4);prostate(2);bone(1);breast(3)	1
IFT140	1	MS	0.328	0.532	0.627576		large_intestine(75);endometrium(17);lung(26);skin(42);kidney(10);thyroid(3);cervix(3);central_nervous_system(7);oesophagus(17);upper_aerodigestive_tract(23);biliary_tract(1);stomach(16);soft_tissue(4);urinary_tract(8);breast(13);prostate(7);pancreas(8);adrenal_gland(2);haematopoietic_and_lymphoid_tissue(6);ovary(7);bone(1);liver(12)	1
PRSS33	1	MS	0.328	0.532	0.627576		adrenal_gland(1);large_intestine(6);stomach(3);urinary_tract(1);lung(2);breast(2);skin(4);prostate(1);kidney(1);liver(1)	1
VAX2	1	MS	0.328	0.532	0.627576			1
KRTAP26-1	1	MS	0.328	0.532	0.627576			1
NKD2	2	MS	0.35	0.533721	0.629232			2
ANK3	1	MS	0.326	0.537	0.631596		large_intestine(230);pleura(2);endometrium(93);lung(75);skin(418);autonomic_ganglia(3);kidney(35);thyroid(5);cervix(14);central_nervous_system(16);oesophagus(34);NS(12);upper_aerodigestive_tract(6);stomach(70);soft_tissue(10);urinary_tract(39);liver(52);prostate(7);pancreas(15);adrenal_gland(3);haematopoietic_and_lymphoid_tissue(25);ovary(17);bone(9);breast(31)	1
ERBB4	1	MS	0.326	0.537	0.631596			1
TRAPPC10	1	MS	0.326	0.537	0.631596			1
TGM4	1	MS	0.326	0.537	0.631596			1
ALOX12B	3	SG	0.34	0.537319	0.631597			2
CHI3L2	1	MS	0.324	0.5425	0.634303		upper_aerodigestive_tract(4);adrenal_gland(1);large_intestine(27);stomach(3);cervix(1);haematopoietic_and_lymphoid_tissue(4);breast(2);biliary_tract(2);endometrium(9);lung(10);kidney(2);skin(13);ovary(2);pancreas(1);prostate(2);thyroid(2);bone(3);liver(8)	1
ANKRD10	1	MS	0.324	0.5425	0.634303		thyroid(1);large_intestine(21);stomach(5);central_nervous_system(4);pleura(1);endometrium(3);pancreas(1);lung(3);breast(3);skin(5);eye(1);NS(1);kidney(3);liver(5)	1
C17orf97	1	MS	0.324	0.5425	0.634303			1
ALOX12	1	MS	0.324	0.5425	0.634303			1
SLC25A39	1	MS	0.324	0.5425	0.634303			1
DYRK1B	1	MS	0.324	0.5425	0.634303			1
GLTSCR1	1	MS	0.324	0.5425	0.634303			1
SLC5A6	1	MS	0.324	0.5425	0.634303			1
BRAT1	1	MS	0.324	0.5425	0.634303			1
GTDC2	2	MS	0.322	0.5469	0.637943			2
ATXN2L	1	MS	0.322	0.5469	0.637943			1
FAM92B	1	MS	0.322	0.5469	0.637943			1
KIAA2022	1	MS	0.322	0.5469	0.637943			1
E2F2	1	MS	0.32	0.5527	0.642064		upper_aerodigestive_tract(2);cervix(2);large_intestine(24);stomach(8);central_nervous_system(1);kidney(3);haematopoietic_and_lymphoid_tissue(3);endometrium(4);urinary_tract(1);lung(7);liver(6);skin(8);ovary(4);bone(1);breast(1)	1
KIAA1462	1	MS	0.32	0.5527	0.642064		large_intestine(97);endometrium(24);lung(47);skin(116);kidney(7);thyroid(2);cervix(7);central_nervous_system(12);oesophagus(12);NS(2);upper_aerodigestive_tract(4);stomach(29);soft_tissue(5);urinary_tract(7);liver(12);prostate(5);pancreas(5);adrenal_gland(2);haematopoietic_and_lymphoid_tissue(10);ovary(9);bone(4);breast(15)	1
OVCH1	1	MS	0.32	0.5527	0.642064		large_intestine(63);endometrium(35);lung(72);skin(33);stomach(19);kidney(8);thyroid(2);cervix(4);central_nervous_system(6);oesophagus(6);NS(3);upper_aerodigestive_tract(4);biliary_tract(1);autonomic_ganglia(1);soft_tissue(5);urinary_tract(4);liver(23);prostate(3);pancreas(9);adrenal_gland(1);meninges(1);haematopoietic_and_lymphoid_tissue(10);ovary(6);bone(6);breast(11)	1
GXYLT1	1	MS	0.32	0.5527	0.642064		upper_aerodigestive_tract(227);thyroid(12);large_intestine(21);stomach(7);central_nervous_system(2);cervix(3);haematopoietic_and_lymphoid_tissue(3);breast(5);endometrium(12);urinary_tract(4);adrenal_gland(1);lung(12);liver(15);skin(7);oesophagus(2);prostate(12);kidney(11);pancreas(3)	1
AFF3	1	MS	0.32	0.5527	0.642064			1
ISM1	1	MS	0.32	0.5527	0.642064			1
SDCCAG3	1	MS	0.32	0.5527	0.642064			1
GPI	2	SG	0.318	0.5569	0.643176			2
PYCARD	1	MS	0.318	0.5569	0.643176			1
NOD2	1	MS	0.318	0.5569	0.643176			1
ZNF229	1	MS	0.318	0.5569	0.643176			1
THNSL2	1	MS	0.318	0.5569	0.643176			1
DNAJB2	1	MS	0.318	0.5569	0.643176			1
CASS4	1	MS	0.318	0.5569	0.643176			1
SETD4	1	MS	0.318	0.5569	0.643176			1
ESYT3	1	MS	0.318	0.5569	0.643176			1
PITX2	1	MS	0.318	0.5569	0.643176			1
C11orf88	1	MS	0.316	0.5621	0.646921		upper_aerodigestive_tract(1);cervix(1);large_intestine(14);stomach(3);haematopoietic_and_lymphoid_tissue(1);endometrium(6);lung(2);liver(1);skin(8);bone(1);breast(1)	1
CD163L1	1	MS	0.316	0.5621	0.646921		large_intestine(87);endometrium(32);lung(59);skin(164);autonomic_ganglia(1);kidney(21);thyroid(3);cervix(2);central_nervous_system(25);oesophagus(15);NS(2);upper_aerodigestive_tract(4);stomach(32);soft_tissue(4);urinary_tract(13);liver(25);prostate(6);pancreas(12);haematopoietic_and_lymphoid_tissue(12);ovary(10);bone(6);breast(26)	1
SHISA6	1	MS	0.316	0.5621	0.646921			1
LRRC30	1	MS	0.316	0.5621	0.646921			1
ADORA2A	1	MS	0.316	0.5621	0.646921			1
COX6A1P2	1	MS	0.316	0.5621	0.646921			1
SHROOM2	2	MS	0.364	0.566908	0.651263			2
ULK1	1	MS	0.314	0.5685	0.651263		upper_aerodigestive_tract(3);adrenal_gland(1);large_intestine(58);stomach(19);central_nervous_system(5);cervix(1);haematopoietic_and_lymphoid_tissue(1);liver(12);biliary_tract(1);endometrium(14);urinary_tract(8);oesophagus(8);breast(8);skin(38);lung(28);ovary(5);NS(2);prostate(2);thyroid(7);kidney(6);pancreas(5)	1
PSMD3	1	MS	0.314	0.5685	0.651263			1
SIGLEC12	1	MS	0.314	0.5685	0.651263			1
TBX1	1	MS	0.314	0.5685	0.651263			1
TNS3	1	MS	0.314	0.5685	0.651263			1
TFR2	1	MS	0.314	0.5685	0.651263			1
ZNF157	1	MS	0.314	0.5685	0.651263			1
LAMA1	3	MS	0.338	0.573163	0.656225			2
NACAD	3	MS	0.418	0.5761	0.657918			2
SFTPA2	1	MS	0.312	0.5763	0.657918		upper_aerodigestive_tract(24);cervix(2);large_intestine(8);stomach(6);soft_tissue(10);haematopoietic_and_lymphoid_tissue(2);endometrium(7);urinary_tract(2);oesophagus(1);liver(3);skin(13);lung(7);thyroid(3);kidney(1)	1
MYBL2	1	MS	0.312	0.5763	0.657918			1
GUSB	1	MS	0.312	0.5763	0.657918			1
SWI5	1	MS	0.312	0.5763	0.657918			1
ATP9B	1	MS	0.31	0.5813	0.662101			1
PLIN3	1	MS	0.31	0.5813	0.662101			1
PSD2	1	MS	0.31	0.5813	0.662101			1
ABO	1	MS	0.31	0.5813	0.662101			1
AKAP8	2	MS	0.352	0.585421	0.665429			2
CAPN9	1	MS	0.308	0.5859	0.665429		thyroid(3);upper_aerodigestive_tract(20);large_intestine(21);stomach(9);central_nervous_system(4);cervix(3);meninges(1);haematopoietic_and_lymphoid_tissue(3);endometrium(16);urinary_tract(2);oesophagus(6);liver(14);skin(37);lung(9);ovary(5);autonomic_ganglia(1);bone(1);kidney(7);breast(3)	1
RABGGTA	1	MS	0.308	0.5859	0.665429		thyroid(1);upper_aerodigestive_tract(2);large_intestine(22);stomach(3);central_nervous_system(2);cervix(1);autonomic_ganglia(1);haematopoietic_and_lymphoid_tissue(2);kidney(2);endometrium(10);urinary_tract(5);lung(8);liver(8);skin(12);oesophagus(1);ovary(3);pancreas(4);prostate(1);bone(2);breast(6)	1
SLC9A3R1	1	MS	0.308	0.5859	0.665429			1
GATA5	1	MS	0.308	0.5859	0.665429			1
BICC1	1	MS	0.306	0.5911	0.669418		upper_aerodigestive_tract(1);thyroid(3);large_intestine(62);stomach(25);soft_tissue(1);central_nervous_system(2);cervix(2);haematopoietic_and_lymphoid_tissue(3);endometrium(15);urinary_tract(2);lung(42);liver(14);skin(31);oesophagus(21);ovary(4);pancreas(7);prostate(1);bone(1);kidney(5);breast(8)	1
GPN1	1	MS	0.306	0.5911	0.669418			1
TFF2	1	MS	0.306	0.5911	0.669418			1
MKL1	1	MS	0.306	0.5911	0.669418			1
MBOAT4	1	MS	0.306	0.5911	0.669418			1
CNTNAP1	3	MS	0.38	0.591707	0.669723			2
ELFN1	2	MS	0.304	0.5963	0.670711			2
NYAP1	2	MS	0.304	0.5963	0.670711			2
C16orf11	1	MS	0.304	0.5963	0.670711		thyroid(1);large_intestine(35);stomach(9);soft_tissue(1);central_nervous_system(2);haematopoietic_and_lymphoid_tissue(1);breast(2);biliary_tract(1);endometrium(5);urinary_tract(2);salivary_gland(1);lung(5);liver(5);skin(14);ovary(1);prostate(2);bone(1);pancreas(3)	1
GSG2	1	MS	0.304	0.5963	0.670711			1
PIRT	1	MS	0.304	0.5963	0.670711			1
REXO1	1	MS	0.304	0.5963	0.670711			1
ICAM3	1	MS	0.304	0.5963	0.670711			1
PCK1	1	MS	0.304	0.5963	0.670711			1
MRGBP	1	MS	0.304	0.5963	0.670711			1
PLEKHG4B	1	MS	0.304	0.5963	0.670711			1
TONSL	1	MS	0.304	0.5963	0.670711			1
UNC80	2	MS	0.37	0.597923	0.672155			2
CYP17A1	1	MS	0.302	0.6003	0.673681		upper_aerodigestive_tract(10);cervix(2);large_intestine(28);stomach(5);central_nervous_system(1);adrenal_gland(2);autonomic_ganglia(2);haematopoietic_and_lymphoid_tissue(7);breast(5);endometrium(5);urinary_tract(1);lung(10);liver(2);skin(21);oesophagus(1);ovary(1);prostate(1);thyroid(2);kidney(8);pancreas(2)	1
FREM2	1	MS	0.302	0.6003	0.673681		large_intestine(216);pleura(1);peritoneum(1);endometrium(49);lung(69);skin(157);autonomic_ganglia(5);kidney(31);thyroid(1);cervix(6);central_nervous_system(11);oesophagus(31);NS(1);upper_aerodigestive_tract(20);stomach(55);soft_tissue(3);urinary_tract(21);liver(73);prostate(27);pancreas(17);adrenal_gland(1);salivary_gland(1);haematopoietic_and_lymphoid_tissue(21);ovary(13);bone(9);breast(27)	1
CDC25A	1	MS	0.302	0.6003	0.673681			1
WDR11	1	MS	0.3	0.6065	0.679486		upper_aerodigestive_tract(4);cervix(1);large_intestine(43);stomach(15);central_nervous_system(5);liver(15);autonomic_ganglia(1);haematopoietic_and_lymphoid_tissue(5);bone(1);endometrium(17);urinary_tract(6);lung(13);breast(6);skin(22);oesophagus(7);ovary(4);prostate(5);thyroid(3);kidney(14);pancreas(5)	1
CD82	1	MS	0.3	0.6065	0.679486		ovary(1);large_intestine(1)	1
CRIPAK	1	MS	0.3	0.6065	0.679486			1
REM2	1	MS	0.298	0.6117	0.682996		thyroid(2);cervix(1);large_intestine(14);stomach(1);central_nervous_system(5);endometrium(4);oesophagus(1);liver(4);skin(5);lung(2);ovary(1);pancreas(1);breast(2)	1
CLDN9	1	MS	0.298	0.6117	0.682996		cervix(13);large_intestine(11);stomach(9);soft_tissue(2);central_nervous_system(1);liver(1);endometrium(3);lung(8);breast(1);skin(11);prostate(2);bone(1);kidney(3);pancreas(1)	1
CMTM4	2	MS	0.368	0.610858	0.682996			1
SMCR8	1	MS	0.298	0.6117	0.682996			1
CEACAM4	1	MS	0.298	0.6117	0.682996			1
PCBP4	1	MS	0.298	0.6117	0.682996			1
CAPN2	2	MS	0.296	0.6165	0.686038		upper_aerodigestive_tract(2);thyroid(6);large_intestine(43);stomach(12);central_nervous_system(1);cervix(1);haematopoietic_and_lymphoid_tissue(5);liver(4);endometrium(14);urinary_tract(1);lung(14);breast(11);skin(14);oesophagus(5);prostate(3);bone(3);kidney(9);pancreas(6)	2
CYB5RL	1	MS	0.296	0.6165	0.686038		thyroid(1);cervix(1);large_intestine(11);stomach(4);central_nervous_system(1);upper_aerodigestive_tract(2);haematopoietic_and_lymphoid_tissue(1);breast(1);endometrium(4);urinary_tract(1);lung(4);liver(5);skin(10);oesophagus(2);kidney(4);pancreas(1)	1
VPS35	1	MS	0.296	0.6165	0.686038			1
ZNF331	1	MS	0.296	0.6165	0.686038			1
GAL3ST2	1	MS	0.296	0.6165	0.686038			1
XCR1	1	MS	0.296	0.6165	0.686038			1
IQGAP3	1	MS	0.294	0.6207	0.688779		large_intestine(65);peritoneum(1);endometrium(27);lung(36);skin(48);kidney(5);thyroid(3);cervix(5);eye(1);central_nervous_system(14);oesophagus(6);NS(1);upper_aerodigestive_tract(6);stomach(27);soft_tissue(2);urinary_tract(7);liver(7);prostate(6);pancreas(4);adrenal_gland(1);haematopoietic_and_lymphoid_tissue(3);ovary(8);bone(4);breast(15)	1
TBX3	1	MS	0.294	0.6207	0.688779		upper_aerodigestive_tract(3);cervix(2);large_intestine(49);stomach(7);central_nervous_system(2);thyroid(1);breast(33);endometrium(6);urinary_tract(6);oesophagus(6);liver(9);skin(30);lung(33);ovary(7);prostate(7);bone(1);kidney(5);pancreas(12)	1
C22orf29	1	MS	0.294	0.6207	0.688779			1
POLQ	1	MS	0.294	0.6207	0.688779			1
FANCC	1	MS	0.294	0.6207	0.688779			1
PRX	4	MS	0.292	0.626	0.691179			4
CHFR	2	SG	0.292	0.626	0.691179		upper_aerodigestive_tract(3);thyroid(1);large_intestine(32);stomach(10);central_nervous_system(2);cervix(1);haematopoietic_and_lymphoid_tissue(3);liver(4);endometrium(9);urinary_tract(8);oesophagus(5);breast(1);skin(20);lung(15);prostate(3);kidney(4);pancreas(3)	2
MPO	2	MS	0.342	0.625892	0.691179			2
DNTTIP2	1	MS	0.292	0.626	0.691179		upper_aerodigestive_tract(1);cervix(2);large_intestine(25);stomach(6);pancreas(1);haematopoietic_and_lymphoid_tissue(5);endometrium(16);urinary_tract(3);lung(11);liver(7);skin(11);oesophagus(2);ovary(1);NS(1);prostate(2);bone(1);kidney(7);breast(9)	1
LGR6	1	MS	0.292	0.626	0.691179		thyroid(3);cervix(3);large_intestine(38);stomach(19);central_nervous_system(6);pleura(1);upper_aerodigestive_tract(1);haematopoietic_and_lymphoid_tissue(4);breast(9);endometrium(16);urinary_tract(7);kidney(3);lung(27);liver(12);skin(63);oesophagus(8);ovary(4);NS(2);prostate(4);bone(2);pancreas(5)	1
BTBD17	1	MS	0.292	0.626	0.691179			1
GALK1	1	MS	0.292	0.626	0.691179			1
WDR62	1	MS	0.292	0.626	0.691179			1
SGK110	1	MS	0.292	0.626	0.691179			1
KCNG2	4	SG	0.29	0.6304	0.694105			3
OBSCN	3	SG	0.29	0.6304	0.694105		large_intestine(465);endometrium(124);lung(183);skin(251);autonomic_ganglia(5);kidney(32);thyroid(21);cervix(26);eye(1);central_nervous_system(47);oesophagus(50);parathyroid(1);NS(2);upper_aerodigestive_tract(164);biliary_tract(4);stomach(167);soft_tissue(8);urinary_tract(22);liver(147);prostate(28);pituitary(1);pancreas(65);adrenal_gland(1);salivary_gland(2);meninges(1);haematopoietic_and_lympho…	2
UTF1	1	MS	0.29	0.6304	0.694105		thyroid(2);upper_aerodigestive_tract(2);large_intestine(5);soft_tissue(8);lung(1);liver(2);skin(2);ovary(2);kidney(1)	1
CABP2	1	MS	0.29	0.6304	0.694105		cervix(3);large_intestine(12);stomach(8);central_nervous_system(2);endometrium(3);urinary_tract(2);lung(6);liver(4);skin(18);prostate(2);bone(1);breast(2)	1
ANKRD33	2	MS	0.29	0.6304	0.694105		upper_aerodigestive_tract(1);cervix(1);large_intestine(23);stomach(5);central_nervous_system(4);haematopoietic_and_lymphoid_tissue(2);endometrium(6);urinary_tract(5);lung(7);liver(4);skin(36);ovary(1);pancreas(4);prostate(1);bone(1);kidney(1);breast(3)	1
FADS3	1	MS	0.288	0.6344	0.696575		thyroid(1);upper_aerodigestive_tract(9);large_intestine(41);stomach(2);central_nervous_system(5);haematopoietic_and_lymphoid_tissue(1);endometrium(4);urinary_tract(2);lung(8);liver(6);skin(14);oesophagus(1);ovary(2);prostate(3);kidney(1);pancreas(5)	1
SLC22A12	1	MS	0.288	0.6344	0.696575		upper_aerodigestive_tract(5);cervix(3);large_intestine(29);stomach(11);soft_tissue(2);central_nervous_system(2);haematopoietic_and_lymphoid_tissue(3);salivary_gland(1);endometrium(7);urinary_tract(7);lung(22);breast(4);skin(31);oesophagus(8);ovary(2);pancreas(1);prostate(2);thyroid(2);kidney(4);liver(6)	1
KCTD19	1	MS	0.288	0.6344	0.696575			1
C2orf61	1	MS	0.288	0.6344	0.696575			1
CCDC142	1	MS	0.288	0.6344	0.696575			1
SAFB2	2	MS	0.424	0.639418	0.700952			2
PLA2G2F	1	MS	0.286	0.6398	0.700952		adrenal_gland(1);large_intestine(12);stomach(3);central_nervous_system(1);haematopoietic_and_lymphoid_tissue(1);endometrium(4);lung(7);breast(2);skin(13);oesophagus(5);ovary(1);pancreas(1);kidney(2);liver(4)	1
MYOF	1	MS	0.286	0.6398	0.700952		large_intestine(101);endometrium(33);lung(35);skin(58);autonomic_ganglia(1);kidney(15);thyroid(1);cervix(4);central_nervous_system(7);oesophagus(12);NS(6);upper_aerodigestive_tract(8);biliary_tract(1);stomach(33);soft_tissue(1);urinary_tract(9);liver(22);prostate(10);ovary(8);pancreas(13);haematopoietic_and_lymphoid_tissue(18);pituitary(1);bone(4);breast(19)	1
SQSTM1	1	MS	0.286	0.6398	0.700952			1
CKB	2	MS	0.284	0.6432	0.701962		thyroid(2);cervix(2);large_intestine(9);stomach(4);central_nervous_system(2);haematopoietic_and_lymphoid_tissue(1);breast(2);urinary_tract(2);lung(2);liver(1);skin(1);oesophagus(3);prostate(1);kidney(1);pancreas(1)	2
HTR1D	1	MS	0.284	0.6432	0.701962		upper_aerodigestive_tract(2);cervix(3);large_intestine(12);stomach(5);central_nervous_system(4);thyroid(1);haematopoietic_and_lymphoid_tissue(3);endometrium(8);urinary_tract(1);lung(9);liver(5);skin(24);oesophagus(1);NS(1);prostate(3);bone(1);kidney(2);breast(7)	1
ADAM8	1	MS	0.284	0.6432	0.701962		thyroid(8);upper_aerodigestive_tract(4);large_intestine(27);stomach(7);central_nervous_system(2);haematopoietic_and_lymphoid_tissue(1);breast(2);endometrium(4);urinary_tract(7);lung(6);liver(18);skin(15);oesophagus(3);ovary(2);prostate(2);bone(1);kidney(1);pancreas(5)	1
ANKLE1	1	MS	0.284	0.6432	0.701962			1
C2orf71	1	MS	0.284	0.6432	0.701962			1
LRPPRC	1	MS	0.284	0.6432	0.701962			1
C2CD2	1	MS	0.284	0.6432	0.701962			1
SCP2	1	MS	0.282	0.6478	0.704656		upper_aerodigestive_tract(3);cervix(1);large_intestine(16);stomach(7);liver(2);haematopoietic_and_lymphoid_tissue(2);endometrium(14);urinary_tract(2);lung(10);breast(2);skin(14);oesophagus(3);ovary(2);prostate(1);thyroid(1);kidney(5);pancreas(2)	1
MINPP1	1	MS	0.282	0.6478	0.704656		thyroid(1);large_intestine(13);stomach(5);soft_tissue(2);central_nervous_system(2);haematopoietic_and_lymphoid_tissue(2);kidney(1);endometrium(4);urinary_tract(3);lung(4);liver(1);skin(4);oesophagus(2);pancreas(1);bone(2);breast(3)	1
TNFRSF12A	1	MS	0.282	0.6478	0.704656		thyroid(1);cervix(1);large_intestine(3);lung(1);skin(3);pancreas(1)	1
SYT5	2	FD	0.282	0.6478	0.704656			1
PCDHGB7	1	MS	0.282	0.6478	0.704656			1
FAM189A2	1	MS	0.282	0.6478	0.704656			1
SYCE1	1	MS	0.28	0.6534	0.709191		large_intestine(10);stomach(7);soft_tissue(4);central_nervous_system(1);haematopoietic_and_lymphoid_tissue(5);endometrium(5);urinary_tract(4);lung(11);liver(6);skin(31);oesophagus(1);ovary(2);prostate(2);kidney(3);breast(2)	1
TOP3A	1	MS	0.28	0.6534	0.709191			1
ADRA2C	1	MS	0.28	0.6534	0.709191			1
GTF2IRD1	1	MS	0.28	0.6534	0.709191			1
HELZ2	2	MS	0.278	0.6596	0.715529			1
ZNF324B	2	FI	0.276	0.6642	0.718946			2
SLC30A10	1	MS	0.276	0.6642	0.718946		upper_aerodigestive_tract(2);cervix(2);large_intestine(26);stomach(5);central_nervous_system(1);biliary_tract(1);endometrium(5);urinary_tract(2);lung(29);liver(5);skin(32);oesophagus(3);NS(1);prostate(1);kidney(2);breast(8)	1
ZNF239	1	MS	0.276	0.6642	0.718946		upper_aerodigestive_tract(4);adrenal_gland(1);large_intestine(25);stomach(5);central_nervous_system(1);kidney(1);haematopoietic_and_lymphoid_tissue(2);liver(2);endometrium(8);urinary_tract(1);lung(13);breast(5);skin(34);oesophagus(4);ovary(1);bone(1);pancreas(4)	1
DNAAF2	1	MS	0.276	0.6642	0.718946		thyroid(9);cervix(6);large_intestine(16);stomach(3);liver(5);upper_aerodigestive_tract(1);haematopoietic_and_lymphoid_tissue(1);endometrium(8);urinary_tract(2);lung(7);breast(5);skin(2);oesophagus(1);kidney(2);pancreas(2)	1
GPR25	2	MS	0.274	0.6684	0.721523		cervix(1);large_intestine(17);autonomic_ganglia(1);soft_tissue(1);central_nervous_system(2);skin(5);urinary_tract(4);lung(11);liver(6);oesophagus(4);stomach(6);ovary(2);breast(2);pancreas(4)	2
MATK	2	SG	0.274	0.6684	0.721523			2
NOL11	1	MS	0.274	0.6684	0.721523			1
SLC25A1	1	MS	0.274	0.6684	0.721523			1
ZNF786	1	MS	0.274	0.6684	0.721523			1
SIGLEC11	1	MS	0.272	0.6718	0.724404			1
CDHR4	1	MS	0.272	0.6718	0.724404			1
ACD	2	ID	0.27	0.676	0.727351			2
HAUS8	1	MS	0.27	0.676	0.727351			1
LENG1	1	MS	0.27	0.676	0.727351			1
FOXP4	1	MS	0.27	0.676	0.727351			1
PLIN1	2	MS	0.304	0.678412	0.729551		thyroid(2);large_intestine(18);stomach(3);central_nervous_system(2);pancreas(4);haematopoietic_and_lymphoid_tissue(6);endometrium(3);lung(7);liver(6);skin(21);oesophagus(1);ovary(1);NS(1);kidney(4);breast(5)	1
PTPRJ	2	MS	0.366	0.680508	0.730353		large_intestine(55);endometrium(24);lung(19);skin(39);kidney(12);thyroid(2);cervix(2);central_nervous_system(5);genital_tract(1);oesophagus(3);upper_aerodigestive_tract(2);stomach(34);soft_tissue(1);urinary_tract(9);breast(12);prostate(5);pancreas(7);adrenal_gland(2);salivary_gland(1);haematopoietic_and_lymphoid_tissue(3);ovary(3);bone(4);liver(14)	2
FAM124A	1	MS	0.268	0.681	0.730353		upper_aerodigestive_tract(4);large_intestine(40);stomach(9);soft_tissue(1);central_nervous_system(8);haematopoietic_and_lymphoid_tissue(2);endometrium(7);urinary_tract(1);oesophagus(7);liver(11);skin(19);lung(9);ovary(3);pancreas(3);prostate(4);bone(2);kidney(3);breast(7)	1
EFNB2	1	MS	0.268	0.681	0.730353		cervix(1);large_intestine(17);stomach(7);soft_tissue(1);central_nervous_system(5);haematopoietic_and_lymphoid_tissue(4);breast(2);endometrium(4);urinary_tract(3);lung(8);liver(14);skin(6);oesophagus(2);ovary(1);kidney(2);pancreas(4)	1
GRIN2C	1	MS	0.268	0.681	0.730353			1
KCNK17	1	MS	0.268	0.681	0.730353			1
LRRN4	2	MS	0.326	0.685926	0.735229			2
AKR1CL1	1	MS	0.266	0.6874	0.735229		cervix(2);large_intestine(2);central_nervous_system(1);endometrium(5);lung(4);breast(2);skin(17);bone(2);liver(5)	1
GDF10	1	MS	0.266	0.6874	0.735229		large_intestine(35);endometrium(11);lung(31);skin(40);meninges(1);kidney(3);thyroid(1);cervix(1);central_nervous_system(7);oesophagus(6);NS(2);upper_aerodigestive_tract(1);biliary_tract(1);stomach(14);soft_tissue(2);urinary_tract(1);breast(1);prostate(3);haematopoietic_and_lymphoid_tissue(4);ovary(2);bone(1);liver(7)	1
FIZ1	2	MS	0.266	0.6874	0.735229			1
PKIG	1	MS	0.266	0.6874	0.735229			1
PRSS57	2	MS	0.322	0.69216	0.737578			2
SSC5D	2	MS	0.31	0.691515	0.737578			2
NEK8	1	MS	0.264	0.6922	0.737578			1
MOCOS	1	MS	0.264	0.6922	0.737578			1
TERT	1	MS	0.264	0.6922	0.737578			1
CCR6	1	MS	0.264	0.6922	0.737578			1
TESK1	1	MS	0.264	0.6922	0.737578			1
MARCKS	1	MS	0.262	0.6976	0.742136			1
PEBP4	1	MS	0.262	0.6976	0.742136			1
ZFP92	1	MS	0.262	0.6976	0.742136			1
GPR132	2	MS	0.402	0.700515	0.744658		upper_aerodigestive_tract(1);cervix(1);large_intestine(22);stomach(11);soft_tissue(1);central_nervous_system(8);pleura(1);haematopoietic_and_lymphoid_tissue(1);endometrium(9);lung(12);liver(6);skin(7);oesophagus(1);ovary(3);pancreas(1);prostate(2);kidney(3);breast(2)	2
GSG1L	1	MS	0.26	0.7026	0.744658			1
TMPRSS9	1	MS	0.26	0.7026	0.744658			1
BHLHE23	1	MS	0.26	0.7026	0.744658			1
CMSS1	1	MS	0.26	0.7026	0.744658			1
MRPL14	1	MS	0.26	0.7026	0.744658			1
GPR112	1	MS	0.26	0.7026	0.744658			1
SLC35G1	1	MS	0.258	0.7089	0.749333			1
TMCO3	1	MS	0.258	0.7089	0.749333		large_intestine(49);endometrium(15);lung(15);skin(19);autonomic_ganglia(1);kidney(3);thyroid(1);cervix(1);central_nervous_system(1);oesophagus(4);NS(2);upper_aerodigestive_tract(4);biliary_tract(1);stomach(13);soft_tissue(1);urinary_tract(5);liver(5);prostate(3);pancreas(3);haematopoietic_and_lymphoid_tissue(6);ovary(1);bone(3);breast(7)	1
ARHGEF15	1	MS	0.258	0.7089	0.749333			1
DPRX	1	MS	0.258	0.7089	0.749333			1
OOEP	1	MS	0.258	0.7089	0.749333			1
CCDC108	4	MS	0.314	0.710953	0.751103			2
FHOD3	1	MS	0.256	0.7123	0.751325			1
ICOSLG	1	MS	0.256	0.7123	0.751325			1
ADRA1B	1	MS	0.256	0.7123	0.751325			1
ATMIN	1	MS	0.252	0.7199	0.757729			1
MARCO	1	MS	0.252	0.7199	0.757729			1
SLC25A18	1	MS	0.252	0.7199	0.757729			1
STAB1	2	MS	0.252	0.7199	0.757729			1
STMN1	1	MS	0.25	0.7231	0.759485		cervix(1);large_intestine(11);stomach(2);central_nervous_system(1);endometrium(4);urinary_tract(1);oesophagus(1);breast(2);skin(5);lung(2);ovary(3);liver(3)	1
TAF6L	1	MS	0.25	0.7231	0.759485		thyroid(4);cervix(3);large_intestine(25);stomach(6);central_nervous_system(1);pleura(1);upper_aerodigestive_tract(3);haematopoietic_and_lymphoid_tissue(1);breast(2);endometrium(8);urinary_tract(6);lung(7);liver(4);skin(8);oesophagus(7);ovary(3);prostate(2);bone(1);pancreas(2)	1
GDPD4	1	MS	0.25	0.7231	0.759485		upper_aerodigestive_tract(8);cervix(2);large_intestine(16);stomach(3);central_nervous_system(4);haematopoietic_and_lymphoid_tissue(4);oesophagus(6);endometrium(13);urinary_tract(4);lung(10);liver(7);skin(32);autonomic_ganglia(1);ovary(2);prostate(1);kidney(3);breast(3)	1
EPCAM	1	MS	0.25	0.7231	0.759485			1
TMEM95	2	FD	0.248	0.7279	0.762104			2
PRAF2	2	MS	0.322	0.726196	0.762104			2
ANKRD9	1	MS	0.248	0.7279	0.762104		thyroid(3);large_intestine(7);stomach(2);haematopoietic_and_lymphoid_tissue(1);oesophagus(1);liver(1);skin(1);kidney(1);pancreas(1)	1
GP1BA	1	MS	0.248	0.7279	0.762104			1
DHDH	1	MS	0.248	0.7279	0.762104			1
ATG12	1	MS	0.248	0.7279	0.762104			1
SCARF2	2	MS	0.364	0.732865	0.765528			2
IGFALS	1	MS	0.246	0.7331	0.765528		thyroid(3);upper_aerodigestive_tract(3);large_intestine(40);stomach(8);soft_tissue(1);central_nervous_system(3);haematopoietic_and_lymphoid_tissue(2);endometrium(5);urinary_tract(3);lung(6);breast(5);skin(8);autonomic_ganglia(1);oesophagus(2);pancreas(1);prostate(2);bone(1);kidney(1);liver(1)	1
TOP2B	1	MS	0.246	0.7331	0.765528			1
FKBP6	1	MS	0.246	0.7331	0.765528			1
ITIH6	2	MS	0.246	0.7331	0.765528			1
MYO3A	1	MS	0.244	0.7379	0.769325		large_intestine(146);pleura(1);peritoneum(1);endometrium(66);lung(75);skin(151);autonomic_ganglia(2);kidney(21);thyroid(2);cervix(2);central_nervous_system(30);oesophagus(20);NS(4);upper_aerodigestive_tract(5);biliary_tract(1);stomach(42);soft_tissue(1);urinary_tract(14);breast(36);prostate(15);pancreas(7);haematopoietic_and_lymphoid_tissue(8);ovary(23);bone(2);liver(38)	1
PPP4R1L	1	MS	0.244	0.7379	0.769325			1
FGA	1	MS	0.244	0.7379	0.769325			1
ALOX5	2	MS	0.242	0.7429	0.773724		large_intestine(49);endometrium(19);lung(15);skin(48);kidney(4);thyroid(3);cervix(5);central_nervous_system(1);genital_tract(1);oesophagus(9);NS(1);upper_aerodigestive_tract(3);stomach(16);soft_tissue(1);urinary_tract(2);breast(2);prostate(1);pancreas(5);adrenal_gland(1);haematopoietic_and_lymphoid_tissue(2);ovary(4);bone(1);liver(9)	2
SDPR	1	MS	0.242	0.7429	0.773724			1
MRGPRD	1	MS	0.24	0.7475	0.776883		thyroid(1);cervix(1);large_intestine(21);stomach(8);central_nervous_system(2);haematopoietic_and_lymphoid_tissue(1);breast(2);endometrium(8);urinary_tract(2);lung(15);liver(3);skin(19);oesophagus(3);ovary(1);NS(1);prostate(3);bone(2);kidney(4);pancreas(2)	1
FLRT2	1	MS	0.24	0.7475	0.776883		large_intestine(87);endometrium(21);lung(44);skin(63);kidney(13);thyroid(1);cervix(2);testis(1);central_nervous_system(6);oesophagus(17);NS(2);upper_aerodigestive_tract(5);stomach(34);soft_tissue(1);urinary_tract(8);breast(10);prostate(5);pancreas(12);haematopoietic_and_lymphoid_tissue(10);ovary(6);bone(2);liver(21)	1
TRADD	1	MS	0.24	0.7475	0.776883			1
IL4I1	1	MS	0.24	0.7475	0.776883			1
FZD1	1	MS	0.238	0.7511	0.779807			1
C8orf42	1	MS	0.238	0.7511	0.779807			1
OXLD1	1	MS	0.236	0.7545	0.782927			1
BTNL9	1	MS	0.234	0.7581	0.786251			1
ETV3	1	MS	0.232	0.7631	0.789785		large_intestine(3);central_nervous_system(1);haematopoietic_and_lymphoid_tissue(1);endometrium(3);urinary_tract(1);oesophagus(1);breast(2);skin(3);lung(4);prostate(4);kidney(1);pancreas(1)	1
BST2	1	MS	0.232	0.7631	0.789785			1
PHACTR2	1	MS	0.232	0.7631	0.789785			1
GPR143	1	MS	0.232	0.7631	0.789785			1
SPATA31E1	2	MS	0.274	0.766266	0.792648			2
ARHGEF16	1	MS	0.23	0.7681	0.793303		upper_aerodigestive_tract(2);cervix(1);large_intestine(15);stomach(13);soft_tissue(1);central_nervous_system(5);haematopoietic_and_lymphoid_tissue(1);kidney(1);endometrium(2);urinary_tract(2);oesophagus(6);breast(1);skin(21);lung(7);ovary(1);NS(2);bone(1)	1
AMDHD1	1	MS	0.23	0.7681	0.793303		thyroid(2);cervix(1);large_intestine(22);stomach(2);central_nervous_system(4);upper_aerodigestive_tract(6);haematopoietic_and_lymphoid_tissue(1);kidney(4);biliary_tract(1);endometrium(15);urinary_tract(1);breast(4);oesophagus(3);liver(11);skin(13);lung(14);ovary(1);prostate(1);bone(1);pancreas(2)	1
MFGE8	1	MS	0.23	0.7681	0.793303		upper_aerodigestive_tract(12);thyroid(2);large_intestine(31);stomach(6);soft_tissue(3);central_nervous_system(3);cervix(2);haematopoietic_and_lymphoid_tissue(4);endometrium(12);urinary_tract(4);lung(8);liver(4);skin(12);oesophagus(2);ovary(2);pancreas(1);prostate(2);kidney(3);breast(5)	1
PLD6	1	MS	0.228	0.7731	0.797636			1
FOXE1	1	MS	0.228	0.7731	0.797636			1
EXOSC6	1	MS	0.226	0.7789	0.802368			1
C19orf10	1	MS	0.226	0.7789	0.802368			1
SIGLEC9	1	MS	0.226	0.7789	0.802368			1
TNFRSF8	1	MS	0.224	0.7821	0.803994		upper_aerodigestive_tract(24);cervix(5);large_intestine(22);stomach(8);central_nervous_system(5);pancreas(3);endometrium(9);urinary_tract(4);oesophagus(4);liver(16);skin(45);lung(19);ovary(5);NS(1);autonomic_ganglia(1);thyroid(4);bone(1);breast(4)	1
PKP1	1	MS	0.224	0.7821	0.803994		upper_aerodigestive_tract(6);thyroid(1);large_intestine(30);stomach(14);central_nervous_system(3);cervix(3);haematopoietic_and_lymphoid_tissue(2);breast(10);endometrium(19);urinary_tract(1);adrenal_gland(1);lung(11);liver(14);skin(25);oesophagus(2);ovary(5);NS(2);prostate(2);bone(2);kidney(4);pancreas(7)	1
LINGO1	1	MS	0.224	0.7821	0.803994		thyroid(1);cervix(3);large_intestine(46);stomach(13);central_nervous_system(1);upper_aerodigestive_tract(2);haematopoietic_and_lymphoid_tissue(2);endometrium(15);urinary_tract(1);lung(26);liver(15);skin(11);oesophagus(4);ovary(6);pancreas(2);prostate(3);bone(1);kidney(4);breast(7)	1
ZNF141	2	MS	0.224	0.7821	0.803994			1
CPT1C	1	MS	0.22	0.7907	0.811993			1
DLX2	1	MS	0.22	0.7907	0.811993			1
RUSC1-AS1	1	MS	0.218	0.7936	0.814128			1
ZMAT5	1	MS	0.218	0.7936	0.814128			1
TNFRSF10D	2	MS	0.252	0.796895	0.817085			1
ASB16	1	MS	0.216	0.7978	0.81759			1
SPTBN5	3	MS	0.392	0.80338	0.821631		large_intestine(122);endometrium(39);lung(32);skin(73);kidney(13);thyroid(10);cervix(8);central_nervous_system(17);oesophagus(15);NS(3);upper_aerodigestive_tract(15);biliary_tract(1);stomach(35);soft_tissue(7);urinary_tract(6);breast(14);prostate(12);pancreas(8);adrenal_gland(3);haematopoietic_and_lymphoid_tissue(19);ovary(7);bone(8);liver(34)	3
LONRF2	2	MS	0.214	0.8034	0.821631			2
DISP2	1	MS	0.214	0.8034	0.821631		thyroid(11);upper_aerodigestive_tract(2);large_intestine(56);stomach(19);soft_tissue(1);central_nervous_system(3);cervix(6);haematopoietic_and_lymphoid_tissue(11);kidney(8);endometrium(14);urinary_tract(16);oesophagus(16);liver(10);skin(37);lung(18);ovary(6);prostate(2);pituitary(1);breast(10);pancreas(4)	1
MSH3	1	MS	0.214	0.8034	0.821631			1
SERTAD1	1	MS	0.212	0.8084	0.825892			1
C6orf195	1	MS	0.212	0.8084	0.825892			1
GPR68	1	MS	0.21	0.8132	0.830368		upper_aerodigestive_tract(1);cervix(2);large_intestine(16);stomach(4);soft_tissue(1);central_nervous_system(5);meninges(1);small_intestine(1);kidney(1);endometrium(8);urinary_tract(6);oesophagus(3);liver(5);lung(5);skin(8);autonomic_ganglia(1);prostate(1);bone(2);breast(2);pancreas(2)	1
PCNT	1	MS	0.208	0.8174	0.833798			1
TTC38	1	MS	0.208	0.8174	0.833798			1
FLNA	2	FI	0.206	0.8202	0.834508			2
AURKAIP1	1	MS	0.206	0.8202	0.834508		thyroid(1);upper_aerodigestive_tract(1);large_intestine(11);stomach(2);central_nervous_system(2);haematopoietic_and_lymphoid_tissue(1);endometrium(1);urinary_tract(1);lung(4);breast(2);skin(4);oesophagus(3);prostate(1);kidney(2)	1
DNAAF1	1	MS	0.206	0.8202	0.834508			1
RSPH6A	1	MS	0.206	0.8202	0.834508			1
LRWD1	2	MS	0.206	0.8202	0.834508			1
B4GALT5	1	MS	0.202	0.8292	0.843233			1
COMMD5	1	MS	0.2	0.8326	0.846256			1
LIME1	1	MS	0.198	0.838	0.851308			1
CYP27B1	2	MS	0.338	0.838945	0.851832		upper_aerodigestive_tract(4);cervix(1);large_intestine(19);stomach(4);central_nervous_system(8);adrenal_gland(1);haematopoietic_and_lymphoid_tissue(1);liver(2);endometrium(12);urinary_tract(2);lung(7);breast(3);skin(8);autonomic_ganglia(1);prostate(3);bone(1);kidney(4);pancreas(1)	2
TYW3	1	MS	0.196	0.8416	0.853654		large_intestine(25);stomach(1);soft_tissue(1);central_nervous_system(2);haematopoietic_and_lymphoid_tissue(1);endometrium(5);urinary_tract(3);lung(6);breast(4);skin(7);oesophagus(1);ovary(3);pancreas(1);prostate(1);kidney(1);liver(4)	1
NUDT14	1	MS	0.196	0.8416	0.853654		upper_aerodigestive_tract(4);cervix(2);large_intestine(9);stomach(1);central_nervous_system(1);haematopoietic_and_lymphoid_tissue(2);endometrium(4);urinary_tract(3);oesophagus(1);breast(1);skin(6);lung(4);ovary(1);pancreas(2);prostate(1);thyroid(2);kidney(1);liver(2)	1
RNF126	2	MS	0.25	0.84333	0.854971			2
POU3F1	1	MS	0.192	0.8504	0.861258		thyroid(3);upper_aerodigestive_tract(3);large_intestine(6);stomach(6);central_nervous_system(1);cervix(1);haematopoietic_and_lymphoid_tissue(1);biliary_tract(1);endometrium(4);urinary_tract(2);oesophagus(1);liver(3);skin(2);lung(3);bone(1)	1
CXCL14	1	MS	0.192	0.8504	0.861258			1
PGS1	1	MS	0.19	0.8536	0.863617			1
ZMYND19	1	MS	0.19	0.8536	0.863617			1
SLC22A24	1	MS	0.188	0.8578	0.867423		upper_aerodigestive_tract(27);cervix(3);large_intestine(8);stomach(3);soft_tissue(1);liver(2);haematopoietic_and_lymphoid_tissue(2);endometrium(2);oesophagus(2);breast(1);skin(8);lung(1);kidney(2);pancreas(5)	1
CAPN13	1	MS	0.186	0.8622	0.871428			1
ZNF333	1	MS	0.178	0.8746	0.883511			1
CLMN	1	MS	0.176	0.8779	0.885942		upper_aerodigestive_tract(8);cervix(5);large_intestine(48);stomach(17);central_nervous_system(5);liver(12);pleura(1);haematopoietic_and_lymphoid_tissue(6);endometrium(21);urinary_tract(3);lung(21);breast(6);skin(41);oesophagus(5);ovary(1);prostate(3);bone(2);kidney(10);pancreas(3)	1
RBMXL3	1	MS	0.176	0.8779	0.885942			1
KIF13B	2	MS	0.174	0.8815	0.889122			2
PROCR	2	MS	0.286	0.888637	0.895865			2
CCDC88B	2	MS	0.228	0.894665	0.901484		upper_aerodigestive_tract(9);cervix(7);large_intestine(61);stomach(11);soft_tissue(1);central_nervous_system(3);thyroid(6);haematopoietic_and_lymphoid_tissue(1);breast(6);endometrium(9);urinary_tract(3);lung(15);liver(20);skin(64);oesophagus(6);ovary(5);prostate(4);bone(3);kidney(6);pancreas(6)	1
TSPAN32	2	MS	0.328	0.899345	0.905739		upper_aerodigestive_tract(2);thyroid(3);large_intestine(7);stomach(1);central_nervous_system(2);biliary_tract(1);endometrium(3);oesophagus(3);liver(3);skin(17);lung(5);ovary(1);pancreas(5);kidney(1);breast(4)	1
SCAF1	1	MS	0.164	0.9019	0.907852			1
WDR52	1	MS	0.162	0.9067	0.91222			1
KCTD15	1	MS	0.16	0.9119	0.916987			1
OTOP3	3	MS	0.154	0.9205	0.925165			3
NXN	1	MS	0.152	0.9235	0.92771			1
ZIC5	2	MS	0.148	0.9295	0.933265		thyroid(1);upper_aerodigestive_tract(1);large_intestine(9);stomach(6);soft_tissue(3);adrenal_gland(1);autonomic_ganglia(1);haematopoietic_and_lymphoid_tissue(3);biliary_tract(2);endometrium(6);urinary_tract(2);cervix(2);lung(12);breast(3);skin(14);oesophagus(2);ovary(2);NS(1);prostate(3);kidney(4);liver(3)	2
SHISA4	1	MS	0.136	0.9437	0.947043		cervix(2);large_intestine(3);stomach(1);haematopoietic_and_lymphoid_tissue(1);endometrium(2);lung(3);breast(4);skin(10);ovary(1);kidney(1)	1
LPAR5	1	MS	0.122	0.9606	0.963515		upper_aerodigestive_tract(2);adrenal_gland(1);large_intestine(25);stomach(4);soft_tissue(2);central_nervous_system(3);kidney(1);endometrium(7);oesophagus(2);liver(7);skin(13);lung(5);ovary(2);pituitary(1);bone(1);breast(1)	1
SCRT1	1	MS	0.12	0.9622	0.964632			1
PDCD2L	2	SG	0.118	0.9642	0.966149			2
CCDC135	1	MS	0.108	0.9756	0.977078			1
TMEM109	1	MS	0.104	0.9768	0.977293		upper_aerodigestive_tract(1);thyroid(2);large_intestine(9);stomach(9);soft_tissue(1);central_nervous_system(5);oesophagus(1);endometrium(6);lung(2);kidney(4);skin(12);meninges(1);ovary(2);bone(1);pancreas(2)	1
SART1	1	MS	0.104	0.9768	0.977293		upper_aerodigestive_tract(3);cervix(2);large_intestine(28);stomach(13);central_nervous_system(2);haematopoietic_and_lymphoid_tissue(2);bone(3);endometrium(9);urinary_tract(1);oesophagus(4);breast(7);skin(14);lung(10);ovary(5);pancreas(3);thyroid(1);kidney(1);liver(8)	1
RGS11	1	MS	0.102	0.9778	0.9778		thyroid(4);cervix(1);large_intestine(23);stomach(3);soft_tissue(2);kidney(2);adrenal_gland(1);prostate(1);haematopoietic_and_lymphoid_tissue(2);endometrium(3);lung(6);breast(3);skin(15);central_nervous_system(2);oesophagus(1);ovary(1);pancreas(1);autonomic_ganglia(1);bone(1);liver(8)	1
DRC1	3	SS						3
ROR1	2	SY					upper_aerodigestive_tract(6);thyroid(1);large_intestine(58);stomach(16);central_nervous_system(5);cervix(1);haematopoietic_and_lymphoid_tissue(6);endometrium(14);urinary_tract(5);lung(15);liver(16);skin(52);oesophagus(6);ovary(11);pancreas(1);prostate(4);bone(2);kidney(3);breast(15)	2
PTBP2	2	FD					cervix(1);large_intestine(27);stomach(4);central_nervous_system(1);haematopoietic_and_lymphoid_tissue(1);biliary_tract(1);endometrium(12);urinary_tract(4);lung(18);breast(4);skin(10);oesophagus(2);ovary(1);pancreas(1);prostate(1);bone(1);kidney(5);liver(10)	2
NRXN2	2	SY					large_intestine(99);endometrium(25);lung(58);skin(73);meninges(1);kidney(12);thyroid(4);cervix(4);central_nervous_system(3);oesophagus(15);upper_aerodigestive_tract(19);stomach(34);soft_tissue(3);urinary_tract(8);liver(35);prostate(7);pancreas(17);adrenal_gland(1);haematopoietic_and_lymphoid_tissue(10);ovary(14);bone(1);breast(21)	2
UBC	2	SY					large_intestine(23);endometrium(17);lung(16);skin(15);autonomic_ganglia(1);kidney(12);thyroid(7);cervix(7);central_nervous_system(3);oesophagus(4);upper_aerodigestive_tract(32);stomach(8);soft_tissue(1);urinary_tract(6);breast(19);prostate(7);pancreas(1);adrenal_gland(1);haematopoietic_and_lymphoid_tissue(2);ovary(3);bone(1);liver(2)	2
SOX1	3	FI					biliary_tract(1);stomach(9);soft_tissue(2);central_nervous_system(1);haematopoietic_and_lymphoid_tissue(2);large_intestine(16);urinary_tract(2);oesophagus(1);liver(8);skin(6);lung(8);ovary(2);prostate(1);bone(1);pancreas(3)	2
CPNE6	2	SY					upper_aerodigestive_tract(4);cervix(3);large_intestine(19);stomach(10);soft_tissue(1);central_nervous_system(2);haematopoietic_and_lymphoid_tissue(3);oesophagus(4);endometrium(10);urinary_tract(2);kidney(3);lung(8);breast(4);skin(20);autonomic_ganglia(2);ovary(3);pancreas(2);prostate(3);thyroid(3);bone(1);liver(7)	2
INSM2	2	FD					large_intestine(25);stomach(13);eye(1);haematopoietic_and_lymphoid_tissue(1);endometrium(4);urinary_tract(6);lung(9);liver(5);skin(8);oesophagus(2);pancreas(1);bone(2);kidney(1);breast(1)	2
PRKCH	2	FD					upper_aerodigestive_tract(5);cervix(1);large_intestine(41);stomach(10);soft_tissue(1);central_nervous_system(12);haematopoietic_and_lymphoid_tissue(7);biliary_tract(1);endometrium(14);urinary_tract(4);lung(10);breast(4);skin(23);oesophagus(9);ovary(5);pancreas(3);prostate(1);bone(2);kidney(5);liver(11)	2
AKAP13	2	FD					large_intestine(90);pleura(1);endometrium(43);lung(59);skin(57);autonomic_ganglia(2);kidney(24);thyroid(8);cervix(10);central_nervous_system(15);oesophagus(18);NS(1);upper_aerodigestive_tract(25);biliary_tract(2);stomach(33);soft_tissue(18);urinary_tract(18);breast(24);prostate(2);pancreas(15);haematopoietic_and_lymphoid_tissue(19);ovary(4);bone(5);liver(31)	2
MYH11	2	FD						2
SRCAP	2	SG						2
ITGAD	2	SG						2
ITGAE	2	SY						2
SREBF1	2	SG						2
[truncated: 835 more rows]
