# Supplementary material for: Exome scale map of genetic alterations promoting metastasis in colorectal cancer
Source: BMC Genet. 2018 Sep 19;19:85. doi: 10.1186/s12863-018-0673-0 (PMC6146521; doi:10.1186/s12863-018-0673-0)
Supplement: Supplementary file 10 — Table S9. GSEA results in which CHASM score for a gene was taken as a ranking metric where NAME – Reactome pathway name, SIZE – size of a dataset after substraction of genes not present in ranked set, ES/NES – enrichment score/normalized enrichment score, NOM p-value – nominal p-value, FDR – false discovery rate, LEADING EDGE – statistics used to define the leading edge subset (for details, please refer to http://software.broadinstitute.org/gsea/doc/GSEAUserGuideTEXT.htm#_GSEA_Report). (XLSX 15 kb) [file 12863_2018_673_MOESM10_ESM.xlsx]

## Sheet: gsea_report_for_na_pos_15102261
Table S9. GSEA results in which CHASM score for a gene was taken as a ranking metric where NAME – Reactome pathway name, SIZE – size of a dataset after substraction of genes not present in ranked set, ES/NES – enrichment score/normalized enrichment score, NOM p-value – nominal p-value, FDR – false discovery rate, LEADING EDGE – statistics used to define the leading edge subset (for details, pleas…
NAME	SIZE	ES	NES	NOM p-val	FDR q-val	LEADING EDGE
REACTOME_SIGNALING_BY_FGFR_IN_DISEASE	17	0.479573	1.81998	0.00801833	0.0712681	tags=53%, list=16%, signal=63%
REACTOME_CLASS_I_MHC_MEDIATED_ANTIGEN_PROCESSING_PRESENTATION	17	0.470146	1.82373	0.00577367	0.0859172	tags=82%, list=43%, signal=143%
REACTOME_DOWNSTREAM_SIGNAL_TRANSDUCTION	15	0.50186	1.85536	0.00940071	0.0890485	tags=60%, list=21%, signal=76%
REACTOME_METABOLISM_OF_RNA	27	0.396567	1.71626	0.0117773	0.0914619	tags=70%, list=40%, signal=115%
REACTOME_SIGNALING_BY_FGFR	15	0.477873	1.74537	0.0104408	0.0963922	tags=53%, list=16%, signal=63%
REACTOME_L1CAM_INTERACTIONS	16	0.461122	1.71676	0.0221187	0.102763	tags=50%, list=17%, signal=60%
REACTOME_SIGNALING_BY_INSULIN_RECEPTOR	15	0.462077	1.68194	0.0227001	0.105842	tags=73%, list=35%, signal=112%
REACTOME_ANTIGEN_PROCESSING_UBIQUITINATION_PROTEASOME_DEGRADATION	16	0.461488	1.74998	0.0176056	0.107621	tags=81%, list=43%, signal=141%
REACTOME_TRANSCRIPTION	20	0.39793	1.63368	0.0295791	0.107838	tags=80%, list=47%, signal=148%
REACTOME_SIGNALING_BY_PDGF	21	0.39278	1.63608	0.0231278	0.112856	tags=43%, list=15%, signal=50%
REACTOME_SIGNALLING_BY_NGF	32	0.353469	1.64289	0.0298826	0.11761	tags=47%, list=27%, signal=63%
REACTOME_IMMUNE_SYSTEM	72	0.276924	1.60329	0.0202429	0.120473	tags=53%, list=37%, signal=80%
REACTOME_RNA_POL_II_TRANSCRIPTION	15	0.434698	1.5883	0.0286738	0.12377	tags=73%, list=38%, signal=116%
REACTOME_METABOLISM_OF_MRNA	23	0.393275	1.64651	0.0218818	0.125178	tags=70%, list=40%, signal=114%
REACTOME_ADAPTIVE_IMMUNE_SYSTEM	44	0.369514	1.86484	0.0031185	0.125586	tags=70%, list=43%, signal=121%
REACTOME_MRNA_PROCESSING	17	0.405146	1.56833	0.0460829	0.132485	tags=71%, list=38%, signal=112%
REACTOME_PROCESSING_OF_CAPPED_INTRON_CONTAINING_PRE_MRNA	15	0.421987	1.54203	0.0502336	0.147002	tags=73%, list=38%, signal=116%
REACTOME_AXON_GUIDANCE	51	0.291407	1.51587	0.0401648	0.164005	tags=37%, list=19%, signal=45%
REACTOME_NGF_SIGNALLING_VIA_TRKA_FROM_THE_PLASMA_MEMBRANE	17	0.491473	1.89873	0.00114943	0.172547	tags=59%, list=21%, signal=74%
REACTOME_CELL_CYCLE	35	0.307047	1.4926	0.0658874	0.17794	tags=66%, list=48%, signal=124%
REACTOME_DEVELOPMENTAL_BIOLOGY	72	0.266814	1.45592	0.0538071	0.206366	tags=58%, list=42%, signal=97%
REACTOME_CELL_CYCLE_MITOTIC	23	0.340275	1.43319	0.0838052	0.22207	tags=61%, list=40%, signal=100%
REACTOME_PHOSPHOLIPID_METABOLISM	17	0.368139	1.42366	0.0875146	0.223199	tags=65%, list=42%, signal=111%
REACTOME_EXTRACELLULAR_MATRIX_ORGANIZATION	16	0.384514	1.40683	0.109557	0.2339	tags=94%, list=57%, signal=217%
REACTOME_HEMOSTASIS	62	0.254727	1.36995	0.105157	0.249918	tags=77%, list=60%, signal=187%
REACTOME_HIV_INFECTION	20	0.345466	1.38122	0.0997758	0.256289	tags=65%, list=40%, signal=107%
REACTOME_SIGNALING_BY_RHO_GTPASES	16	0.361292	1.3725	0.124567	0.256425	tags=50%, list=27%, signal=68%
REACTOME_APOPTOSIS	20	0.337389	1.35234	0.123583	0.261727	tags=50%, list=28%, signal=69%
REACTOME_FATTY_ACID_TRIACYLGLYCEROL_AND_KETONE_BODY_METABOLISM	18	0.337224	1.32456	0.145497	0.288822	tags=50%, list=28%, signal=69%
REACTOME_METABOLISM_OF_PROTEINS	34	0.275441	1.29814	0.180105	0.314028	tags=56%, list=40%, signal=91%
REACTOME_TRANSPORT_OF_INORGANIC_CATIONS_ANIONS_AND_AMINO_ACIDS_OLIGOPEPTIDES	15	0.340653	1.25819	0.187646	0.360527	tags=67%, list=43%, signal=115%
REACTOME_SEMAPHORIN_INTERACTIONS	17	0.32456	1.23765	0.219037	0.379474	tags=94%, list=64%, signal=257%
REACTOME_CYTOKINE_SIGNALING_IN_IMMUNE_SYSTEM	26	0.272934	1.20807	0.261723	0.41373	tags=54%, list=37%, signal=84%
REACTOME_INTEGRIN_CELL_SURFACE_INTERACTIONS	17	0.302883	1.16809	0.277136	0.428548	tags=59%, list=41%, signal=99%
REACTOME_TRANSMEMBRANE_TRANSPORT_OF_SMALL_MOLECULES	57	0.224467	1.18869	0.240816	0.432641	tags=21%, list=10%, signal=23%
REACTOME_GENERIC_TRANSCRIPTION_PATHWAY	34	0.242205	1.17239	0.277005	0.433792	tags=59%, list=46%, signal=106%
REACTOME_GASTRIN_CREB_SIGNALLING_PATHWAY_VIA_PKC_AND_MAPK	27	0.262464	1.1769	0.281216	0.438755	tags=26%, list=12%, signal=29%
REACTOME_TRANSCRIPTIONAL_REGULATION_OF_WHITE_ADIPOCYTE_DIFFERENTIATION	15	0.295206	1.10056	0.35119	0.523861	tags=60%, list=40%, signal=99%
REACTOME_G_ALPHA_Q_SIGNALLING_EVENTS	25	0.244915	1.06296	0.393972	0.573174	tags=40%, list=29%, signal=56%
REACTOME_TRANSMISSION_ACROSS_CHEMICAL_SYNAPSES	20	0.249218	1.00337	0.454029	0.589471	tags=45%, list=33%, signal=67%
REACTOME_PLATELET_ACTIVATION_SIGNALING_AND_AGGREGATION	24	0.237144	1.03274	0.44153	0.596106	tags=50%, list=38%, signal=80%
REACTOME_DIABETES_PATHWAYS	20	0.246294	1.00538	0.438215	0.599584	tags=35%, list=25%, signal=46%
REACTOME_FACTORS_INVOLVED_IN_MEGAKARYOCYTE_DEVELOPMENT_AND_PLATELET_PRODUCTION	19	0.255692	1.01895	0.431214	0.604715	tags=79%, list=60%, signal=194%
REACTOME_NEUROTRANSMITTER_RECEPTOR_BINDING_AND_DOWNSTREAM_TRANSMISSION_IN_THE_POSTSYNAPTIC_CELL	17	0.262099	1.0093	0.457014	0.607141	tags=47%, list=33%, signal=70%
REACTOME_METABOLISM_OF_LIPIDS_AND_LIPOPROTEINS	54	0.195848	1.03389	0.445697	0.609252	tags=48%, list=42%, signal=81%
REACTOME_MITOTIC_G1_G1_S_PHASES	17	0.253795	0.974647	0.482477	0.621997	tags=53%, list=40%, signal=87%
REACTOME_SLC_MEDIATED_TRANSMEMBRANE_TRANSPORT	32	0.197686	0.915628	0.577495	0.68684	tags=50%, list=43%, signal=86%
REACTOME_METABOLISM_OF_AMINO_ACIDS_AND_DERIVATIVES	16	0.242801	0.917414	0.563805	0.698861	tags=63%, list=50%, signal=123%
REACTOME_SIGNALING_BY_GPCR	70	0.155217	0.863627	0.685541	0.749952	tags=73%, list=67%, signal=215%
REACTOME_METABOLISM_OF_CARBOHYDRATES	32	0.178679	0.830776	0.707758	0.782822	tags=59%, list=54%, signal=127%
REACTOME_GPCR_DOWNSTREAM_SIGNALING	58	0.152175	0.812526	0.729316	0.792437	tags=72%, list=67%, signal=215%
REACTOME_POST_TRANSLATIONAL_PROTEIN_MODIFICATION	20	0.195124	0.782152	0.746622	0.816754	tags=85%, list=71%, signal=293%
REACTOME_CELL_CELL_COMMUNICATION	21	0.180861	0.742105	0.785078	0.833037	tags=57%, list=49%, signal=111%
REACTOME_NEURONAL_SYSTEM	33	0.158849	0.750465	0.792373	0.839557	tags=36%, list=33%, signal=53%
REACTOME_INTEGRATION_OF_ENERGY_METABOLISM	20	0.161051	0.656839	0.860335	0.907282	tags=40%, list=38%, signal=64%
REACTOME_INNATE_IMMUNE_SYSTEM	15	0.152331	0.548355	0.941597	0.9699	tags=27%, list=24%, signal=35%
REACTOME_GPCR_LIGAND_BINDING	34	0.0872047	0.408347	0.991462	0.995339	tags=44%, list=48%, signal=83%
