# Supplementary material for: Exome scale map of genetic alterations promoting metastasis in colorectal cancer
Source: BMC Genet. 2018 Sep 19;19:85. doi: 10.1186/s12863-018-0673-0 (PMC6146521; doi:10.1186/s12863-018-0673-0)
Supplement: Supplementary file 11 — Table S10. Sequencing summary for the transcriptome profiling. Valid read - fraction of reads meeting quality standard, on target - fraction of valid reads mapping to the part of genome targeted by employed primers. (XLSX 9 kb) [file 12863_2018_673_MOESM11_ESM.xlsx]

## Sheet: Arkusz1
Table S10. Sequencing summary for the transcriptome profiling. Valid read - fraction of reads meeting quality standard, on target - fraction of valid reads mapping to the part of genome targeted by employed primers.
sample	mapped read	valid read	on target
4N	10796370	0.9493	0.6389
4PT	14452339	0.9339	0.6878
4MT	12589186	0.9388	0.6453
7N	14867603	0.9463	0.6974
7PT	15792207	0.9424	0.6961
7MT	10606393	0.5466	0.6122
5N	22432181	0.9306	0.745
5MT	19859486	0.9496	0.7302
9N	7789013	0.9521	0.6331
9PT	8179428	0.9548	0.6566
9MT	12758979	0.914	0.5599
10N	10474971	0.9559	0.6566
10MT	13626487	0.9552	0.6266
10PT	8231259	0.9071	0.6463
12N	11004005	0.9694	0.6404
12PT	15347559	0.8975	0.6921
12MT	16500733	0.9343	0.7303
