# Supplementary material for: Exome scale map of genetic alterations promoting metastasis in colorectal cancer
Source: BMC Genet. 2018 Sep 19;19:85. doi: 10.1186/s12863-018-0673-0 (PMC6146521; doi:10.1186/s12863-018-0673-0)
Supplement: Supplementary file 13 — Table S11. Results of RNA expression comparison between normal colon tissue and primary tumours (A) and between primary tumours and metastases (B). Target - the producers (Life Technologies) id of respective amplicon; padj - p-value adjusted for multiple hypotheses testing with Benjamini-Hochberg algorithm. (XLSX 2856 kb) [file 12863_2018_673_MOESM13_ESM.xlsx]

## Sheet: A. PT.vs.normal
Supplementary table 11A. Results of RNA expression comparison between normal colon tissue and primary tumours. Target - the producers (Life Technologies) id of respective amplicon; padj - p-value adjusted for multiple hypotheses testing with Benjamini-Hochberg algorithm.
RefSeq ID	gene symbol	gene name	p-value	adjusted p-value	FC
NM_000067	CA2	carbonic anhydrase 2	1.38712e-46	2.32564e-42	0.0134848
NM_007102	GUCA2B	guanylate cyclase activator 2B	1.22435e-34	1.02637e-30	0.00534779
NM_005978	S100A2	S100 calcium binding protein A2	2.59213e-31	1.44865e-27	88.7304
NM_001134742	SLC4A4	solute carrier family 4 member 4	5.22418e-31	2.18971e-27	0.0120108
NM_021101	CLDN1	claudin 1	4.35719e-30	1.46105e-26	19.8716
NM_001986	ETV4	ETS variant 4	8.33347e-29	2.32865e-25	26.1706
NM_001898	CST1	cystatin SN	1.25424e-28	3.00409e-25	131.615
NM_000112	SLC26A2	solute carrier family 26 member 2	3.04305e-27	6.37746e-24	0.0543576
NM_001136485	C11orf86	chromosome 11 open reading frame 86	3.90432e-26	7.27331e-23	0.0273579
NM_206832	TMIGD1	transmembrane and immunoglobulin domain containing 1	4.50114e-24	7.54661e-21	0.00776676
NM_182507	KRT80	keratin 80	5.7811e-24	8.81144e-21	52.902
NM_003714	STC2	stanniocalcin 2	3.05319e-23	4.26581e-20	18.161
NM_001166208	SYNPO	synaptopodin	8.4928e-23	1.09531e-19	0.100143
NM_001077639	NXPE4	neurexophilin and PC-esterase domain family member 4	9.20942e-23	1.10289e-19	0.0380038
NM_153246	C6orf223	chromosome 6 open reading frame 223	1.82756e-22	2.04272e-19	36.7173
NM_001793	CDH3	cadherin 3	2.61513e-22	2.74033e-19	33.2551
NM_005069	SIM2	single-minded family bHLH transcription factor 2	1.17087e-21	1.15476e-18	44.2141
NM_001199784	SDCBP2	syndecan binding protein 2	1.96301e-21	1.82843e-18	0.0977021
NM_194284	CLDN23	claudin 23	3.28773e-21	2.90116e-18	0.0785109
NM_000111	SLC26A3	solute carrier family 26 member 3	6.44402e-21	5.40203e-18	0.0349652
NM_006759	UGP2	UDP-glucose pyrophosphorylase 2	8.60823e-21	6.87265e-18	0.261612
NM_001128831	CA1	carbonic anhydrase 1	1.30673e-20	9.95844e-18	0.00826551
NM_004289	NFE2L3	nuclear factor, erythroid 2 like 3	2.31164e-20	1.68508e-17	6.29173
NM_018713	SLC30A10	solute carrier family 30 member 10	2.80905e-20	1.96235e-17	0.0303593
NM_174921	SMIM14	small integral membrane protein 14	3.5981e-20	2.41303e-17	0.204452
NM_017625	ITLN1	intelectin 1	3.80966e-20	2.45665e-17	0.0311758
NM_178493	NOTUM	NOTUM, palmitoleoyl-protein carboxylesterase	4.87536e-20	3.00867e-17	46.5808
NM_001169	AQP8	aquaporin 8	5.02462e-20	3.00867e-17	0.0168634
NM_003278	CLEC3B	C-type lectin domain family 3 member B	7.04097e-20	4.07065e-17	0.117949
NM_002639	SERPINB5	serpin family B member 5	9.59506e-20	5.36236e-17	9.24218
NM_001285	CLCA1	chloride channel accessory 1	1.00939e-19	5.45919e-17	0.0163851
NM_005224	ARID3A	AT-rich interaction domain 3A	1.61008e-19	8.43583e-17	5.37635
NM_138706	B3GNT6	UDP-GlcNAc:betaGal beta-1,3-N-acetylglucosaminyltransferase 6	2.49609e-19	1.26816e-16	0.0336141
NM_138340	ABHD3	abhydrolase domain containing 3	6.46228e-19	3.18667e-16	0.194108
NM_005182	CA7	carbonic anhydrase 7	2.00963e-18	9.62671e-16	0.0128561
NM_018171	APPL2	adaptor protein, phosphotyrosine interacting with PH domain and leucine zipper 2	2.65666e-18	1.23727e-15	0.237986
NM_003486	SLC7A5	solute carrier family 7 member 5	4.85821e-18	2.20143e-15	8.23248
NM_001201	BMP3	bone morphogenetic protein 3	7.56269e-18	3.33674e-15	0.0217076
NM_006890	CEACAM7	carcinoembryonic antigen related cell adhesion molecule 7	7.91126e-18	3.40103e-15	0.0334495
NM_000209	PDX1	pancreatic and duodenal homeobox 1	9.53586e-18	3.99695e-15	12.3097
NM_017682	BEST2	bestrophin 2	9.85035e-18	4.02807e-15	0.0234545
NM_022119	PRSS22	protease, serine 22	1.73534e-17	6.92732e-15	14.6454
NM_025214	CCDC68	coiled-coil domain containing 68	3.19733e-17	1.24666e-14	0.108543
NM_017750	RETSAT	retinol saturase	4.11053e-17	1.5663e-14	0.197897
NM_152338	ZG16	zymogen granule protein 16	6.7904e-17	2.52995e-14	0.0142378
NM_001150	ANPEP	alanyl aminopeptidase, membrane	9.88025e-17	3.60114e-14	0.0423918
NM_001015880	PAPSS2	3'-phosphoadenosine 5'-phosphosulfate synthase 2	1.75463e-16	6.25919e-14	0.176106
NM_000883	IMPDH1	inosine monophosphate dehydrogenase 1	1.87639e-16	6.55409e-14	3.06532
NM_182546	VSTM2A	V-set and transmembrane domain containing 2A	2.00915e-16	6.77152e-14	0.0170443
NM_000379	XDH	xanthine dehydrogenase	2.01942e-16	6.77152e-14	0.153386
NM_004179	TPH1	tryptophan hydroxylase 1	3.5428e-16	1.1591e-13	0.0290691
NM_002153	HSD17B2	hydroxysteroid 17-beta dehydrogenase 2	3.59495e-16	1.1591e-13	0.0546499
NM_016354	SLCO4A1	solute carrier organic anion transporter family member 4A1	4.80929e-16	1.52137e-13	7.13061
NM_001040058	SPP1	secreted phosphoprotein 1	8.40974e-16	2.61107e-13	17.5362
NM_005603	ATP8B1	ATPase phospholipid transporting 8B1	9.84708e-16	3.00175e-13	0.197306
NM_033170	B3GALT5	beta-1,3-galactosyltransferase 5	1.31072e-15	3.92419e-13	0.0382289
NM_005438	FOSL1	FOS like 1, AP-1 transcription factor subunit	1.3616e-15	4.00502e-13	8.56215
NM_024709	C1orf115	chromosome 1 open reading frame 115	1.52212e-15	4.39998e-13	0.112368
NM_014344	FJX1	four jointed box 1	1.72153e-15	4.81437e-13	8.12029
NM_005620	S100A11	S100 calcium binding protein A11	1.72291e-15	4.81437e-13	3.48649
NM_004246	GLP2R	glucagon like peptide 2 receptor	1.92872e-15	5.22663e-13	0.0329746
NM_001199514	TGIF2	TGFB induced factor homeobox 2	1.93279e-15	5.22663e-13	4.54318
NM_014465	SULT1B1	sulfotransferase family 1B member 1	2.05571e-15	5.47081e-13	0.0903909
NM_080833	RBBP8NL	RBBP8 N-terminal like	2.91358e-15	7.63267e-13	5.96135
NM_021924	CDHR5	cadherin related family member 5	3.16197e-15	8.09472e-13	0.134885
NM_020698	TMCC3	transmembrane and coiled-coil domain family 3	3.18652e-15	8.09472e-13	0.174767
NM_024642	GALNT12	polypeptide N-acetylgalactosaminyltransferase 12	4.68405e-15	1.17213e-12	0.158601
NM_020981	B3GALT1	beta-1,3-galactosyltransferase 1	4.79543e-15	1.18236e-12	0.0397334
NM_020184	CNNM4	cyclin and CBS domain divalent metal cation transport mediator 4	5.08981e-15	1.23675e-12	0.260592
NM_002842	PTPRH	protein tyrosine phosphatase, receptor type H	5.49665e-15	1.31653e-12	0.183524
NM_001218	CA12	carbonic anhydrase 12	6.14532e-15	1.43964e-12	0.100139
NM_001267	CHAD	chondroadherin	6.18242e-15	1.43964e-12	0.0290553
NM_014312	VSIG2	V-set and immunoglobulin domain containing 2	6.90925e-15	1.58685e-12	0.0440944
NM_177973	SULT2B1	sulfotransferase family 2B member 1	7.30679e-15	1.65548e-12	9.52533
NM_019010	KRT20	keratin 20	8.58547e-15	1.91925e-12	0.114935
NM_033260	FOXQ1	forkhead box Q1	1.01506e-14	2.23929e-12	9.11972
NM_013261	PPARGC1A	PPARG coactivator 1 alpha	1.36121e-14	2.9639e-12	0.125528
NM_004440	EPHA7	EPH receptor A7	1.46797e-14	3.15539e-12	0.0589362
NR_034119	LINC00460	long intergenic non-protein coding RNA 460	1.49717e-14	3.1774e-12	31.9235
NM_014553	TFCP2L1	transcription factor CP2 like 1	1.61416e-14	3.38289e-12	0.199654
NM_004655	AXIN2	axin 2	2.36745e-14	4.90032e-12	4.68052
NM_004235	KLF4	Kruppel like factor 4	3.80886e-14	7.69734e-12	0.101562
NM_017878	HRASLS2	HRAS like suppressor 2	3.81057e-14	7.69734e-12	0.0539486
NM_000901	NR3C2	nuclear receptor subfamily 3 group C member 2	3.97057e-14	7.92508e-12	0.0746636
NM_024763	WDR78	WD repeat domain 78	4.56983e-14	9.01386e-12	0.113974
NM_001130677	EPOP	elongin BC and polycomb repressive complex 2 associated protein	6.31936e-14	1.23198e-11	11.6901
NM_001033113	ENTPD8	ectonucleoside triphosphate diphosphohydrolase 8	6.45191e-14	1.24336e-11	0.0700602
NM_153274	BEST4	bestrophin 4	6.57664e-14	1.253e-11	0.0351257
NM_032717	GPAT3	glycerol-3-phosphate acyltransferase 3	6.8319e-14	1.28701e-11	0.113817
NM_005925	MEP1B	meprin A subunit beta	8.44864e-14	1.57389e-11	0.0587533
NM_015236	ADGRL3	adhesion G protein-coupled receptor L3	8.85589e-14	1.63163e-11	0.0959635
NM_001039372	HEPACAM2	HEPACAM family member 2	1.11881e-13	2.03891e-11	0.0312826
NM_014435	NAAA	N-acylethanolamine acid amidase	1.2787e-13	2.30524e-11	0.205938
NM_181644	MFSD4A	major facilitator superfamily domain containing 4A	1.35445e-13	2.39477e-11	0.0406511
NM_144707	PROM2	prominin 2	1.35693e-13	2.39477e-11	0.0600957
NM_032865	TNS4	tensin 4	1.38407e-13	2.41722e-11	6.89019
NM_006946	SPTBN2	spectrin beta, non-erythrocytic 2	1.41059e-13	2.43815e-11	8.94241
NM_000669	ADH1C	alcohol dehydrogenase 1C (class I), gamma polypeptide	1.46331e-13	2.50346e-11	0.0270198
NM_003568	ANXA9	annexin A9	1.57265e-13	2.66335e-11	17.1232
NR_003673	LY6G6E	lymphocyte antigen 6 family member G6E	1.62232e-13	2.71998e-11	16.8862
NM_002407	SCGB2A1	secretoglobin family 2A member 1	1.75107e-13	2.90677e-11	0.0389037
NM_020406	CD177	CD177 molecule	2.10238e-13	3.45573e-11	0.0348761
NM_001113546	LIMA1	LIM domain and actin binding 1	2.39962e-13	3.90602e-11	0.274747
NM_000717	CA4	carbonic anhydrase 4	2.66137e-13	4.26414e-11	0.0326824
NM_013381	TRHDE	thyrotropin releasing hormone degrading enzyme	2.67049e-13	4.26414e-11	0.0716371
NM_000196	HSD11B2	hydroxysteroid 11-beta dehydrogenase 2	3.14882e-13	4.98048e-11	0.136777
NM_001461	FMO5	flavin containing monooxygenase 5	3.35049e-13	5.22535e-11	0.132554
NM_194436	LDHD	lactate dehydrogenase D	3.38483e-13	5.22535e-11	0.0619388
NM_015328	AHCYL2	adenosylhomocysteinase like 2	3.39713e-13	5.22535e-11	0.108296
NM_207322	C2CD4A	C2 calcium dependent domain containing 4A	3.88169e-13	5.91641e-11	14.8852
NM_199051	BRINP3	BMP/retinoic acid inducible neural specific 3	4.48915e-13	6.78064e-11	0.0248799
NM_016639	TNFRSF12A	TNF receptor superfamily member 12A	5.21899e-13	7.81265e-11	7.27386
NM_024922	CES3	carboxylesterase 3	5.82977e-13	8.64973e-11	0.0960952
NR_003087	ABCC13	ATP binding cassette subfamily C member 13 (pseudogene)	5.97065e-13	8.78104e-11	0.0728051
NM_001842	CNTFR	ciliary neurotrophic factor receptor	6.12728e-13	8.93304e-11	0.0763612
NM_030926	ITM2C	integral membrane protein 2C	6.24493e-13	9.02608e-11	0.160326
NM_014962	BTBD3	BTB domain containing 3	6.37698e-13	9.13816e-11	0.276947
NM_032279	ATP13A4	ATPase 13A4	6.4744e-13	9.19914e-11	0.038929
NM_001956	EDN2	endothelin 2	8.25255e-13	1.16271e-10	0.0453823
NM_001039360	ZBTB7C	zinc finger and BTB domain containing 7C	8.95404e-13	1.25103e-10	0.0655552
NM_015020	PHLPP2	PH domain and leucine rich repeat protein phosphatase 2	9.52977e-13	1.32046e-10	0.187836
NM_182517	C1orf210	chromosome 1 open reading frame 210	1.02618e-12	1.41025e-10	0.171513
NM_018689	CEMIP	cell migration inducing hyaluronan binding protein	1.13444e-12	1.54635e-10	19.1374
NM_005495	SLC17A4	solute carrier family 17 member 4	1.15343e-12	1.55955e-10	0.0405722
NM_001104629	C4orf19	chromosome 4 open reading frame 19	1.22034e-12	1.63682e-10	0.157165
NM_004366	CLCN2	chloride voltage-gated channel 2	1.48946e-12	1.98193e-10	0.23846
NM_001037763	COL28A1	collagen type XXVIII alpha 1 chain	1.70731e-12	2.24289e-10	0.135864
NM_005309	GPT	glutamic--pyruvic transaminase	1.71233e-12	2.24289e-10	0.0954333
NM_004055	CAPN5	calpain 5	1.74403e-12	2.2667e-10	0.255956
NM_005727	TSPAN1	tetraspanin 1	2.33773e-12	3.01495e-10	0.116354
NM_017929	PEX26	peroxisomal biogenesis factor 26	2.50767e-12	3.20943e-10	0.240805
NM_033338	CASP7	caspase 7	2.55006e-12	3.23896e-10	0.11286
NM_017716	MS4A12	membrane spanning 4-domains A12	2.79862e-12	3.52794e-10	0.0281573
NM_000565	IL6R	interleukin 6 receptor	3.11663e-12	3.89951e-10	0.195514
NM_007036	ESM1	endothelial cell specific molecule 1	3.27757e-12	4.0705e-10	25.5268
NM_176782	FAM151A	family with sequence similarity 151 member A	3.41336e-12	4.20797e-10	0.031153
NM_020973	GBA3	glucosylceramidase beta 3 (gene/pseudogene)	3.90621e-12	4.7804e-10	0.0245328
NM_032744	ADTRP	androgen dependent TFPI regulating protein	4.25966e-12	5.17517e-10	0.0654882
NM_015253	WSCD1	WSC domain containing 1	5.1841e-12	6.25299e-10	0.0995115
NM_002825	PTN	pleiotrophin	5.75588e-12	6.89308e-10	0.172088
NM_001160176	NAT1	N-acetyltransferase 1	5.93492e-12	7.05708e-10	0.191185
NM_001168468	PDZD3	PDZ domain containing 3	7.1358e-12	8.42527e-10	0.204336
NM_024594	PANK3	pantothenate kinase 3	8.59486e-12	1.00568e-09	0.404799
NM_001979	EPHX2	epoxide hydrolase 2	8.63757e-12	1.00568e-09	0.157331
NM_002047	GARS	glycyl-tRNA synthetase	8.79737e-12	1.01722e-09	2.99507
NM_001164407	TLCD2	TLC domain containing 2	9.38146e-12	1.07733e-09	0.229917
NM_001114108	TTC22	tetratricopeptide repeat domain 22	9.77583e-12	1.11498e-09	0.222072
NM_006309	LRRFIP2	LRR binding FLII interacting protein 2	1.20009e-11	1.3595e-09	0.433057
NM_017763	RNF43	ring finger protein 43	1.28856e-11	1.44993e-09	3.50541
NM_007072	HHLA2	HERV-H LTR-associating 2	1.30239e-11	1.45573e-09	0.112269
NM_024103	SLC25A23	solute carrier family 25 member 23	1.33319e-11	1.48029e-09	0.232174
NM_176870	MT1M	metallothionein 1M	1.45007e-11	1.59332e-09	0.056351
NM_003831	RIOK3	RIO kinase 3	1.454e-11	1.59332e-09	0.24949
NM_021977	SLC22A3	solute carrier family 22 member 3	1.55949e-11	1.6961e-09	8.0346
NM_000017	ACADS	acyl-CoA dehydrogenase, C-2 to C-3 short chain	1.57614e-11	1.6961e-09	0.180338
NM_016341	PLCE1	phospholipase C epsilon 1	1.57815e-11	1.6961e-09	0.169023
NM_005172	ATOH1	atonal bHLH transcription factor 1	1.63771e-11	1.74891e-09	0.125057
NM_033553	GUCA2A	guanylate cyclase activator 2A	1.65176e-11	1.75275e-09	0.0416153
NM_000148	FUT1	fucosyltransferase 1 (H blood group)	2.1153e-11	2.23051e-09	5.65536
NM_003391	WNT2	Wnt family member 2	2.29718e-11	2.40716e-09	24.9196
NM_001164665	KIAA1549	KIAA1549	2.48789e-11	2.58048e-09	4.17593
NM_001242767	MTHFD1L	methylenetetrahydrofolate dehydrogenase (NADP+ dependent) 1-like	2.49337e-11	2.58048e-09	4.24815
NM_138809	CMBL	carboxymethylenebutenolidase homolog	2.87012e-11	2.95217e-09	0.235726
NM_032189	ATP11A	ATPase phospholipid transporting 11A	3.08655e-11	3.15252e-09	2.90025
NM_015393	PARM1	prostate androgen-regulated mucin-like protein 1	3.10749e-11	3.15252e-09	0.147597
NM_018488	TBX4	T-box 4	3.12131e-11	3.15252e-09	20.9728
NM_000864	HTR1D	5-hydroxytryptamine receptor 1D	3.57148e-11	3.5856e-09	14.512
NM_178859	SLC51B	solute carrier family 51 beta subunit	3.60111e-11	3.59382e-09	0.0695122
NM_022129	PBLD	phenazine biosynthesis like protein domain containing	3.66567e-11	3.62625e-09	0.160007
NM_001134367	SLC6A6	solute carrier family 6 member 6	3.67687e-11	3.62625e-09	6.09389
NM_001275	CHGA	chromogranin A	4.01706e-11	3.93859e-09	0.0341611
NM_003657	BCAS1	breast carcinoma amplified sequence 1	4.27548e-11	4.1676e-09	0.0681621
NM_001135032	EVA1A	eva-1 homolog A, regulator of programmed cell death	4.30147e-11	4.1687e-09	10.937
NM_020888	KIAA1522	KIAA1522	4.55329e-11	4.38738e-09	0.303892
NM_003048	SLC9A2	solute carrier family 9 member A2	5.022e-11	4.81136e-09	0.0913897
NM_001003693	LY6G6F	lymphocyte antigen 6 family member G6F	5.06667e-11	4.82658e-09	18.3555
NM_014456	PDCD4	programmed cell death 4	5.19562e-11	4.92145e-09	0.204185
NM_024308	DHRS11	dehydrogenase/reductase 11	5.33862e-11	5.0285e-09	0.12646
NM_005685	GTF2IRD1	GTF2I repeat domain containing 1	5.50111e-11	5.1252e-09	4.91874
NM_173567	EPHX4	epoxide hydrolase 4	5.50242e-11	5.1252e-09	13.6468
NM_004453	ETFDH	electron transfer flavoprotein dehydrogenase	5.64705e-11	5.23085e-09	0.195536
NM_030812	ACTL8	actin like 8	5.76112e-11	5.3072e-09	32.1195
NM_005434	MALL	mal, T-cell differentiation protein like	6.23316e-11	5.70166e-09	0.176807
NM_025257	SLC44A4	solute carrier family 44 member 4	6.25734e-11	5.70166e-09	0.279194
NM_133263	PPARGC1B	PPARG coactivator 1 beta	6.30537e-11	5.71437e-09	0.245874
NM_007365	PADI2	peptidyl arginine deiminase 2	6.38623e-11	5.73093e-09	0.0797706
NM_004751	GCNT3	glucosaminyl (N-acetyl) transferase 3, mucin type	6.392e-11	5.73093e-09	0.12762
NM_002067	GNA11	G protein subunit alpha 11	6.74238e-11	6.01291e-09	0.288465
NM_002994	CXCL5	C-X-C motif chemokine ligand 5	8.39591e-11	7.44793e-09	18.942
NM_000363	TNNI3	troponin I3, cardiac type	8.61169e-11	7.59914e-09	19.8557
NM_007236	CHP1	calcineurin like EF-hand protein 1	8.6648e-11	7.60597e-09	0.229227
NM_000899	KITLG	KIT ligand	9.49676e-11	8.29285e-09	0.331898
NM_024307	GDPD3	glycerophosphodiester phosphodiesterase domain containing 3	9.94904e-11	8.64277e-09	0.200316
NM_001013641	TMEM82	transmembrane protein 82	1.12744e-10	9.74366e-09	0.0580633
NM_152672	SLC51A	solute carrier family 51 alpha subunit	1.2759e-10	1.09701e-08	0.0564687
NM_002591	PCK1	phosphoenolpyruvate carboxykinase 1	1.30458e-10	1.11595e-08	0.0820975
NM_001242409	GAREM1	GRB2 associated regulator of MAPK1 subtype 1	1.34532e-10	1.14496e-08	0.31971
NM_017893	SEMA4G	semaphorin 4G	1.43331e-10	1.21368e-08	0.314738
NM_016154	RAB4B	RAB4B, member RAS oncogene family	1.71645e-10	1.44562e-08	0.478991
NM_145285	NKX2-3	NK2 homeobox 3	1.72447e-10	1.44562e-08	0.107954
NM_148672	CCL28	C-C motif chemokine ligand 28	1.7797e-10	1.4845e-08	0.0742104
NM_020700	PPM1H	protein phosphatase, Mg2+/Mn2+ dependent 1H	1.80779e-10	1.50046e-08	4.51501
NM_012099	CD3EAP	CD3e molecule associated protein	1.92046e-10	1.58613e-08	5.5544
NM_005063	SCD	stearoyl-CoA desaturase	2.02959e-10	1.66804e-08	6.82869
NM_003060	SLC22A5	solute carrier family 22 member 5	2.14382e-10	1.75333e-08	0.19737
NM_018173	PLEKHG6	pleckstrin homology and RhoGEF domain containing G6	2.26705e-10	1.84512e-08	0.273895
NM_002192	INHBA	inhibin beta A subunit	2.3253e-10	1.88338e-08	20.2461
NM_206966	C5orf46	chromosome 5 open reading frame 46	2.59384e-10	2.09078e-08	25.5666
NM_178160	OTOP2	otopetrin 2	2.6293e-10	2.10923e-08	0.025583
NM_018584	CAMK2N1	calcium/calmodulin dependent protein kinase II inhibitor 1	2.80308e-10	2.23793e-08	0.337978
NM_020944	GBA2	glucosylceramidase beta 2	2.85204e-10	2.26056e-08	0.354911
NM_001091	AOC1	amine oxidase, copper containing 1	2.85839e-10	2.26056e-08	0.184734
NM_003890	FCGBP	Fc fragment of IgG binding protein	2.94702e-10	2.31971e-08	0.0413119
NM_001112706	SCIN	scinderin	3.417e-10	2.67708e-08	0.11483
NM_002449	MSX2	msh homeobox 2	3.99463e-10	3.11506e-08	13.5389
NM_031457	MS4A8	membrane spanning 4-domains A8	4.04978e-10	3.14346e-08	0.0890629
NM_018690	APOBR	apolipoprotein B receptor	4.28729e-10	3.31247e-08	0.257713
NM_000187	HGD	homogentisate 1,2-dioxygenase	4.3982e-10	3.38258e-08	0.155012
NR_001278	CYP2B7P	cytochrome P450 family 2 subfamily B member 7, pseudogene	4.52196e-10	3.46188e-08	0.0566131
NM_001098634	RBM47	RNA binding motif protein 47	4.58414e-10	3.49353e-08	0.291558
NM_003359	UGDH	UDP-glucose 6-dehydrogenase	4.63538e-10	3.5166e-08	0.243952
NM_152315	NXPE1	neurexophilin and PC-esterase domain family member 1	4.77406e-10	3.60549e-08	0.0713995
NM_001144967	NEDD4L	neural precursor cell expressed, developmentally down-regulated 4-like, E3 ubiquitin protein ligase	4.8471e-10	3.64423e-08	0.221275
NM_000185	SERPIND1	serpin family D member 1	5.23625e-10	3.91924e-08	19.1369
NM_004631	LRP8	LDL receptor related protein 8	5.37939e-10	4.00848e-08	5.05437
NM_000530	MPZ	myelin protein zero	5.5945e-10	4.15032e-08	0.133604
NM_021830	TWNK	twinkle mtDNA helicase	5.62567e-10	4.15507e-08	3.18089
NM_003786	ABCC3	ATP binding cassette subfamily C member 3	5.71099e-10	4.19958e-08	0.317434
NM_133373	PLCD3	phospholipase C delta 3	5.83832e-10	4.26903e-08	0.292805
NM_002353	TACSTD2	tumor associated calcium signal transducer 2	5.85636e-10	4.26903e-08	15.435
NM_001200	BMP2	bone morphogenetic protein 2	6.26821e-10	4.54947e-08	0.14751
NM_001006665	RPS6KA1	ribosomal protein S6 kinase A1	6.39641e-10	4.62251e-08	0.367636
NM_198277	SLC37A2	solute carrier family 37 member 2	6.68124e-10	4.80763e-08	0.0555784
NM_004778	PTGDR2	prostaglandin D2 receptor 2	6.91762e-10	4.95644e-08	0.0735514
NM_024422	DSC2	desmocollin 2	7.02252e-10	5.0102e-08	0.228896
NM_025087	CWH43	cell wall biogenesis 43 C-terminal homolog	8.22646e-10	5.84427e-08	0.0470606
NM_002394	SLC3A2	solute carrier family 3 member 2	8.47999e-10	5.99897e-08	2.30173
NM_014479	ADAMDEC1	ADAM like decysin 1	8.56986e-10	6.03707e-08	0.0878387
NM_001128203	PLA2G16	phospholipase A2 group XVI	9.09306e-10	6.37884e-08	3.18869
NM_005951	MT1H	metallothionein 1H	9.38997e-10	6.55967e-08	0.0793029
NM_001206993	NR1H4	nuclear receptor subfamily 1 group H member 4	9.61463e-10	6.68813e-08	0.0513744
NM_173490	TMEM171	transmembrane protein 171	9.67048e-10	6.68813e-08	0.0702541
NM_207468	FAM177B	family with sequence similarity 177 member B	9.69352e-10	6.68813e-08	0.0479009
NM_014000	VCL	vinculin	1.07127e-09	7.36101e-08	0.118646
NM_025098	MOGAT2	monoacylglycerol O-acyltransferase 2	1.07681e-09	7.36891e-08	0.143044
NM_001249	ENTPD5	ectonucleoside triphosphate diphosphohydrolase 5	1.09293e-09	7.44879e-08	0.178276
NM_152345	ANKRD13B	ankyrin repeat domain 13B	1.17032e-09	7.94398e-08	4.45391
NM_012101	TRIM29	tripartite motif containing 29	1.25031e-09	8.4527e-08	12.59
NM_005814	GPA33	glycoprotein A33	1.26938e-09	8.54716e-08	0.191882
NM_145655	GCNT2	glucosaminyl (N-acetyl) transferase 2, I-branching enzyme (I blood group)	1.28175e-09	8.59592e-08	0.0927425
NM_033119	NKD1	naked cuticle homolog 1	1.45764e-09	9.73657e-08	6.37766
NM_001123376	TMEM72	transmembrane protein 72	1.53609e-09	1.02199e-07	0.0614007
NM_015482	SLC22A23	solute carrier family 22 member 23	1.71269e-09	1.13498e-07	0.211011
NM_198174	GRHL3	grainyhead like transcription factor 3	1.73216e-09	1.14336e-07	17.0248
NM_001003794	MGLL	monoglyceride lipase	1.76557e-09	1.16084e-07	0.21605
NM_016614	TDP2	tyrosyl-DNA phosphodiesterase 2	1.79242e-09	1.17389e-07	0.28177
NM_001113567	LRRC75A	leucine rich repeat containing 75A	1.9226e-09	1.25426e-07	0.284754
NM_001024611	LRRC66	leucine rich repeat containing 66	1.94303e-09	1.26267e-07	0.146904
NM_021246	LY6G6D	lymphocyte antigen 6 family member G6D	2.04306e-09	1.32254e-07	20.278
NM_175839	SMOX	spermine oxidase	2.09859e-09	1.35327e-07	4.16157
NM_004035	ACOX1	acyl-CoA oxidase 1	2.12431e-09	1.36461e-07	0.333005
NM_005949	MT1F	metallothionein 1F	2.22317e-09	1.42266e-07	0.110626
NM_000336	SCNN1B	sodium channel epithelial 1 beta subunit	2.25749e-09	1.43913e-07	0.0551459
NM_001001791	C10orf55	chromosome 10 open reading frame 55	2.29405e-09	1.4569e-07	6.85142
NM_000245	MET	MET proto-oncogene, receptor tyrosine kinase	2.32121e-09	1.46858e-07	3.60196
NM_001080467	MYO5B	myosin VB	2.39343e-09	1.50858e-07	0.396916
NM_021158	TRIB3	tribbles pseudokinase 3	2.4043e-09	1.50976e-07	8.037
NM_173561	UNC5CL	unc-5 family C-terminal like	2.42682e-09	1.51821e-07	4.91413
NM_001077401	ACVRL1	activin A receptor like type 1	2.519e-09	1.56644e-07	0.21421
NM_001001669	ARHGEF37	Rho guanine nucleotide exchange factor 37	2.5226e-09	1.56644e-07	0.246707
NM_175617	MT1E	metallothionein 1E	2.63043e-09	1.62737e-07	0.103365
NM_025045	BAIAP2L2	BAI1 associated protein 2 like 2	2.70621e-09	1.6681e-07	0.324025
NM_001005337	PKP1	plakophilin 1	2.77868e-09	1.7065e-07	15.5148
NM_024919	FRMD1	FERM domain containing 1	3.11047e-09	1.90329e-07	0.097734
NM_015254	KIF13B	kinesin family member 13B	3.22056e-09	1.96349e-07	0.210018
NM_033419	PGAP3	post-GPI attachment to proteins 3	3.31672e-09	2.01479e-07	0.47106
NM_002657	PLAGL2	PLAG1 like zinc finger 2	3.39148e-09	2.05276e-07	2.76773
NM_000358	TGFBI	transforming growth factor beta induced	3.4111e-09	2.05721e-07	4.32008
NM_014164	FXYD5	FXYD domain containing ion transport regulator 5	3.42431e-09	2.05778e-07	3.82922
NM_007026	DUSP14	dual specificity phosphatase 14	3.49508e-09	2.09281e-07	3.45941
NM_194298	SLC16A9	solute carrier family 16 member 9	3.55761e-09	2.12266e-07	0.153392
NM_007053	CD160	CD160 molecule	3.57808e-09	2.12731e-07	0.109726
NM_003633	ENC1	ectodermal-neural cortex 1	3.73939e-09	2.21536e-07	4.11594
NM_025163	PIGZ	phosphatidylinositol glycan anchor biosynthesis class Z	3.98602e-09	2.35315e-07	0.146637
NM_001145819	SOX6	SRY-box 6	4.08581e-09	2.40018e-07	0.152432
NM_015873	VILL	villin like	4.09431e-09	2.40018e-07	0.226816
NM_003839	TNFRSF11A	TNF receptor superfamily member 11a	4.15939e-09	2.42984e-07	0.230831
NM_033120	NKD2	naked cuticle homolog 2	4.28278e-09	2.49323e-07	9.82402
NM_003944	SELENBP1	selenium binding protein 1	4.41481e-09	2.5612e-07	0.15241
NM_006259	PRKG2	protein kinase, cGMP-dependent, type II	4.45527e-09	2.57576e-07	0.0592666
NM_175907	ZADH2	zinc binding alcohol dehydrogenase domain containing 2	4.6426e-09	2.67484e-07	0.429447
NM_003943	STBD1	starch binding domain 1	4.74159e-09	2.72252e-07	0.225758
NM_032876	AJUBA	ajuba LIM protein	4.89045e-09	2.79841e-07	6.41642
NM_005950	MT1G	metallothionein 1G	5.018e-09	2.86163e-07	0.0972826
NM_020436	SALL4	spalt like transcription factor 4	5.17383e-09	2.94049e-07	15.1548
NM_024803	TUBAL3	tubulin alpha like 3	5.2027e-09	2.94691e-07	0.157638
NM_147161	ACOT11	acyl-CoA thioesterase 11	5.23901e-09	2.95748e-07	0.32682
NM_002421	MMP1	matrix metallopeptidase 1	5.29499e-09	2.97905e-07	18.0143
NM_003312	TST	thiosulfate sulfurtransferase	5.31902e-09	2.98257e-07	0.186975
NM_001076778	FAM107A	family with sequence similarity 107 member A	5.38002e-09	3.00672e-07	0.109971
NM_032832	LRP11	LDL receptor related protein 11	5.56468e-09	3.09958e-07	2.80857
NM_003121	SPIB	Spi-B transcription factor	5.7003e-09	3.16038e-07	0.077056
NM_020704	STRIP2	striatin interacting protein 2	5.71152e-09	3.16038e-07	6.20999
NM_024426	WT1	Wilms tumor 1	5.903e-09	3.25558e-07	18.1122
NM_004957	FPGS	folylpolyglutamate synthase	6.08963e-09	3.34578e-07	2.15336
NM_001002923	IGFL4	IGF like family member 4	6.10646e-09	3.34578e-07	16.4127
NM_004950	EPYC	epiphycan	6.25316e-09	3.415e-07	25.1105
NM_001144832	TTC39A	tetratricopeptide repeat domain 39A	6.66384e-09	3.62747e-07	0.262106
NM_002560	P2RX4	purinergic receptor P2X 4	7.33282e-09	3.97871e-07	0.264743
NM_001190467	PRR36	proline rich 36	7.57709e-09	4.07569e-07	10.4224
NM_018214	LRRC1	leucine rich repeat containing 1	7.57873e-09	4.07569e-07	0.34857
NM_002457	MUC2	mucin 2, oligomeric mucus/gel-forming	7.58448e-09	4.07569e-07	0.0564393
NM_001164462	MUC12	mucin 12, cell surface associated	8.53049e-09	4.5694e-07	0.0800058
NM_025217	ULBP2	UL16 binding protein 2	8.58168e-09	4.58218e-07	12.8309
NM_153446	B4GALNT2	beta-1,4-N-acetyl-galactosaminyltransferase 2	9.87977e-09	5.25384e-07	0.0347306
NM_001139510	ECHDC1	ethylmalonyl-CoA decarboxylase 1	9.90226e-09	5.25384e-07	0.183763
NM_006796	AFG3L2	AFG3 like matrix AAA peptidase subunit 2	1.00595e-08	5.32045e-07	0.366085
NM_001078176			1.05186e-08	5.54574e-07	3.34635
NM_000147	FUCA1	fucosidase, alpha-L- 1, tissue	1.06782e-08	5.61225e-07	0.198746
NM_133642	LARGE1	LARGE xylosyl- and glucuronyltransferase 1	1.09667e-08	5.74585e-07	0.383778
NM_002423	MMP7	matrix metallopeptidase 7	1.1228e-08	5.86446e-07	17.3714
NM_005940	MMP11	matrix metallopeptidase 11	1.13147e-08	5.8914e-07	10.5978
NM_016433	GLTP	glycolipid transfer protein	1.2047e-08	6.25324e-07	0.282098
NM_000584	CXCL8	C-X-C motif chemokine ligand 8	1.22259e-08	6.32653e-07	8.67212
NM_006644	HSPH1	heat shock protein family H (Hsp110) member 1	1.24864e-08	6.44146e-07	3.25736
NM_001012964	KLK6	kallikrein related peptidase 6	1.27145e-08	6.53901e-07	19.7785
NM_000837	GRINA	glutamate ionotropic receptor NMDA type subunit associated protein 1	1.3459e-08	6.90073e-07	2.96698
NM_021073	BMP5	bone morphogenetic protein 5	1.42077e-08	7.2624e-07	0.0870574
NM_031220	PITPNM3	PITPNM family member 3	1.45164e-08	7.38653e-07	0.131059
NM_022097	CHP2	calcineurin like EF-hand protein 2	1.45387e-08	7.38653e-07	0.072904
NM_020644	TMEM9B	TMEM9 domain family member B	1.48312e-08	7.51238e-07	0.482469
NM_003821	RIPK2	receptor interacting serine/threonine kinase 2	1.48825e-08	7.51565e-07	2.84387
NM_138455	CTHRC1	collagen triple helix repeat containing 1	1.60152e-08	8.06337e-07	15.2204
NM_024727	LRRC31	leucine rich repeat containing 31	1.63992e-08	8.232e-07	0.164285
NM_001029874	REP15	RAB15 effector protein	1.66839e-08	8.34991e-07	0.0948179
NM_153373	PHYKPL	5-phosphohydroxy-L-lysine phospho-lyase	1.86837e-08	9.32292e-07	0.279082
NM_152622	MIER3	MIER family member 3	1.89275e-08	9.41659e-07	0.322297
NM_012128	CLCA4	chloride channel accessory 4	2.03613e-08	1.00999e-06	0.0373326
NM_139248	LIPH	lipase H	2.08827e-08	1.0328e-06	0.221914
NM_001127660	MFN2	mitofusin 2	2.19228e-08	1.08105e-06	0.462968
NM_014729	TOX	thymocyte selection associated high mobility group box	2.23053e-08	1.09669e-06	0.122436
NM_004626	WNT11	Wnt family member 11	2.26748e-08	1.11159e-06	8.12113
NM_005569	LIMK2	LIM domain kinase 2	2.28866e-08	1.11871e-06	0.415261
NM_016339	RAPGEFL1	Rap guanine nucleotide exchange factor like 1	2.44912e-08	1.19366e-06	0.341414
NM_001122890	GGT6	gamma-glutamyltransferase 6	2.46339e-08	1.19713e-06	0.132531
NM_001162995	SMIM5	small integral membrane protein 5	2.64546e-08	1.2819e-06	0.139152
NM_004881	TP53I3	tumor protein p53 inducible protein 3	2.93218e-08	1.41674e-06	0.283408
NR_002713	NPY6R	neuropeptide Y receptor Y6 (pseudogene)	2.94974e-08	1.42113e-06	0.0456236
NM_001098844	TMEM236	transmembrane protein 236	3.0014e-08	1.44188e-06	0.0779875
NM_006216	SERPINE2	serpin family E member 2	3.04701e-08	1.4596e-06	4.15968
NM_014420	DKK4	dickkopf WNT signaling pathway inhibitor 4	3.13645e-08	1.49817e-06	16.9109
NM_001130716	PLAC8	placenta specific 8	3.28678e-08	1.56552e-06	0.0760985
NM_001819	CHGB	chromogranin B	3.4872e-08	1.65627e-06	0.0740319
NM_017675	CDHR2	cadherin related family member 2	3.58945e-08	1.70002e-06	0.143452
NM_015139	SLC35D1	solute carrier family 35 member D1	3.65956e-08	1.72834e-06	0.326927
NM_033504	TMEM54	transmembrane protein 54	3.68867e-08	1.73589e-06	0.198395
NM_022901	LRRC19	leucine rich repeat containing 19	3.69625e-08	1.73589e-06	0.134833
NM_000772	CYP2C18	cytochrome P450 family 2 subfamily C member 18	3.72955e-08	1.74664e-06	0.0880933
NM_182948	PRKACB	protein kinase cAMP-activated catalytic subunit beta	3.86249e-08	1.80386e-06	0.18511
NM_001040462	BTNL8	butyrophilin like 8	4.04458e-08	1.88365e-06	0.109333
NM_000628	IL10RB	interleukin 10 receptor subunit beta	4.12387e-08	1.91526e-06	0.438146
NM_182762	MACC1	MACC1, MET transcriptional regulator	4.14221e-08	1.91846e-06	3.94948
NM_001199013	STPG1	sperm tail PG-rich repeat containing 1	4.19078e-08	1.93561e-06	0.337783
NM_001142271	DHRS9	dehydrogenase/reductase 9	4.21965e-08	1.94359e-06	0.0784511
NM_020982	CLDN9	claudin 9	4.30537e-08	1.97629e-06	12.1169
NM_015113	ZZEF1	zinc finger ZZ-type and EF-hand domain containing 1	4.31423e-08	1.97629e-06	0.24282
NM_152487	TMEM56	transmembrane protein 56	4.3657e-08	1.99442e-06	0.182291
NM_178013	PRIMA1	proline rich membrane anchor 1	4.58584e-08	2.0893e-06	0.0773371
NM_001216	CA9	carbonic anhydrase 9	4.64685e-08	2.11136e-06	11.1689
NM_001159542	POU5F1B	POU class 5 homeobox 1B	4.69902e-08	2.12929e-06	11.5414
NM_001057	TACR2	tachykinin receptor 2	5.1322e-08	2.31931e-06	0.0763767
NR_024045	RAET1K	retinoic acid early transcript 1K pseudogene	5.2963e-08	2.38704e-06	5.94542
NM_032564	DGAT2	diacylglycerol O-acyltransferase 2	5.63334e-08	2.53213e-06	4.20558
NM_181795	PKIB	cAMP-dependent protein kinase inhibitor beta	5.98497e-08	2.68299e-06	0.119967
NM_170601	SIAE	sialic acid acetylesterase	6.13054e-08	2.74092e-06	0.300442
NM_153212	GJB4	gap junction protein beta 4	6.49337e-08	2.89542e-06	11.4849
NM_001009552	PPP2CB	protein phosphatase 2 catalytic subunit beta	6.52012e-08	2.89964e-06	0.351615
NM_213599	ANO5	anoctamin 5	6.68063e-08	2.96081e-06	0.0984643
NM_001296	ACKR2	atypical chemokine receptor 2	6.693e-08	2.96081e-06	0.159721
NM_020225	STOX2	storkhead box 2	7.16883e-08	3.16296e-06	0.123538
NM_001199214	STMN2	stathmin 2	7.23953e-08	3.18577e-06	0.0928718
NM_004615	TSPAN7	tetraspanin 7	7.2601e-08	3.18646e-06	0.17049
NM_000098	CPT2	carnitine palmitoyltransferase 2	7.32083e-08	3.20473e-06	0.302994
NM_018423	STYK1	serine/threonine/tyrosine kinase 1	7.57929e-08	3.30923e-06	0.19641
NM_025061	LRRC8E	leucine rich repeat containing 8 family member E	7.62548e-08	3.32075e-06	7.38076
NM_032229	SLITRK6	SLIT and NTRK like family member 6	8.04821e-08	3.49576e-06	0.0689893
NM_002448	MSX1	msh homeobox 1	8.06965e-08	3.49601e-06	9.4821
NM_001042	SLC2A4	solute carrier family 2 member 4	8.0942e-08	3.49761e-06	0.206656
NM_014681	DHX34	DExH-box helicase 34	8.42546e-08	3.6314e-06	2.41627
NM_017712	PGPEP1	pyroglutamyl-peptidase I	8.79965e-08	3.78295e-06	0.398603
NM_001034850	RETREG1	reticulophagy regulator 1	9.08221e-08	3.89443e-06	0.240219
NM_001135050	IGSF9	immunoglobulin superfamily member 9	9.4547e-08	4.04382e-06	0.16685
NM_024841	PRR5L	proline rich 5 like	9.59575e-08	4.0937e-06	0.336484
NM_014297	ETHE1	ETHE1, persulfide dioxygenase	9.69761e-08	4.12665e-06	0.265411
NM_001130964	PLCD1	phospholipase C delta 1	9.73389e-08	4.13161e-06	0.230389
NM_017634	KCTD9	potassium channel tetramerization domain containing 9	1.0159e-07	4.30115e-06	0.256527
NM_020796	SEMA6A	semaphorin 6A	1.02296e-07	4.32012e-06	0.152445
NM_201431	RASSF6	Ras association domain family member 6	1.033e-07	4.35156e-06	0.22396
NM_174938	FRMD3	FERM domain containing 3	1.04573e-07	4.39416e-06	0.106201
NM_007235	XPOT	exportin for tRNA	1.06154e-07	4.44945e-06	2.98832
NM_018406	MUC4	mucin 4, cell surface associated	1.08869e-07	4.55187e-06	0.0883858
NM_021202	TP53INP2	tumor protein p53 inducible nuclear protein 2	1.11544e-07	4.65211e-06	0.130431
NM_004118	FOXS1	forkhead box S1	1.17283e-07	4.87932e-06	13.3428
NM_033049	MUC13	mucin 13, cell surface associated	1.17971e-07	4.8958e-06	0.249354
NM_001146319	GRAMD3	GRAM domain containing 3	1.19909e-07	4.96394e-06	0.229158
NM_052963	TOP1MT	topoisomerase (DNA) I, mitochondrial	1.20287e-07	4.96731e-06	2.93258
NM_001199771	RDH5	retinol dehydrogenase 5	1.25202e-07	5.14535e-06	0.202047
NM_014859	ARHGAP44	Rho GTPase activating protein 44	1.25212e-07	5.14535e-06	0.14731
NM_022469	GREM2	gremlin 2, DAN family BMP antagonist	1.311e-07	5.37415e-06	0.0854054
NM_003047	SLC9A1	solute carrier family 9 member A1	1.32022e-07	5.39874e-06	0.238377
NM_001818	AKR1C4	aldo-keto reductase family 1 member C4	1.36003e-07	5.54798e-06	16.8204
NM_003463	PTP4A1	protein tyrosine phosphatase type IVA, member 1	1.36705e-07	5.5631e-06	0.401696
NM_015062	PPRC1	peroxisome proliferator-activated receptor gamma, coactivator-related 1	1.378e-07	5.59406e-06	2.3869
NM_024761	MOB3B	MOB kinase activator 3B	1.38535e-07	5.61032e-06	0.331525
NM_032951	MLXIPL	MLX interacting protein like	1.39797e-07	5.6478e-06	6.89079
NM_003235	TG	thyroglobulin	1.45349e-07	5.85797e-06	8.77014
NM_001017967	MARVELD3	MARVEL domain containing 3	1.46535e-07	5.8916e-06	0.268648
NM_006336	ZER1	zyg-11 related cell cycle regulator	1.48702e-07	5.96445e-06	0.342943
NM_014310	RASD2	RASD family member 2	1.51438e-07	6.05968e-06	0.150805
NM_139319	SLC17A8	solute carrier family 17 member 8	1.53165e-07	6.11418e-06	0.0766868
NM_003129	SQLE	squalene epoxidase	1.55321e-07	6.18554e-06	4.29939
NM_013389	NPC1L1	NPC1 like intracellular cholesterol transporter 1	1.63521e-07	6.48852e-06	11.2159
NM_004170	SLC1A1	solute carrier family 1 member 1	1.63703e-07	6.48852e-06	0.203536
NM_015912	FAM135B	family with sequence similarity 135 member B	1.73507e-07	6.86087e-06	0.0544414
NM_001010862	SPIN3	spindlin family member 3	1.77759e-07	7.0125e-06	2.78604
NM_001307	CLDN7	claudin 7	1.78865e-07	7.03957e-06	0.309549
NM_031459	SESN2	sestrin 2	1.80357e-07	7.08165e-06	0.327323
NM_006516	SLC2A1	solute carrier family 2 member 1	1.88059e-07	7.36682e-06	5.34898
NM_017636	TRPM4	transient receptor potential cation channel subfamily M member 4	1.94318e-07	7.59426e-06	0.339647
NM_025047	ARL14	ADP ribosylation factor like GTPase 14	1.99987e-07	7.79761e-06	0.158486
NM_024043	DBNDD1	dysbindin domain containing 1	2.00771e-07	7.81002e-06	4.05332
NM_020412	CHMP1B	charged multivesicular body protein 1B	2.0329e-07	7.88974e-06	0.392951
NM_003196	TCEA3	transcription elongation factor A3	2.07512e-07	8.03499e-06	0.228571
NM_001085474	LYPD8	LY6/PLAUR domain containing 8	2.11034e-07	8.15251e-06	0.0815363
NR_033979	HAGLR	HOXD antisense growth-associated long non-coding RNA	2.12673e-07	8.19695e-06	0.106772
NM_001040114	MYH11	myosin heavy chain 11	2.13288e-07	8.20179e-06	0.120565
NM_012331	MSRA	methionine sulfoxide reductase A	2.16895e-07	8.32141e-06	0.377044
NM_001177310	TRPM6	transient receptor potential cation channel subfamily M member 6	2.27945e-07	8.72542e-06	0.104873
NM_000723	CACNB1	calcium voltage-gated channel auxiliary subunit beta 1	2.29777e-07	8.77549e-06	0.266495
NM_024877	CNTD2	cyclin N-terminal domain containing 2	2.31145e-07	8.80768e-06	11.9352
NM_016276	SGK2	SGK2, serine/threonine kinase 2	2.31765e-07	8.81129e-06	0.292845
NM_001080527	MYO7B	myosin VIIB	2.32449e-07	8.81727e-06	0.326046
NM_002670	PLS1	plastin 1	2.33764e-07	8.84717e-06	0.320964
NM_020438	DOLPP1	dolichyldiphosphatase 1	2.34687e-07	8.86207e-06	0.357374
NM_014232	VAMP2	vesicle associated membrane protein 2	2.3536e-07	8.86751e-06	0.358028
NM_001077700	MIER1	MIER1 transcriptional regulator	2.40503e-07	9.04096e-06	0.394629
NM_003115	UAP1	UDP-N-acetylglucosamine pyrophosphorylase 1	2.48764e-07	9.31598e-06	0.428064
NM_018414	ST6GALNAC1	ST6 N-acetylgalactosaminide alpha-2,6-sialyltransferase 1	2.49032e-07	9.31598e-06	0.152361
NM_002380	MATN2	matrilin 2	2.49619e-07	9.31598e-06	0.174302
NM_001009606	HS3ST6	heparan sulfate-glucosamine 3-sulfotransferase 6	2.50041e-07	9.31598e-06	0.0610581
NM_173050	SCUBE1	signal peptide, CUB domain and EGF like domain containing 1	2.55152e-07	9.48531e-06	0.0907512
NM_002840	PTPRF	protein tyrosine phosphatase, receptor type F	2.66107e-07	9.87068e-06	0.336382
NM_003667	LGR5	leucine rich repeat containing G protein-coupled receptor 5	2.69335e-07	9.96838e-06	6.19578
NM_020299	AKR1B10	aldo-keto reductase family 1 member B10	2.79939e-07	1.0338e-05	0.092576
NM_002585	PBX1	PBX homeobox 1	2.81989e-07	1.03908e-05	0.35029
NM_001276	CHI3L1	chitinase 3 like 1	2.8676e-07	1.05435e-05	10.897
NM_015270	ADCY6	adenylate cyclase 6	2.89755e-07	1.06303e-05	0.387943
NM_032867	MICALCL	MICAL C-terminal like	2.94973e-07	1.07981e-05	0.264937
NM_005139	ANXA3	annexin A3	3.11657e-07	1.1384e-05	2.66577
NM_002467	MYC	MYC proto-oncogene, bHLH transcription factor	3.21441e-07	1.17158e-05	4.19335
NM_206836	ECI2	enoyl-CoA delta isomerase 2	3.22211e-07	1.17184e-05	0.267959
NM_001198961	ECHDC2	enoyl-CoA hydratase domain containing 2	3.30322e-07	1.19874e-05	0.446699
NM_020859	SHROOM3	shroom family member 3	3.39985e-07	1.22853e-05	0.309323
NM_001807	CEL	carboxyl ester lipase	3.39995e-07	1.22853e-05	9.66045
NM_001098	ACO2	aconitase 2	3.47914e-07	1.25444e-05	0.365889
NM_005586	MDFI	MyoD family inhibitor	3.56091e-07	1.28116e-05	7.70165
NM_002386	MC1R	melanocortin 1 receptor	3.6719e-07	1.31827e-05	5.27313
NM_001015050	ALG1L	ALG1, chitobiosyldiphosphodolichol beta-mannosyltransferase like	3.73344e-07	1.3375e-05	8.54814
NM_000018	ACADVL	acyl-CoA dehydrogenase, very long chain	3.84735e-07	1.37536e-05	0.338007
NM_003810	TNFSF10	TNF superfamily member 10	3.88785e-07	1.38689e-05	0.260473
NM_001167674	CADM2	cell adhesion molecule 2	4.11913e-07	1.46627e-05	0.0973063
NM_024667	VPS37B	VPS37B, ESCRT-I subunit	4.13996e-07	1.47056e-05	0.329551
NM_152688	KHDRBS2	KH RNA binding domain containing, signal transduction associated 2	4.17075e-07	1.47837e-05	0.0971907
NM_020997	LEFTY1	left-right determination factor 1	4.35969e-07	1.54208e-05	0.116817
NM_001039362	ATP6V1C2	ATPase H+ transporting V1 subunit C2	4.48474e-07	1.58297e-05	7.36416
NM_198969	AES	amino-terminal enhancer of split	4.55692e-07	1.60507e-05	0.5969
NM_002427	MMP13	matrix metallopeptidase 13	4.5952e-07	1.61516e-05	11.5505
NM_006714	SMPDL3A	sphingomyelin phosphodiesterase acid like 3A	4.62116e-07	1.62089e-05	0.136742
NM_003638	ITGA8	integrin subunit alpha 8	4.6995e-07	1.6419e-05	0.188012
NM_020872	CNTN3	contactin 3	4.70823e-07	1.6419e-05	0.124288
NM_152312	LARGE2	LARGE xylosyl- and glucuronyltransferase 2	4.71046e-07	1.6419e-05	8.43731
NR_034031			4.82004e-07	1.67238e-05	2.87845
NM_001910	CTSE	cathepsin E	4.82508e-07	1.67238e-05	0.0899621
NM_201443	TEAD4	TEA domain transcription factor 4	4.82783e-07	1.67238e-05	4.08364
NM_152926	CPNE1	copine 1	4.93542e-07	1.70367e-05	4.86019
NM_018946	NANS	N-acetylneuraminate synthase	4.93847e-07	1.70367e-05	0.420534
NM_033641	COL4A6	collagen type IV alpha 6 chain	5.06079e-07	1.74228e-05	0.0704104
NM_001099439	EPHA10	EPH receptor A10	5.15431e-07	1.77084e-05	0.212064
NM_017821	RHBDL2	rhomboid like 2	5.27617e-07	1.80613e-05	0.147331
NM_005468	NAALADL1	N-acetylated alpha-linked acidic dipeptidase like 1	5.27857e-07	1.80613e-05	0.200039
NM_152341	PAQR4	progestin and adipoQ receptor family member 4	5.30914e-07	1.81289e-05	4.12902
NM_018974	UNC93A	unc-93 homolog A (C. elegans)	5.41149e-07	1.84409e-05	12.3624
NM_005379	MYO1A	myosin IA	5.43466e-07	1.84822e-05	0.258211
NM_000755	CRAT	carnitine O-acetyltransferase	5.49645e-07	1.86545e-05	0.365665
NM_013267	GLS2	glutaminase 2	5.60953e-07	1.89999e-05	7.46808
NM_003004	SECTM1	secreted and transmembrane 1	5.64228e-07	1.90723e-05	0.117384
NM_001134231	NT5DC2	5'-nucleotidase domain containing 2	5.66553e-07	1.91123e-05	3.74105
NR_027064	TINCR	tissue differentiation-inducing non-protein coding RNA	5.85289e-07	1.97047e-05	0.142102
NM_018110	DOK4	docking protein 4	5.94008e-07	1.99375e-05	0.384099
NM_032802	SPPL2A	signal peptide peptidase like 2A	5.94581e-07	1.99375e-05	0.40206
NM_138471	C11orf84	chromosome 11 open reading frame 84	6.00966e-07	2.01023e-05	3.13574
NM_017870	TMEM132A	transmembrane protein 132A	6.01893e-07	2.01023e-05	6.84633
NM_001099668	HIGD1A	HIG1 hypoxia inducible domain family member 1A	6.04548e-07	2.01508e-05	0.274092
NM_024533	CHST5	carbohydrate sulfotransferase 5	6.11782e-07	2.03515e-05	0.0838985
NM_024587	TMEM53	transmembrane protein 53	6.32813e-07	2.10094e-05	0.445977
NM_015030	FRYL	FRY like transcription coactivator	6.36776e-07	2.10992e-05	0.372349
NM_003773	HYAL2	hyaluronoglucosaminidase 2	6.4764e-07	2.14168e-05	2.43414
NM_005371	METTL1	methyltransferase like 1	6.77333e-07	2.23546e-05	3.39593
NM_001040101	AC110814.1	Neuron-specific protein family member 1	6.81053e-07	2.24333e-05	0.215177
NM_001165958	GSDMB	gasdermin B	6.99524e-07	2.29965e-05	0.280705
NM_006017	PROM1	prominin 1	7.15099e-07	2.34625e-05	0.108507
NM_001126132	TNNT1	troponin T1, slow skeletal type	7.27088e-07	2.38047e-05	9.04455
NM_001159576	SCNN1A	sodium channel epithelial 1 alpha subunit	7.28366e-07	2.38047e-05	0.239582
NM_006649	UTP14A	UTP14A small subunit processome component	7.48778e-07	2.44241e-05	3.27564
NM_006848	CCDC85B	coiled-coil domain containing 85B	7.5981e-07	2.47359e-05	3.24284
NM_002993	CXCL6	C-X-C motif chemokine ligand 6	7.74089e-07	2.51519e-05	8.08765
NM_003223	TFAP4	transcription factor AP-4	8.1903e-07	2.65607e-05	2.55488
NM_024098	CCDC86	coiled-coil domain containing 86	8.25832e-07	2.67295e-05	3.39223
NM_006086	TUBB3	tubulin beta 3 class III	8.37451e-07	2.70534e-05	6.77305
NM_000060	BTD	biotinidase	8.399e-07	2.70803e-05	0.441623
NM_005588	MEP1A	meprin A subunit alpha	8.47676e-07	2.72786e-05	0.196268
NM_003254	TIMP1	TIMP metallopeptidase inhibitor 1	8.58674e-07	2.75795e-05	5.43841
NM_020998	MST1	macrophage stimulating 1	9.0764e-07	2.90965e-05	4.94914
NR_036555	LINC01559	long intergenic non-protein coding RNA 1559	9.19825e-07	2.94309e-05	0.193983
NM_003742	ABCB11	ATP binding cassette subfamily B member 11	9.3936e-07	2.99987e-05	0.0691698
NM_001184970	PACSIN2	protein kinase C and casein kinase substrate in neurons 2	9.55042e-07	3.04415e-05	0.352462
NM_182532	TMEM61	transmembrane protein 61	9.60309e-07	3.05513e-05	0.0954354
NM_014321	ORC6	origin recognition complex subunit 6	9.64495e-07	3.06264e-05	6.6143
NR_036480	VPS9D1-AS1	VPS9D1 antisense RNA 1	9.87066e-07	3.12838e-05	5.29096
NM_023944	CYP4F12	cytochrome P450 family 4 subfamily F member 12	9.895e-07	3.13018e-05	0.264942
NM_018098	ECT2	epithelial cell transforming 2	1.00051e-06	3.15906e-05	4.12892
NM_005751	AKAP9	A-kinase anchoring protein 9	1.037e-06	3.2681e-05	0.264011
NM_002977	SCN9A	sodium voltage-gated channel alpha subunit 9	1.07084e-06	3.36844e-05	0.115046
NM_003882	WISP1	WNT1 inducible signaling pathway protein 1	1.08272e-06	3.3968e-05	10.167
NM_002054	GCG	glucagon	1.08391e-06	3.3968e-05	0.0591713
NR_038108	SNHG16	small nucleolar RNA host gene 16	1.09246e-06	3.4172e-05	2.51517
NM_015036	ENDOD1	endonuclease domain containing 1	1.11855e-06	3.4923e-05	0.356457
NM_001162997	SMIM6	small integral membrane protein 6	1.16753e-06	3.63845e-05	0.152396
NM_031430	RILP	Rab interacting lysosomal protein	1.19112e-06	3.70507e-05	0.319379
NM_001009998	SSBP4	single stranded DNA binding protein 4	1.22833e-06	3.81374e-05	2.09419
NM_138805	FAM3D	family with sequence similarity 3 member D	1.235e-06	3.82735e-05	0.202078
NM_017895	DDX27	DEAD-box helicase 27	1.24095e-06	3.83872e-05	2.06487
NM_002381	MATN3	matrilin 3	1.2666e-06	3.91082e-05	9.93449
NM_030943	AMN	amnion associated transmembrane protein	1.30564e-06	4.02396e-05	0.195026
NM_001876	CPT1A	carnitine palmitoyltransferase 1A	1.31548e-06	4.04684e-05	0.47399
NM_153604	MYOCD	myocardin	1.32478e-06	4.06801e-05	0.142189
NM_003474	ADAM12	ADAM metallopeptidase domain 12	1.33401e-06	4.08884e-05	11.1486
NM_001166239	CGREF1	cell growth regulator with EF-hand domain 1	1.34503e-06	4.11512e-05	5.64284
NM_021021	SNTB1	syntrophin beta 1	1.37298e-06	4.19295e-05	3.42654
NM_000195	HPS1	HPS1, biogenesis of lysosomal organelles complex 3 subunit 1	1.38999e-06	4.23621e-05	0.431672
NM_005368	MB	myoglobin	1.39219e-06	4.23621e-05	0.118808
NM_014070	C6orf15	chromosome 6 open reading frame 15	1.39763e-06	4.24504e-05	13.8976
NM_001145206	KIAA1671	KIAA1671	1.40712e-06	4.26616e-05	0.238901
NM_003107	SOX4	SRY-box 4	1.42573e-06	4.31293e-05	3.39294
NM_152899	IL4I1	interleukin 4 induced 1	1.4277e-06	4.31293e-05	5.7895
NM_017556	FBLIM1	filamin binding LIM protein 1	1.44278e-06	4.34395e-05	0.391561
NM_173833	SCARA5	scavenger receptor class A member 5	1.44315e-06	4.34395e-05	0.100855
NM_021205	RHOU	ras homolog family member U	1.44772e-06	4.34815e-05	0.311448
NM_206927			1.44973e-06	4.34815e-05	0.311537
NM_001080496	RGP1	RGP1 homolog, RAB6A GEF complex partner 1	1.49053e-06	4.46255e-05	0.467932
NM_016463	CXXC5	CXXC finger protein 5	1.53727e-06	4.59295e-05	2.43273
NM_005724	TSPAN3	tetraspanin 3	1.53957e-06	4.59295e-05	0.318546
NM_033312	CDC14A	cell division cycle 14A	1.55218e-06	4.62236e-05	0.285715
NM_015179	RRP12	ribosomal RNA processing 12 homolog	1.58332e-06	4.70673e-05	3.12034
NM_205854	SFTA2	surfactant associated 2	1.59862e-06	4.7438e-05	11.3137
NM_006777	ZBTB33	zinc finger and BTB domain containing 33	1.63055e-06	4.83001e-05	2.15619
NM_138567	SYT8	synaptotagmin 8	1.63897e-06	4.84638e-05	7.58779
NM_001671	ASGR1	asialoglycoprotein receptor 1	1.65424e-06	4.88293e-05	8.33476
NM_139125	MASP1	mannan binding lectin serine peptidase 1	1.69176e-06	4.98488e-05	0.14726
NM_000836	GRIN2D	glutamate ionotropic receptor NMDA type subunit 2D	1.71405e-06	5.03918e-05	7.84543
NR_015366	SNHG17	small nucleolar RNA host gene 17	1.7162e-06	5.03918e-05	4.1058
NM_003658	BARX2	BARX homeobox 2	1.72163e-06	5.04631e-05	0.134918
NM_058179	PSAT1	phosphoserine aminotransferase 1	1.7359e-06	5.07924e-05	6.50306
NM_032868	MPND	MPN domain containing	1.82623e-06	5.33426e-05	0.332389
NM_153267	MAMDC2	MAM domain containing 2	1.83517e-06	5.34485e-05	0.0942217
NM_002901	RCN1	reticulocalbin 1	1.83623e-06	5.34485e-05	2.14502
NM_138573	NRG4	neuregulin 4	1.86648e-06	5.42346e-05	0.084922
NM_012467	TPSG1	tryptase gamma 1	1.90841e-06	5.5357e-05	0.0814414
NM_138700	TRIM40	tripartite motif containing 40	1.91643e-06	5.54938e-05	0.124078
NM_001443	FABP1	fatty acid binding protein 1	1.92927e-06	5.57693e-05	0.174112
NM_001174068	SYTL4	synaptotagmin like 4	1.93982e-06	5.59776e-05	0.268488
NM_020722	KIAA1211	KIAA1211	1.96511e-06	5.66101e-05	0.1723
NM_001144060	NHSL1	NHS like 1	1.9693e-06	5.66335e-05	0.359983
NM_015283	DPY19L1	dpy-19 like 1	2.02621e-06	5.81702e-05	1.96444
NM_014807	C2CD2L	C2CD2 like	2.04291e-06	5.85495e-05	0.39581
NM_001607	ACAA1	acetyl-CoA acyltransferase 1	2.07165e-06	5.92717e-05	0.421304
NM_001172	ARG2	arginase 2	2.09901e-06	5.99523e-05	5.43096
NM_015112	MAST2	microtubule associated serine/threonine kinase 2	2.10876e-06	6.01285e-05	0.302205
NM_015515	KRT23	keratin 23	2.16818e-06	6.17178e-05	9.85493
NM_000702	ATP1A2	ATPase Na+/K+ transporting subunit alpha 2	2.2543e-06	6.40604e-05	0.125344
NM_001631	ALPI	alkaline phosphatase, intestinal	2.2707e-06	6.44173e-05	0.103374
NM_004716	PCSK7	proprotein convertase subtilisin/kexin type 7	2.28474e-06	6.46761e-05	0.393855
NM_006809	TOMM34	translocase of outer mitochondrial membrane 34	2.28754e-06	6.46761e-05	3.68417
NM_005518	HMGCS2	3-hydroxy-3-methylglutaryl-CoA synthase 2	2.29913e-06	6.48944e-05	0.199585
NM_145068	TRPV3	transient receptor potential cation channel subfamily V member 3	2.30742e-06	6.50188e-05	0.146616
NM_012318	LETM1	leucine zipper and EF-hand containing transmembrane protein 1	2.32743e-06	6.54725e-05	0.373061
NM_001178034	DPP10	dipeptidyl peptidase like 10	2.3356e-06	6.5564e-05	0.106205
NM_002957	RXRA	retinoid X receptor alpha	2.3385e-06	6.5564e-05	0.401709
NM_017423	GALNT7	polypeptide N-acetylgalactosaminyltransferase 7	2.34832e-06	6.5712e-05	0.353881
NM_145728	SYNM	synemin	2.35162e-06	6.5712e-05	0.130748
NM_021197	WFDC1	WAP four-disulfide core domain 1	2.38479e-06	6.65282e-05	0.306063
NM_005412	SHMT2	serine hydroxymethyltransferase 2	2.41873e-06	6.73628e-05	3.19091
NM_000458	HNF1B	HNF1 homeobox B	2.47103e-06	6.87052e-05	0.433038
NM_199360	TPD52L2	tumor protein D52 like 2	2.48949e-06	6.91039e-05	2.42701
NM_024734	CLMN	calmin	2.4958e-06	6.91646e-05	0.303902
NM_000641	IL11	interleukin 11	2.50421e-06	6.92832e-05	7.8761
NM_002884	RAP1A	RAP1A, member of RAS oncogene family	2.59484e-06	7.16722e-05	0.43871
NM_001136007	FXYD3	FXYD domain containing ion transport regulator 3	2.61211e-06	7.20306e-05	0.138482
NM_005409	CXCL11	C-X-C motif chemokine ligand 11	2.63597e-06	7.25693e-05	9.05664
NM_144646	JCHAIN	joining chain of multimeric IgA and IgM	2.64515e-06	7.27026e-05	0.110629
NM_017931	TTC38	tetratricopeptide repeat domain 38	2.67084e-06	7.32884e-05	0.311716
NM_020415	RETN	resistin	2.69634e-06	7.38673e-05	6.38937
NM_001129728	PLEKHG4	pleckstrin homology and RhoGEF domain containing G4	2.71614e-06	7.42884e-05	2.85918
NM_005557	KRT16	keratin 16	2.78869e-06	7.61486e-05	11.8332
NM_001172654	LILRA3	leukocyte immunoglobulin like receptor A3	2.8148e-06	7.67365e-05	4.03223
NM_023004	RTN4R	reticulon 4 receptor	2.82214e-06	7.68116e-05	4.83154
NM_001202429	ASB2	ankyrin repeat and SOCS box containing 2	2.82855e-06	7.68615e-05	0.171543
NM_198182	GRHL1	grainyhead like transcription factor 1	2.96843e-06	8.05319e-05	5.29946
NR_015454	MAFG-AS1	MAFG antisense RNA 1 (head to head)	3.11975e-06	8.45002e-05	5.93312
NM_006633	IQGAP2	IQ motif containing GTPase activating protein 2	3.14354e-06	8.50075e-05	0.200807
NM_018388	MBNL3	muscleblind like splicing regulator 3	3.1516e-06	8.5088e-05	0.31788
NM_003619	PRSS12	protease, serine 12	3.17356e-06	8.55432e-05	0.178068
NM_018284	GBP3	guanylate binding protein 3	3.24544e-06	8.73405e-05	0.371648
NM_017413	APLN	apelin	3.25758e-06	8.75266e-05	8.9818
NM_005986	SOX1	SRY-box 1	3.28171e-06	8.8034e-05	11.903
NM_001102470	ADH6	alcohol dehydrogenase 6 (class V)	3.29201e-06	8.81691e-05	0.130885
NM_020672	S100A14	S100 calcium binding protein A14	3.30237e-06	8.83054e-05	0.306682
NM_002658	PLAU	plasminogen activator, urokinase	3.34939e-06	8.94203e-05	4.52573
NM_004485	GNG4	G protein subunit gamma 4	3.41735e-06	9.10895e-05	5.54397
NM_001004313	TMEM220	transmembrane protein 220	3.51107e-06	9.3439e-05	0.123676
NM_001615	ACTG2	actin, gamma 2, smooth muscle, enteric	3.52841e-06	9.37516e-05	0.135223
NM_207172	NPSR1	neuropeptide S receptor 1	3.71749e-06	9.86195e-05	10.629
NM_001109977	FAM160A1	family with sequence similarity 160 member A1	3.82674e-06	0.000101357	0.310108
NM_033510	DISP2	dispatched RND transporter family member 2	3.91705e-06	0.000103586	0.190938
NM_004104	FASN	fatty acid synthase	3.93942e-06	0.000104013	2.4568
NM_005853	IRX5	iroquois homeobox 5	4.00536e-06	0.000105588	10.768
NM_202470	GIPC1	GIPC PDZ domain containing family member 1	4.02524e-06	0.000105945	0.39896
NM_003561	PLA2G10	phospholipase A2 group X	4.1022e-06	0.000107802	0.160185
NM_174945	ZNF575	zinc finger protein 575	4.11168e-06	0.000107882	0.271779
NM_053056	CCND1	cyclin D1	4.1365e-06	0.000108363	2.38545
NM_001003841	SLC6A19	solute carrier family 6 member 19	4.16844e-06	0.00010903	0.147501
NM_032869	NUDCD1	NudC domain containing 1	4.20931e-06	0.000109757	3.40359
NM_006398	UBD	ubiquitin D	4.20935e-06	0.000109757	5.90007
NM_004041	ARRB1	arrestin beta 1	4.21911e-06	0.000109841	0.421097
NR_038849	LINC01133	long intergenic non-protein coding RNA 1133	4.27147e-06	0.000111032	0.236399
NM_205860	NR5A2	nuclear receptor subfamily 5 group A member 2	4.30834e-06	0.000111817	0.247717
NM_153634	CPNE8	copine 8	4.41894e-06	0.00011451	0.196186
NM_004857	AKAP5	A-kinase anchoring protein 5	4.46185e-06	0.000115444	0.19
NM_004624	VIPR1	vasoactive intestinal peptide receptor 1	4.48709e-06	0.000115918	0.173761
NM_001031853	INSC	inscuteable homolog (Drosophila)	4.66454e-06	0.000120316	0.13143
NM_004168	SDHA	succinate dehydrogenase complex flavoprotein subunit A	4.70919e-06	0.000121282	0.39287
NM_001012507	CENPW	centromere protein W	4.80986e-06	0.000123684	4.09597
NM_001039464	MROH7	maestro heat like repeat family member 7	4.83361e-06	0.000124105	0.186406
NM_032346	PDCD2L	programmed cell death 2 like	4.8921e-06	0.000125414	4.04177
NM_002644	PIGR	polymeric immunoglobulin receptor	4.91288e-06	0.000125755	0.0725636
NM_004801	NRXN1	neurexin 1	4.95194e-06	0.000126561	0.0973492
NM_004633	IL1R2	interleukin 1 receptor type 2	4.96648e-06	0.00012674	0.190883
NM_001712	CEACAM1	carcinoembryonic antigen related cell adhesion molecule 1	5.04704e-06	0.0001286	0.206658
NM_001005502	CPM	carboxypeptidase M	5.23126e-06	0.000132894	0.169685
NM_006111	ACAA2	acetyl-CoA acyltransferase 2	5.23141e-06	0.000132894	0.338094
NM_001134651	EIF4E3	eukaryotic translation initiation factor 4E family member 3	5.32919e-06	0.000134972	0.281103
NM_021965	PGM5	phosphoglucomutase 5	5.32933e-06	0.000134972	0.147967
NM_012214	MGAT4A	mannosyl (alpha-1,3-)-glycoprotein beta-1,4-N-acetylglucosaminyltransferase, isozyme A	5.38814e-06	0.000136256	0.347681
NM_024302	MMP28	matrix metallopeptidase 28	5.55487e-06	0.000140261	0.12956
NM_017798	YTHDF1	YTH N6-methyladenosine RNA binding protein 1	5.56622e-06	0.000140336	2.34344
NM_033390	ZC3H12C	zinc finger CCCH-type containing 12C	5.67331e-06	0.000142821	0.19758
NM_000387	SLC25A20	solute carrier family 25 member 20	5.79929e-06	0.000145674	0.396866
NM_022970	FGFR2	fibroblast growth factor receptor 2	5.80404e-06	0.000145674	0.148635
NM_020183	ARNTL2	aryl hydrocarbon receptor nuclear translocator like 2	5.8249e-06	0.00014598	3.77378
NM_001146683	TMEM253	transmembrane protein 253	5.83791e-06	0.000146087	0.199033
NM_004905	PRDX6	peroxiredoxin 6	5.85148e-06	0.000146208	0.334636
NM_000610	CD44	CD44 molecule (Indian blood group)	5.8759e-06	0.0001466	4.0019
NM_021127	PMAIP1	phorbol-12-myristate-13-acetate-induced protein 1	5.95702e-06	0.000148403	2.83225
NM_003130	SRI	sorcin	5.99347e-06	0.00014909	0.291425
NM_005244	EYA2	EYA transcriptional coactivator and phosphatase 2	6.02289e-06	0.0001496	0.12683
NM_000805	GAST	gastrin	6.11714e-06	0.000151601	10.1801
NM_002257	KLK1	kallikrein 1	6.12154e-06	0.000151601	0.187401
NM_000095	COMP	cartilage oligomeric matrix protein	6.1309e-06	0.000151609	13.4795
NM_145159	JAG2	jagged 2	6.1457e-06	0.000151751	4.01349
NM_001104631	PDE4D	phosphodiesterase 4D	6.20556e-06	0.000152939	0.238723
NM_001005388	NFASC	neurofascin	6.21208e-06	0.000152939	0.164141
NM_001002919	ALKAL2	ALK and LTK ligand 2	6.2507e-06	0.000153665	0.112412
NM_001024401	SBK1	SH3 domain binding kinase 1	6.26503e-06	0.000153791	6.4259
NM_021078	KAT2A	lysine acetyltransferase 2A	6.29256e-06	0.000154241	2.63072
NM_000533	PLP1	proteolipid protein 1	6.30219e-06	0.000154252	0.101616
NM_014109	ATAD2	ATPase family, AAA domain containing 2	6.54162e-06	0.000159879	3.19617
NR_003677			6.81884e-06	0.000166412	2.96716
NM_025215	PUS1	pseudouridylate synthase 1	6.84073e-06	0.000166703	2.7416
NM_173625	C17orf78	chromosome 17 open reading frame 78	6.88333e-06	0.000167498	12.4639
NM_001762	CCT6A	chaperonin containing TCP1 subunit 6A	6.89434e-06	0.000167522	2.55167
NR_024389	FLJ16779	uncharacterized LOC100192386	6.95179e-06	0.000168674	8.99026
NM_201539	NDRG2	NDRG family member 2	6.96478e-06	0.000168745	0.395033
NM_001190482	PCSK5	proprotein convertase subtilisin/kexin type 5	6.99583e-06	0.000169253	0.163983
NM_012112	TPX2	TPX2, microtubule nucleation factor	7.1718e-06	0.00017326	5.00269
NM_015201	BOP1	block of proliferation 1	7.21101e-06	0.000173957	3.19847
NM_021004	DHRS4	dehydrogenase/reductase 4	7.22479e-06	0.000174039	0.46073
NM_001127608	FAM189A2	family with sequence similarity 189 member A2	7.24707e-06	0.000174325	0.0986611
NM_031414	STK31	serine/threonine kinase 31	7.36118e-06	0.000176719	6.39131
NM_018998	FBXW5	F-box and WD repeat domain containing 5	7.36768e-06	0.000176719	0.478887
NM_005117	FGF19	fibroblast growth factor 19	7.55004e-06	0.000180834	10.6718
NM_052885	SLC2A13	solute carrier family 2 member 13	7.63355e-06	0.000182574	0.273929
NM_001704	ADGRB3	adhesion G protein-coupled receptor B3	7.80835e-06	0.000186488	0.115433
NM_022445	TPK1	thiamin pyrophosphokinase 1	7.83891e-06	0.000186952	0.332441
NM_174936	PCSK9	proprotein convertase subtilisin/kexin type 9	7.85804e-06	0.000187142	7.10146
NM_032409	PINK1	PTEN induced putative kinase 1	8.12671e-06	0.000193224	0.341063
NM_005255	GAK	cyclin G associated kinase	8.13648e-06	0.000193224	0.455258
NM_144626	TMEM125	transmembrane protein 125	8.16922e-06	0.000193727	0.39796
NM_014033	METTL7A	methyltransferase like 7A	8.30419e-06	0.00019665	0.211895
NM_207330	NIPAL1	NIPA like domain containing 1	8.36913e-06	0.000197908	0.24565
NM_032885	ATG4D	autophagy related 4D cysteine peptidase	8.42411e-06	0.000198653	0.358668
NM_001039548	KLHL35	kelch like family member 35	8.42433e-06	0.000198653	4.6905
NM_172232	ABCA5	ATP binding cassette subfamily A member 5	8.47067e-06	0.000199465	0.248788
NM_033317	DMKN	dermokine	8.55707e-06	0.000201217	8.74484
NM_152667	NANP	N-acetylneuraminic acid phosphatase	8.62941e-06	0.000202634	3.41821
NM_138290	RUNDC3B	RUN domain containing 3B	8.6796e-06	0.000203518	0.170347
NM_001135099	TMPRSS2	transmembrane protease, serine 2	8.69133e-06	0.000203518	0.292225
NM_000179	MSH6	mutS homolog 6	8.74569e-06	0.000204505	1.9636
NM_017705	PAQR5	progestin and adipoQ receptor family member 5	8.76973e-06	0.000204721	0.219043
NM_001029885	CPTP	ceramide-1-phosphate transfer protein	8.77934e-06	0.000204721	0.389011
NM_007078	LDB3	LIM domain binding 3	9.03535e-06	0.000210398	0.121397
NM_003311	PHLDA2	pleckstrin homology like domain family A member 2	9.1917e-06	0.000213742	2.90874
NM_001010917	GOLGA7B	golgin A7 family member B	9.31154e-06	0.00021611	4.54143
NM_014876	JOSD1	Josephin domain containing 1	9.3193e-06	0.00021611	0.324385
NR_015379	UCA1	urothelial cancer associated 1 (non-protein coding)	9.41277e-06	0.000217976	5.75173
NM_013386	SLC25A24	solute carrier family 25 member 24	9.46136e-06	0.000218799	0.440312
NM_000036	AMPD1	adenosine monophosphate deaminase 1	9.47659e-06	0.000218816	0.0890576
NM_006076	AGFG2	ArfGAP with FG repeats 2	9.49057e-06	0.000218816	0.305991
NM_018075	ANO10	anoctamin 10	9.50124e-06	0.000218816	0.46782
NM_004827	ABCG2	ATP binding cassette subfamily G member 2 (Junior blood group)	9.56577e-06	0.00022	0.136542
NM_175058	PLEKHA7	pleckstrin homology domain containing A7	9.65419e-06	0.000221729	0.427663
NM_017509	KLK15	kallikrein related peptidase 15	9.71759e-06	0.00022288	0.120769
NM_006212	PFKFB2	6-phosphofructo-2-kinase/fructose-2,6-biphosphatase 2	9.75774e-06	0.000223495	0.364127
NM_017791	FLVCR2	feline leukemia virus subgroup C cellular receptor family member 2	9.86864e-06	0.000225727	0.26824
NM_183376	ARRDC4	arrestin domain containing 4	9.88279e-06	0.000225742	0.271009
NM_001242692	SLC14A2	solute carrier family 14 member 2	1.00435e-05	0.000229102	0.0881048
NR_024475	LINC00704	long intergenic non-protein coding RNA 704	1.00802e-05	0.000229625	0.152371
NM_001172223	MOB2	MOB kinase activator 2	1.01086e-05	0.000229961	0.123659
NM_001135113	IGFL2	IGF like family member 2	1.02411e-05	0.000232511	7.86326
NM_002435	MPI	mannose phosphate isomerase	1.02484e-05	0.000232511	0.404013
NM_014464	TINAG	tubulointerstitial nephritis antigen	1.03644e-05	0.000234521	0.17357
NM_001001891	ANO7	anoctamin 7	1.0365e-05	0.000234521	0.0820359
NM_006498	LGALS2	galectin 2	1.05026e-05	0.000237314	0.175059
NM_001495	GFRA2	GDNF family receptor alpha 2	1.05789e-05	0.000238459	0.166638
NM_001015885	RAE1	ribonucleic acid export 1	1.05817e-05	0.000238459	3.83151
NM_173481	MISP	mitotic spindle positioning	1.0833e-05	0.000243794	0.423988
NM_024491	CEP70	centrosomal protein 70	1.10011e-05	0.000247245	0.313073
NM_018407	LAPTM4B	lysosomal protein transmembrane 4 beta	1.11955e-05	0.000251276	2.91599
NM_182752	TPRG1L	tumor protein p63 regulated 1 like	1.12284e-05	0.000251678	0.463112
NM_001038702	CDC42SE2	CDC42 small effector 2	1.12747e-05	0.000252378	0.422914
NM_000543	SMPD1	sphingomyelin phosphodiesterase 1	1.15488e-05	0.000258171	0.381056
NM_000953	PTGDR	prostaglandin D2 receptor	1.16482e-05	0.000260045	0.118943
NM_001452	FOXF2	forkhead box F2	1.1806e-05	0.000263086	0.166289
NM_016831	PER3	period circadian clock 3	1.18158e-05	0.000263086	0.308251
NM_207034	EDN3	endothelin 3	1.20782e-05	0.000268572	0.149125
NM_020390	EIF5A2	eukaryotic translation initiation factor 5A2	1.20975e-05	0.000268644	3.46649
NM_199296	ISM2	isthmin 2	1.22467e-05	0.000271599	9.3521
NM_000240	MAOA	monoamine oxidase A	1.22906e-05	0.000272211	0.232212
NM_021873	CDC25B	cell division cycle 25B	1.23957e-05	0.000274178	3.01461
NM_005189	CBX2	chromobox 2	1.27354e-05	0.00028132	6.5223
NM_000860	HPGD	hydroxyprostaglandin dehydrogenase 15-(NAD)	1.27759e-05	0.000281843	0.177996
NM_178014	TUBB	tubulin beta class I	1.29275e-05	0.000284672	2.07806
NM_130439	MXI1	MAX interactor 1, dimerization protein	1.29381e-05	0.000284672	0.374154
NM_078483	SLC36A1	solute carrier family 36 member 1	1.31669e-05	0.000289326	0.29414
NM_015073	SIPA1L3	signal induced proliferation associated 1 like 3	1.32253e-05	0.000290229	0.392319
NM_182908	DHRS2	dehydrogenase/reductase 2	1.33046e-05	0.000291589	7.00727
NM_183236	RAB27A	RAB27A, member RAS oncogene family	1.35939e-05	0.00029754	0.258329
NM_153259	MCOLN2	mucolipin 2	1.36199e-05	0.00029772	0.183991
NR_038834	LINC01207	long intergenic non-protein coding RNA 1207	1.37192e-05	0.0002995	0.214144
NM_030806	C1orf21	chromosome 1 open reading frame 21	1.38235e-05	0.000301385	0.226372
NM_024658	IPO4	importin 4	1.38577e-05	0.000301738	2.90033
NM_173084	TRIM59	tripartite motif containing 59	1.3914e-05	0.000302571	4.18286
NM_182504	WBSCR28	Williams-Beuren syndrome chromosome region 28	1.39407e-05	0.000302759	10.9557
NM_000346	SOX9	SRY-box 9	1.40506e-05	0.000304751	3.55578
NM_002746	MAPK3	mitogen-activated protein kinase 3	1.41002e-05	0.00030509	0.356533
NM_001082968	TOM1L2	target of myb1 like 2 membrane trafficking protein	1.41196e-05	0.00030509	0.37827
NM_001242690	ERVMER34-1	endogenous retrovirus group MER34 member 1, envelope	1.41208e-05	0.00030509	5.65074
NM_024764	CATSPERB	cation channel sperm associated auxiliary subunit beta	1.42299e-05	0.00030705	0.158043
NM_001093	ACACB	acetyl-CoA carboxylase beta	1.44187e-05	0.000310726	0.307084
NM_005592	MUSK	muscle associated receptor tyrosine kinase	1.44495e-05	0.000310989	0.115375
NM_032359	CMSS1	cms1 ribosomal small subunit homolog (yeast)	1.46271e-05	0.000314407	3.95035
NM_002403	MFAP2	microfibrillar associated protein 2	1.47119e-05	0.000315825	5.84972
NM_004174	SLC9A3	solute carrier family 9 member A3	1.48422e-05	0.000317894	0.118619
NM_032552	DAB2IP	DAB2 interacting protein	1.48462e-05	0.000317894	0.419848
NM_000566	FCGR1A	Fc fragment of IgG receptor Ia	1.48735e-05	0.000318074	5.36674
NM_016653	MAP3K20	mitogen-activated protein kinase kinase kinase 20	1.51179e-05	0.000322887	4.41974
NM_024657	MORC4	MORC family CW-type zinc finger 4	1.51397e-05	0.000322942	2.25374
NM_001142782	MAGI3	membrane associated guanylate kinase, WW and PDZ domain containing 3	1.53004e-05	0.000325955	0.405306
NM_001039112	FER1L6	fer-1 like family member 6	1.53889e-05	0.000327425	0.106134
NM_001966	EHHADH	enoyl-CoA hydratase and 3-hydroxyacyl CoA dehydrogenase	1.54416e-05	0.000328129	0.405978
NM_033211	C5orf30	chromosome 5 open reading frame 30	1.59353e-05	0.000338191	0.252006
NM_001198862	TMEM206	transmembrane protein 206	1.59729e-05	0.000338561	2.74688
NM_018685	ANLN	anillin actin binding protein	1.60826e-05	0.000340455	4.68573
NM_002126	HLF	HLF, PAR bZIP transcription factor	1.67154e-05	0.000353406	0.1784
NM_017816	LYAR	Ly1 antibody reactive	1.67496e-05	0.000353682	2.59018
NM_032809	MIGA2	mitoguardin 2	1.68877e-05	0.000356151	0.412713
NM_001004354	NRARP	NOTCH-regulated ankyrin repeat protein	1.71504e-05	0.000361236	0.388905
NM_017633	FAM46A	family with sequence similarity 46 member A	1.73508e-05	0.000364999	0.245902
NM_199328	CLDN8	claudin 8	1.74555e-05	0.000366741	0.0857526
NM_001083	PDE5A	phosphodiesterase 5A	1.75462e-05	0.000368184	0.339805
NM_021133	RNASEL	ribonuclease L	1.77812e-05	0.00037265	0.319296
NM_080652	TMEM41A	transmembrane protein 41A	1.78135e-05	0.000372861	2.50209
NM_174918	MCEMP1	mast cell expressed membrane protein 1	1.78791e-05	0.000373673	6.43365
NM_001114132	NBEAL1	neurobeachin like 1	1.78969e-05	0.000373673	0.310117
NM_207123	GAB1	GRB2 associated binding protein 1	1.81836e-05	0.000379186	0.462427
NM_001532	SLC29A2	solute carrier family 29 member 2	1.82403e-05	0.000379896	2.40712
NM_014326	DAPK2	death associated protein kinase 2	1.85129e-05	0.000385095	0.326754
NM_001401	LPAR1	lysophosphatidic acid receptor 1	1.86251e-05	0.00038695	0.250535
NM_022160	DMRTA1	DMRT like family A1	1.88588e-05	0.000391319	0.104844
NM_002915	RFC3	replication factor C subunit 3	1.90574e-05	0.000394952	4.86481
NM_001242659	FNDC10	fibronectin type III domain containing 10	1.90925e-05	0.000395192	3.3463
NM_005697	SCAMP2	secretory carrier membrane protein 2	1.93946e-05	0.00040095	0.338024
NM_020750	XPO5	exportin 5	1.95228e-05	0.000403102	2.3974
NM_017831	RNF125	ring finger protein 125	1.95588e-05	0.000403349	0.234399
NM_006917	RXRG	retinoid X receptor gamma	2.00034e-05	0.00041201	0.108114
NM_003778	B4GALT4	beta-1,4-galactosyltransferase 4	2.02159e-05	0.000415876	0.526883
NM_002976	SCN7A	sodium voltage-gated channel alpha subunit 7	2.02693e-05	0.000416465	0.115784
NM_138411	FAM71E1	family with sequence similarity 71 member E1	2.0617e-05	0.000423091	4.60665
NM_000075	CDK4	cyclin dependent kinase 4	2.07778e-05	0.000425376	3.23849
NM_001025266	C3orf70	chromosome 3 open reading frame 70	2.08027e-05	0.000425376	0.232534
NM_020350	AGTRAP	angiotensin II receptor associated protein	2.08045e-05	0.000425376	2.37641
NM_001127464	ZNF469	zinc finger protein 469	2.09284e-05	0.000427388	10.0125
NM_015464	SOSTDC1	sclerostin domain containing 1	2.09649e-05	0.000427612	0.171028
NM_000253	MTTP	microsomal triglyceride transfer protein	2.1498e-05	0.00043741	8.79873
NM_013402	FADS1	fatty acid desaturase 1	2.15138e-05	0.00043741	3.28764
NM_001100623	PLEKHB2	pleckstrin homology domain containing B2	2.15235e-05	0.00043741	0.522821
NM_020208	SLC6A20	solute carrier family 6 member 20	2.15837e-05	0.000438102	6.58614
NM_004196	CDKL1	cyclin dependent kinase like 1	2.16125e-05	0.000438155	0.241499
NM_025149	ACSF2	acyl-CoA synthetase family member 2	2.16614e-05	0.000438617	0.451218
NM_002563	P2RY1	purinergic receptor P2Y1	2.18126e-05	0.000441147	0.210707
NM_018426	TMEM63B	transmembrane protein 63B	2.20239e-05	0.000444882	0.406442
NM_004617	TM4SF4	transmembrane 4 L six family member 4	2.24148e-05	0.000452234	8.86182
NM_013443	ST6GALNAC6	ST6 N-acetylgalactosaminide alpha-2,6-sialyltransferase 6	2.26796e-05	0.000456895	0.170957
NM_199054	MKNK2	MAP kinase interacting serine/threonine kinase 2	2.27003e-05	0.000456895	0.439427
NM_016568	RXFP3	relaxin/insulin like family peptide receptor 3	2.27684e-05	0.000457715	10.8442
NM_001243	TNFRSF8	TNF receptor superfamily member 8	2.2974e-05	0.000461296	9.79055
NM_017746	TEX10	testis expressed 10	2.31486e-05	0.000464246	2.69758
NM_016308	CMPK1	cytidine/uridine monophosphate kinase 1	2.33041e-05	0.000466805	0.496652
NM_178865	SERINC2	serine incorporator 2	2.37074e-05	0.000474233	0.320949
NM_004368	CNN2	calponin 2	2.37314e-05	0.000474233	3.12064
NM_012431	SEMA3E	semaphorin 3E	2.39864e-05	0.000478757	0.171828
NM_005354	JUND	JunD proto-oncogene, AP-1 transcription factor subunit	2.43586e-05	0.000485607	0.412753
NM_019058	DDIT4	DNA damage inducible transcript 4	2.45532e-05	0.000488905	3.26948
NM_002718	PPP2R3A	protein phosphatase 2 regulatory subunit B''alpha	2.48192e-05	0.000493617	0.243625
NM_012280	FTSJ1	FtsJ RNA methyltransferase homolog 1 (E. coli)	2.50538e-05	0.000497692	2.72644
NM_021199	SQOR	sulfide quinone oxidoreductase	2.52644e-05	0.000501281	0.19308
NM_005762	TRIM28	tripartite motif containing 28	2.53986e-05	0.000503348	1.95072
NM_016931	NOX4	NADPH oxidase 4	2.57847e-05	0.000510397	7.48898
NM_006062	SMYD5	SMYD family member 5	2.59923e-05	0.000513899	2.17347
NM_001195755	FFAR4	free fatty acid receptor 4	2.62927e-05	0.000519226	0.20028
NM_144985	CDH24	cadherin 24	2.63938e-05	0.000520342	3.7233
NM_138499	PWWP2B	PWWP domain containing 2B	2.64112e-05	0.000520342	0.380349
NM_001944	DSG3	desmoglein 3	2.65166e-05	0.000521804	10.8525
NM_014912	CPEB3	cytoplasmic polyadenylation element binding protein 3	2.66809e-05	0.000524422	0.334708
NR_027037	MBNL1-AS1	MBNL1 antisense RNA 1	2.73036e-05	0.000536032	0.242005
NM_001001850	STX19	syntaxin 19	2.78113e-05	0.000545361	0.244739
NM_001198951	RNF103	ring finger protein 103	2.80217e-05	0.000548399	0.377573
NM_006927	ST3GAL2	ST3 beta-galactoside alpha-2,3-sialyltransferase 2	2.8033e-05	0.000548399	2.44537
NM_024518	ULBP3	UL16 binding protein 3	2.80833e-05	0.000548399	4.04292
NM_002426	MMP12	matrix metallopeptidase 12	2.8097e-05	0.000548399	4.43257
NR_003503			2.82616e-05	0.00055097	0.126415
NM_020717	SHROOM4	shroom family member 4	2.83978e-05	0.000552982	2.98638
NM_080622	ABHD16B	abhydrolase domain containing 16B	2.84361e-05	0.000553086	3.42771
NM_180989	GPR180	G protein-coupled receptor 180	2.84808e-05	0.000553211	3.07678
NM_005651	TDO2	tryptophan 2,3-dioxygenase	2.85085e-05	0.000553211	4.15772
NM_017781	CYP2W1	cytochrome P450 family 2 subfamily W member 1	2.90495e-05	0.000563057	6.171
NM_006170	NOP2	NOP2 nucleolar protein	2.9284e-05	0.000566947	2.9287
NM_018178	GOLPH3L	golgi phosphoprotein 3 like	2.94199e-05	0.000568921	0.452345
NM_002706	PPM1B	protein phosphatase, Mg2+/Mn2+ dependent 1B	2.9633e-05	0.000572381	0.510424
NM_021828	HPSE2	heparanase 2 (inactive)	2.99736e-05	0.000578294	0.104628
NM_001042646	TRAK1	trafficking kinesin protein 1	3.00649e-05	0.000579388	0.413865
NM_001127328	ACADM	acyl-CoA dehydrogenase, C-4 to C-12 straight chain	3.02618e-05	0.000582513	0.423466
NM_017940	NBPF1	NBPF member 1	3.03236e-05	0.000583034	0.253124
NM_194449	PHLPP1	PH domain and leucine rich repeat protein phosphatase 1	3.09116e-05	0.000593658	0.423552
NM_174953	ATP2A3	ATPase sarcoplasmic/endoplasmic reticulum Ca2+ transporting 3	3.10848e-05	0.000596302	0.217975
NM_001142651	NEURL1B	neuralized E3 ubiquitin protein ligase 1B	3.13913e-05	0.000601494	0.35255
NM_153613	LPCAT4	lysophosphatidylcholine acyltransferase 4	3.1729e-05	0.00060727	0.441015
NR_038407	LINC00525	long intergenic non-protein coding RNA 525	3.225e-05	0.000616538	7.42371
NM_001977	ENPEP	glutamyl aminopeptidase	3.24889e-05	0.000620398	4.14886
NM_000637	GSR	glutathione-disulfide reductase	3.25556e-05	0.000620963	0.364531
NM_012190	ALDH1L1	aldehyde dehydrogenase 1 family member L1	3.26275e-05	0.000621627	0.184644
NM_000525	KCNJ11	potassium voltage-gated channel subfamily J member 11	3.29096e-05	0.00062629	5.38968
NM_001562	IL18	interleukin 18	3.29698e-05	0.000626724	0.425602
NM_198976	NELFCD	negative elongation factor complex member C/D	3.3403e-05	0.00063424	2.83216
NM_001128227	GNE	glucosamine (UDP-N-acetyl)-2-epimerase/N-acetylmannosamine kinase	3.3474e-05	0.000634871	0.244932
NM_015627	LDLRAP1	low density lipoprotein receptor adaptor protein 1	3.35916e-05	0.00063638	0.458544
NM_001917	DAO	D-amino acid oxidase	3.37665e-05	0.000638973	0.0903658
NM_001136025	PLS3	plastin 3	3.38566e-05	0.000639954	2.88404
NM_000059	BRCA2	BRCA2, DNA repair associated	3.39171e-05	0.000640377	3.35017
NM_001081442	LILRB5	leukocyte immunoglobulin like receptor B5	3.41431e-05	0.000643919	0.247418
NM_004341	CAD	carbamoyl-phosphate synthetase 2, aspartate transcarbamylase, and dihydroorotase	3.42141e-05	0.000644532	2.35393
NM_032304	HAGHL	hydroxyacylglutathione hydrolase-like	3.43948e-05	0.00064721	4.38895
NM_001570	IRAK2	interleukin 1 receptor associated kinase 2	3.46436e-05	0.00065116	3.23985
NM_005530	IDH3A	isocitrate dehydrogenase 3 (NAD(+)) alpha	3.47998e-05	0.000653363	0.42048
NM_002568	PABPC1	poly(A) binding protein cytoplasmic 1	3.51315e-05	0.000657777	2.12116
NM_030622	CYP2S1	cytochrome P450 family 2 subfamily S member 1	3.51502e-05	0.000657777	2.6271
NM_000916	OXTR	oxytocin receptor	3.51526e-05	0.000657777	7.41906
NM_003957	BRSK2	BR serine/threonine kinase 2	3.52122e-05	0.000658158	6.11419
NM_018841	GNG12	G protein subunit gamma 12	3.54372e-05	0.000661626	0.479585
NM_014825	URB1	URB1 ribosome biogenesis 1 homolog (S. cerevisiae)	3.56554e-05	0.000664959	2.36611
NM_001146274	TCF7L2	transcription factor 7 like 2	3.58643e-05	0.000668113	0.346719
NM_020130	C8orf4	chromosome 8 open reading frame 4	3.61684e-05	0.000673029	0.295404
NM_013309	SLC30A4	solute carrier family 30 member 4	3.67461e-05	0.000683021	0.328974
NM_003766	BECN1	beclin 1	3.74405e-05	0.000695158	0.59917
NM_012307	EPB41L3	erythrocyte membrane protein band 4.1 like 3	3.75963e-05	0.000697277	0.195391
NM_001172779	LRRC34	leucine rich repeat containing 34	3.85265e-05	0.000713741	5.761
NM_183357	ADCY5	adenylate cyclase 5	3.87427e-05	0.000716953	0.203465
NM_002402	MEST	mesoderm specific transcript	3.88454e-05	0.000718062	2.53481
NM_001012267	CENPP	centromere protein P	3.89069e-05	0.000718406	2.93058
NM_001206998	ZNRF3	zinc and ring finger 3	3.9506e-05	0.000728666	3.01504
NM_018368	LMBRD1	LMBR1 domain containing 1	4.03655e-05	0.000743701	0.569264
NM_005097	LGI1	leucine rich glioma inactivated 1	4.10195e-05	0.000754921	0.107459
NM_022845	CBFB	core-binding factor beta subunit	4.10911e-05	0.000755409	1.87041
NR_024259	PCAT18	prostate cancer associated transcript 18 (non-protein coding)	4.13661e-05	0.000759632	0.0880558
NM_032148	SLC41A2	solute carrier family 41 member 2	4.14366e-05	0.000760095	0.362343
NM_004460	FAP	fibroblast activation protein alpha	4.15084e-05	0.000760579	8.30644
NM_001041	SI	sucrase-isomaltase	4.17314e-05	0.00076383	0.124387
NM_032227	TMEM164	transmembrane protein 164	4.18467e-05	0.000764417	0.5591
NM_003104	SORD	sorbitol dehydrogenase	4.18546e-05	0.000764417	3.71436
NM_006572	GNA13	G protein subunit alpha 13	4.20039e-05	0.000766309	0.473368
NM_005499	UBA2	ubiquitin like modifier activating enzyme 2	4.25289e-05	0.000775043	2.44743
NM_001085486	SELENOP	selenoprotein P	4.3049e-05	0.000783669	0.196322
NM_020315	PDXP	pyridoxal phosphatase	4.342e-05	0.000789567	0.397293
NM_002951	RPN2	ribophorin II	4.45719e-05	0.000809634	2.31313
NM_003869	CES2	carboxylesterase 2	4.4804e-05	0.00081297	0.30805
NM_001167890	EGFL6	EGF like domain multiple 6	4.55198e-05	0.000825066	5.74287
NM_016006	ABHD5	abhydrolase domain containing 5	4.56528e-05	0.000826582	0.405843
NM_133477	SYNPO2	synaptopodin 2	4.6325e-05	0.000837847	0.156843
NM_138462	ZMYND19	zinc finger MYND-type containing 19	4.70773e-05	0.000850537	2.52142
NR_040096			4.71502e-05	0.000850937	5.27895
NM_003265	TLR3	toll like receptor 3	4.76167e-05	0.000858432	0.244445
NM_003941	WASL	Wiskott-Aldrich syndrome like	4.84846e-05	0.000873139	0.448376
NM_004116	FKBP1B	FK506 binding protein 1B	4.89478e-05	0.000880535	0.278107
NM_000493	COL10A1	collagen type X alpha 1 chain	4.94689e-05	0.000888955	10.7628
NM_006377	UNC13B	unc-13 homolog B	4.97899e-05	0.000893537	0.457266
NM_004872	TMEM59	transmembrane protein 59	4.98305e-05	0.000893537	0.445896
NM_014831	TRANK1	tetratricopeptide repeat and ankyrin repeat containing 1	5.02389e-05	0.000899898	0.212276
NM_153636	CPNE7	copine 7	5.0881e-05	0.000910427	7.28038
NM_005521	TLX1	T-cell leukemia homeobox 1	5.1331e-05	0.000917501	5.66421
NM_006941	SOX10	SRY-box 10	5.15616e-05	0.000920641	0.113587
NM_005578	LPP	LIM domain containing preferred translocation partner in lipoma	5.18572e-05	0.000924933	0.347104
NM_024602	HECTD3	HECT domain E3 ubiquitin protein ligase 3	5.19927e-05	0.000926366	0.340403
NM_174941	CD163L1	CD163 molecule like 1	5.26448e-05	0.000936246	0.172653
NM_139053	EPS8L3	EPS8 like 3	5.2659e-05	0.000936246	0.453388
NR_024377			5.38683e-05	0.000956192	3.44854
NM_152432	ARHGAP42	Rho GTPase activating protein 42	5.38949e-05	0.000956192	0.487464
NM_016203	PRKAG2	protein kinase AMP-activated non-catalytic subunit gamma 2	5.40136e-05	0.000957285	0.227436
NR_024390			5.49892e-05	0.000973546	6.13595
NM_014685	HERPUD1	homocysteine inducible ER protein with ubiquitin like domain 1	5.53113e-05	0.000978217	0.540432
NM_181351	NCAM1	neural cell adhesion molecule 1	5.5619e-05	0.000982621	0.143148
NM_021095	SLC5A6	solute carrier family 5 member 6	5.61554e-05	0.000991054	2.81016
NM_012446	SSBP2	single stranded DNA binding protein 2	5.69734e-05	0.00100443	0.241324
NM_022140	EPB41L4A	erythrocyte membrane protein band 4.1 like 4A	5.75914e-05	0.00101426	0.196679
NM_001166159	NDUFS2	NADH:ubiquinone oxidoreductase core subunit S2	5.76916e-05	0.00101496	0.530278
NM_001204897	TM4SF19	transmembrane 4 L six family member 19	5.91462e-05	0.00103946	5.77093
NM_001496	GFRA3	GDNF family receptor alpha 3	5.94952e-05	0.0010445	0.147253
NM_001098525	CKAP2	cytoskeleton associated protein 2	6.00367e-05	0.0010529	3.54714
NM_015352	POFUT1	protein O-fucosyltransferase 1	6.07097e-05	0.00106359	2.77508
NM_000831	GRIK3	glutamate ionotropic receptor kainate type subunit 3	6.13602e-05	0.00107387	0.165706
NM_016127	SARAF	store-operated calcium entry associated regulatory factor	6.19194e-05	0.00108252	0.450569
NM_017525	CDC42BPG	CDC42 binding protein kinase gamma	6.20727e-05	0.00108407	0.246818
NM_001363	DKC1	dyskerin pseudouridine synthase 1	6.21849e-05	0.0010849	3.22439
NM_001009997	C10orf62	chromosome 10 open reading frame 62	6.23097e-05	0.00108595	9.00697
NM_002612	PDK4	pyruvate dehydrogenase kinase 4	6.25101e-05	0.00108831	0.265071
NM_015621	CCDC69	coiled-coil domain containing 69	6.33057e-05	0.00110102	0.30671
NM_020182	PMEPA1	prostate transmembrane protein, androgen induced 1	6.35379e-05	0.00110318	3.87809
NM_145901	HMGA1	high mobility group AT-hook 1	6.35613e-05	0.00110318	2.73009
NM_133264	WIPF2	WAS/WASL interacting protein family member 2	6.39887e-05	0.0011085	0.498009
NM_006458	TRIM3	tripartite motif containing 3	6.40005e-05	0.0011085	0.292367
NM_002266	KPNA2	karyopherin subunit alpha 2	6.42233e-05	0.00111122	3.33199
NM_006431	CCT2	chaperonin containing TCP1 subunit 2	6.50609e-05	0.00112453	2.51635
NM_000189	HK2	hexokinase 2	6.5127e-05	0.00112453	0.391317
NM_005628	SLC1A5	solute carrier family 1 member 5	6.53253e-05	0.00112679	2.00416
NM_002203	ITGA2	integrin subunit alpha 2	6.55461e-05	0.00112944	3.16339
NR_038454			6.57354e-05	0.0011299	7.88521
NM_001099772	CYP4B1	cytochrome P450 family 4 subfamily B member 1	6.57853e-05	0.0011299	0.10876
NM_002543	OLR1	oxidized low density lipoprotein receptor 1	6.5816e-05	0.0011299	6.65586
NM_001001928	PPARA	peroxisome proliferator activated receptor alpha	6.58423e-05	0.0011299	0.487225
NM_003216	TEF	TEF, PAR bZIP transcription factor	6.6185e-05	0.00113462	0.365536
NM_024037	AUNIP	aurora kinase A and ninein interacting protein	6.63476e-05	0.00113624	5.76587
NM_031444	GUCD1	guanylyl cyclase domain containing 1	6.68032e-05	0.00114262	0.428302
NM_152311	CLRN3	clarin 3	6.68563e-05	0.00114262	0.361703
NM_024081	PRRG4	proline rich and Gla domain 4	6.725e-05	0.00114818	0.399105
NM_173593	B4GALNT3	beta-1,4-N-acetyl-galactosaminyltransferase 3	6.80632e-05	0.00116088	0.342489
NM_016447	MPP6	membrane palmitoylated protein 6	6.88335e-05	0.00117283	3.86048
NM_018045	BSDC1	BSD domain containing 1	6.91624e-05	0.00117723	0.404891
NM_033429	CALML4	calmodulin like 4	6.94807e-05	0.00118084	0.290271
NM_004096	EIF4EBP2	eukaryotic translation initiation factor 4E binding protein 2	6.95149e-05	0.00118084	0.496158
NM_024536	CHPF	chondroitin polymerizing factor	6.97558e-05	0.00118373	3.04006
NM_018700	TRIM36	tripartite motif containing 36	6.99075e-05	0.0011851	0.228732
NM_181727	SPATA12	spermatogenesis associated 12	7.02466e-05	0.00118965	7.52071
NM_004046	ATP5A1	ATP synthase, H+ transporting, mitochondrial F1 complex, alpha subunit 1, cardiac muscle	7.04729e-05	0.00119139	0.385294
NM_003927	MBD2	methyl-CpG binding domain protein 2	7.04913e-05	0.00119139	0.571559
NM_213604	ADAMTSL5	ADAMTS like 5	7.0635e-05	0.001192	2.31482
NM_015169	RRS1	ribosome biogenesis regulator homolog	7.06695e-05	0.001192	3.14633
NM_005251	FOXC2	forkhead box C2	7.28765e-05	0.00122728	6.2398
NM_019105	TNXB	tenascin XB	7.29077e-05	0.00122728	0.1616
NM_152609	CNST	consortin, connexin sorting protein	7.34609e-05	0.00123407	0.377661
NM_004212	SLC28A2	solute carrier family 28 member 2	7.34905e-05	0.00123407	0.118574
NM_152415	VPS37A	VPS37A, ESCRT-I subunit	7.35317e-05	0.00123407	0.435061
NM_032047	B3GNT5	UDP-GlcNAc:betaGal beta-1,3-N-acetylglucosaminyltransferase 5	7.51406e-05	0.00125981	0.370752
NM_015305	ANGEL1	angel homolog 1	7.55471e-05	0.00126437	2.15558
NM_004056	CA8	carbonic anhydrase 8	7.55959e-05	0.00126437	0.160065
NM_001242369	CACFD1	calcium channel flower domain containing 1	7.56388e-05	0.00126437	0.398613
NM_201526	ISLR	immunoglobulin superfamily containing leucine rich repeat	7.57237e-05	0.00126453	7.02336
NM_000909	NPY1R	neuropeptide Y receptor Y1	7.76572e-05	0.00129467	0.200401
NM_019076	UGT1A8	UDP glucuronosyltransferase family 1 member A8	7.76831e-05	0.00129467	0.125326
NM_032028	TSSK1B	testis specific serine kinase 1B	7.80207e-05	0.001299	7.31371
NM_020376	PNPLA2	patatin like phospholipase domain containing 2	7.82423e-05	0.0013014	0.484246
NR_024396	LINC00638	long intergenic non-protein coding RNA 638	7.8471e-05	0.00130362	4.55443
NM_001185156	IL24	interleukin 24	7.85311e-05	0.00130362	9.6021
NR_036575	PDE4C	phosphodiesterase 4C	7.90749e-05	0.00131135	0.2933
NM_002773	PRSS8	protease, serine 8	7.95948e-05	0.00131866	0.529786
NM_001502	GP2	glycoprotein 2	7.9966e-05	0.0013235	0.110219
NM_015131	WDR43	WD repeat domain 43	8.09297e-05	0.00133766	2.46487
NM_001195215	DENND1B	DENN domain containing 1B	8.09887e-05	0.00133766	0.384421
NM_002558	P2RX1	purinergic receptor P2X 1	8.10608e-05	0.00133766	0.262113
NM_005060	RORC	RAR related orphan receptor C	8.26382e-05	0.00136235	0.235288
NM_024501	HOXD1	homeobox D1	8.28137e-05	0.0013639	0.158107
NM_002764	PRPS1	phosphoribosyl pyrophosphate synthetase 1	8.3241e-05	0.0013696	2.55389
NM_006085	BPNT1	3'(2'), 5'-bisphosphate nucleotidase 1	8.51627e-05	0.00139984	0.398701
NM_052898	XKR4	XK related 4	8.52607e-05	0.00140008	0.110561
NM_031469	SH3BGRL2	SH3 domain binding glutamate rich protein like 2	8.55616e-05	0.00140365	0.410293
NM_001748	CAPN2	calpain 2	8.64378e-05	0.00141663	0.286362
NR_033977	FLJ22763	uncharacterized LOC401081	8.65316e-05	0.00141679	0.229953
NM_203288	RP9	retinitis pigmentosa 9 (autosomal dominant)	8.66842e-05	0.0014179	2.05676
NM_147686	TRAF3IP2	TRAF3 interacting protein 2	8.75959e-05	0.00143142	0.445822
NM_182965	SPHK1	sphingosine kinase 1	8.82894e-05	0.00144134	4.49601
NM_000958	PTGER4	prostaglandin E receptor 4	8.84765e-05	0.00144193	0.273511
NM_001135919	SLC46A3	solute carrier family 46 member 3	8.84972e-05	0.00144193	0.352567
NM_030753	WNT3	Wnt family member 3	8.90381e-05	0.00144933	5.92774
NM_033266	ERN2	endoplasmic reticulum to nucleus signaling 2	8.93031e-05	0.00145128	0.3103
NM_001989	EVX1	even-skipped homeobox 1	8.9331e-05	0.00145128	6.45141
NM_022062	PKNOX2	PBX/knotted 1 homeobox 2	8.97016e-05	0.00145589	0.174833
NM_024743	UGT2A3	UDP glucuronosyltransferase family 2 member A3	8.98515e-05	0.00145691	0.177143
NR_026806	FLJ13224	uncharacterized LOC79857	9.02462e-05	0.0014619	3.77179
NM_139021	MAPK15	mitogen-activated protein kinase 15	9.12655e-05	0.00147699	4.55506
NM_003014	SFRP4	secreted frizzled related protein 4	9.18822e-05	0.00148488	9.15407
NM_002220	ITPKA	inositol-trisphosphate 3-kinase A	9.19307e-05	0.00148488	0.241039
NM_018085	IPO9	importin 9	9.2179e-05	0.00148746	1.90389
NM_013956	NRG1	neuregulin 1	9.23378e-05	0.00148859	0.133264
NM_002987	CCL17	C-C motif chemokine ligand 17	9.31365e-05	0.00150003	7.802
NM_031925	TMEM120A	transmembrane protein 120A	9.35589e-05	0.00150538	0.422261
NM_001015055	RTKN	rhotekin	9.44958e-05	0.0015182	2.5365
NM_015444	TMEM158	transmembrane protein 158 (gene/pseudogene)	9.45369e-05	0.0015182	3.52987
NM_003132	SRM	spermidine synthase	9.47745e-05	0.00152056	2.63528
NM_005286	NPBWR2	neuropeptides B and W receptor 2	9.57851e-05	0.00153531	9.73348
NM_001017962	P4HA1	prolyl 4-hydroxylase subunit alpha 1	9.6014e-05	0.00153751	2.42704
NM_014562	OTX1	orthodenticle homeobox 1	9.76556e-05	0.0015623	8.11343
NM_017669	ERCC6L	ERCC excision repair 6 like, spindle assembly checkpoint helicase	9.93815e-05	0.00158802	4.59626
NM_173570	ZDHHC23	zinc finger DHHC-type containing 23	9.94522e-05	0.00158802	0.434751
NM_001163213	FGFR3	fibroblast growth factor receptor 3	9.97353e-05	0.00159038	0.234821
NM_001135055	TKT	transketolase	9.97901e-05	0.00159038	2.72936
NM_001037163	FAM220A	family with sequence similarity 220 member A	0.000100353	0.00159783	1.88808
NM_001711	BGN	biglycan	0.000100779	0.00160266	6.38352
NR_024129	LINC00092	long intergenic non-protein coding RNA 92	0.000100959	0.00160266	0.150766
NM_015420	DCAF13	DDB1 and CUL4 associated factor 13	0.000101047	0.00160266	2.95299
NM_019082	DDX56	DEAD-box helicase 56	0.000101145	0.00160266	2.13425
NM_173495	PTCHD1	patched domain containing 1	0.000101225	0.00160266	0.120338
NM_005591	MRE11	MRE11 homolog, double strand break repair nuclease	0.000101229	0.00160266	2.22224
NM_152735	ZBTB9	zinc finger and BTB domain containing 9	0.000101654	0.00160787	1.93758
NM_177530	SULT1A1	sulfotransferase family 1A member 1	0.000101989	0.00161164	0.306271
NM_000261	MYOC	myocilin	0.000102255	0.00161432	0.100225
NM_003707	RUVBL1	RuvB like AAA ATPase 1	0.000102373	0.00161466	2.86971
NM_001093725	MEX3A	mex-3 RNA binding family member A	0.000102495	0.00161507	3.99611
NM_014622	VWA5A	von Willebrand factor A domain containing 5A	0.000102672	0.00161634	0.416789
NM_001031734	FDX2	ferredoxin 2	0.00010279	0.00161668	2.55445
NM_018490	LGR4	leucine rich repeat containing G protein-coupled receptor 4	0.000102981	0.00161816	0.405278
NM_001003845	SP5	Sp5 transcription factor	0.000105626	0.00165818	4.5953
NM_001039724	NOSTRIN	nitric oxide synthase trafficking	0.000106117	0.00166432	0.357695
NM_017775	TTC19	tetratricopeptide repeat domain 19	0.000106777	0.0016731	0.483827
NM_001145077	LRRC10B	leucine rich repeat containing 10B	0.00010754	0.00168349	5.2855
NM_006904	PRKDC	protein kinase, DNA-activated, catalytic polypeptide	0.000108067	0.00169017	2.44143
NM_153827	MINK1	misshapen like kinase 1	0.000108586	0.00169669	0.498262
NM_001130010	C15orf41	chromosome 15 open reading frame 41	0.000108699	0.00169688	2.24658
NM_001673	ASNS	asparagine synthetase (glutamine-hydrolyzing)	0.00010881	0.00169703	3.11171
NM_030780	SLC25A32	solute carrier family 25 member 32	0.000109185	0.00170122	2.61497
NM_007350	PHLDA1	pleckstrin homology like domain family A member 1	0.000109282	0.00170122	3.19953
NM_002599	PDE2A	phosphodiesterase 2A	0.00011228	0.00174627	0.240845
NM_024022	TMPRSS3	transmembrane protease, serine 3	0.000112427	0.00174695	3.05602
NM_021939	FKBP10	FK506 binding protein 10	0.00011254	0.00174708	3.52169
NM_004444	EPHB4	EPH receptor B4	0.00011287	0.00175059	2.26436
NM_138811	C7orf31	chromosome 7 open reading frame 31	0.000113583	0.00176001	0.369844
NM_003921	BCL10	B-cell CLL/lymphoma 10	0.00011388	0.00176298	0.363083
NM_183233	SLC22A18	solute carrier family 22 member 18	0.000114194	0.00176597	0.471539
NM_015659	RSL1D1	ribosomal L1 domain containing 1	0.000114284	0.00176597	2.33407
NM_013296	GPSM2	G protein signaling modulator 2	0.000114621	0.00176955	2.58861
NM_001013660	FRRS1	ferric chelate reductase 1	0.000115101	0.00177521	0.293569
NM_006711	RNPS1	RNA binding protein with serine rich domain 1	0.00011529	0.00177521	1.74482
NM_006391	IPO7	importin 7	0.000115412	0.00177521	1.83816
NM_005772	RCL1	RNA terminal phosphate cyclase like 1	0.000115444	0.00177521	2.24376
NM_022092	CHTF18	chromosome transmission fidelity factor 18	0.000115517	0.00177521	2.6396
NM_024116	TAF1D	TATA-box binding protein associated factor, RNA polymerase I subunit D	0.000116848	0.00179275	2.18194
NM_000308	CTSA	cathepsin A	0.000116872	0.00179275	0.500285
NM_000494	COL17A1	collagen type XVII alpha 1 chain	0.000117602	0.0018023	0.25853
NM_001136204	RCC2	regulator of chromosome condensation 2	0.00011852	0.00181471	1.89117
NM_001127216	GFI1	growth factor independent 1 transcriptional repressor	0.000118687	0.0018156	0.27727
NM_003710	SPINT1	serine peptidase inhibitor, Kunitz type 1	0.000119426	0.00182525	0.396491
NM_012120	CD2AP	CD2 associated protein	0.000119904	0.00183088	0.489089
NM_003983	SLC7A6	solute carrier family 7 member 6	0.000120264	0.0018347	2.36138
NM_001052	SSTR4	somatostatin receptor 4	0.000122414	0.00186582	9.19065
NM_001040173	HTR4	5-hydroxytryptamine receptor 4	0.000123059	0.00187395	0.110664
NM_030815	PDRG1	p53 and DNA damage regulated 1	0.000123181	0.00187409	3.27236
NR_033967	SLC2A1-AS1	SLC2A1 antisense RNA 1	0.000123557	0.00187712	5.41728
NR_015389	LINC00667	long intergenic non-protein coding RNA 667	0.000123604	0.00187712	0.331232
NM_004210	NEURL1	neuralized E3 ubiquitin protein ligase 1	0.000124428	0.00188793	0.158484
NM_001204803	ANO6	anoctamin 6	0.000126148	0.0019123	2.59619
NM_014732	KIAA0513	KIAA0513	0.00012766	0.00193347	0.248072
NM_153813	ZFPM1	zinc finger protein, FOG family member 1	0.000128493	0.00194433	2.71086
NM_006149	LGALS4	galectin 4	0.000128743	0.00194636	0.266698
NM_005431	XRCC2	X-ray repair cross complementing 2	0.00013042	0.00196993	4.1387
NM_003508	FZD9	frizzled class receptor 9	0.000131013	0.00197641	7.82622
NM_007180	TREH	trehalase	0.000131085	0.00197641	0.210657
NM_001198810	SLC43A1	solute carrier family 43 member 1	0.000131305	0.00197795	2.12435
NM_015184	PLCL2	phospholipase C like 2	0.000131494	0.00197902	0.21176
NM_001191324	RNF138	ring finger protein 138	0.000132257	0.00198872	0.38746
NM_145109	MAP2K3	mitogen-activated protein kinase kinase 3	0.00013303	0.00199855	0.498947
NM_031485	GRWD1	glutamate rich WD repeat containing 1	0.000135281	0.00202941	1.99974
NM_004657	CAVIN2	caveolae associated protein 2	0.000135326	0.00202941	0.245681
NM_020530	OSM	oncostatin M	0.000136205	0.00204077	5.20159
NM_014702	KIAA0408	KIAA0408	0.000136414	0.00204128	0.144342
NM_000602	SERPINE1	serpin family E member 1	0.000136483	0.00204128	4.92079
NM_032656	DHX37	DEAH-box helicase 37	0.000136717	0.00204295	2.06282
NM_006764	IFRD2	interferon related developmental regulator 2	0.000137478	0.0020525	2.88195
NM_005672	PSCA	prostate stem cell antigen	0.000138087	0.00205975	0.114424
NM_005952	MT1X	metallothionein 1X	0.000138257	0.00206046	0.263517
NM_024089	KDELC1	KDEL motif containing 1	0.000138915	0.00206843	3.125
NM_022779	DDX31	DEAD-box helicase 31	0.000139289	0.00207216	2.49877
NM_005277	GPM6A	glycoprotein M6A	0.000139758	0.00207728	0.173966
NM_032124	HDHD2	haloacid dehalogenase like hydrolase domain containing 2	0.000141232	0.00209734	0.509712
NM_002611	PDK2	pyruvate dehydrogenase kinase 2	0.00014146	0.00209887	0.416249
NM_016245	HSD17B11	hydroxysteroid 17-beta dehydrogenase 11	0.000141739	0.00210115	0.325252
NM_001199050	LEMD1	LEM domain containing 1	0.000142045	0.00210382	7.75361
NM_001398	ECH1	enoyl-CoA hydratase 1	0.000142347	0.00210643	0.465802
NM_024094	DSCC1	DNA replication and sister chromatid cohesion 1	0.000143303	0.00211871	3.76477
NM_003179	SYP	synaptophysin	0.000143518	0.00211875	0.308008
NM_183421	FBXO25	F-box protein 25	0.000143558	0.00211875	0.442901
NM_015942	MTERF3	mitochondrial transcription termination factor 3	0.000143817	0.0021204	2.72568
NM_006269	RP1	RP1, axonemal microtubule associated	0.000143923	0.0021204	8.57254
NM_001037283	EIF3B	eukaryotic translation initiation factor 3 subunit B	0.000146142	0.0021512	2.36917
NM_004870	MPDU1	mannose-P-dolichol utilization defect 1	0.000146742	0.00215814	0.462761
NM_001202431	PRDX1	peroxiredoxin 1	0.000147188	0.0021628	7.53868
NM_001428	ENO1	enolase 1	0.000148446	0.00217937	2.27518
NM_001170	AQP7	aquaporin 7	0.000148861	0.00218355	0.273196
NM_001145770	ADGRG1	adhesion G protein-coupled receptor G1	0.000149908	0.00219699	2.18605
NM_003655	CBX4	chromobox 4	0.000150136	0.0021984	2.11271
NM_032538	TTBK1	tau tubulin kinase 1	0.000150657	0.00220411	7.99343
NM_153018	ZFP3	ZFP3 zinc finger protein	0.000150882	0.00220547	0.408995
NM_017814	TMEM161A	transmembrane protein 161A	0.000153365	0.00223983	2.6563
NM_004354	CCNG2	cyclin G2	0.000154037	0.00224757	0.292244
NM_016584	IL23A	interleukin 23 subunit alpha	0.000154164	0.00224757	5.83404
NM_000676	ADORA2B	adenosine A2b receptor	0.000154549	0.00225123	0.294832
NM_006612	KIF1C	kinesin family member 1C	0.000155586	0.00226437	0.369818
NM_203412	UBL4B	ubiquitin like 4B	0.000155829	0.00226451	8.52186
NM_007178	STRAP	serine/threonine kinase receptor associated protein	0.000155865	0.00226451	2.03304
NM_004990	MARS	methionyl-tRNA synthetase	0.000156086	0.00226525	2.1148
NM_001079843	CASZ1	castor zinc finger 1	0.000156187	0.00226525	0.420329
NM_014696	GPRIN2	G protein regulated inducer of neurite outgrowth 2	0.000156811	0.00227233	0.340271
NM_000845	GRM8	glutamate metabotropic receptor 8	0.000157313	0.00227764	6.02569
NM_004137	KCNMB1	potassium calcium-activated channel subfamily M regulatory beta subunit 1	0.000157778	0.0022824	0.261006
NM_019600	FAM214A	family with sequence similarity 214 member A	0.000159142	0.00230015	0.392095
NM_032579	RETNLB	resistin like beta	0.000160449	0.00231705	0.157872
NM_017631	DDX60	DExD/H-box helicase 60	0.000160816	0.00232034	0.277441
NR_003239	SNHG11	small nucleolar RNA host gene 11	0.000160981	0.00232073	2.53054
NM_153840	ADGRF1	adhesion G protein-coupled receptor F1	0.000161364	0.00232426	0.184407
NM_019050	USP53	ubiquitin specific peptidase 53	0.000161868	0.00232951	0.422837
NM_001527	HDAC2	histone deacetylase 2	0.000163247	0.00234589	2.15493
NM_005242	F2RL1	F2R like trypsin receptor 1	0.000163286	0.00234589	0.329847
NM_001360	DHCR7	7-dehydrocholesterol reductase	0.000164425	0.00236022	2.99575
NM_018957	SH3BP1	SH3 domain binding protein 1	0.000166773	0.00239189	0.403941
NM_080660	ZC3HAV1L	zinc finger CCCH-type containing, antiviral 1 like	0.000166971	0.00239267	2.56835
NM_032390	NIFK	nucleolar protein interacting with the FHA domain of MKI67	0.000167475	0.00239785	2.7029
NM_001009905	B3GNTL1	UDP-GlcNAc:betaGal beta-1,3-N-acetylglucosaminyltransferase like 1	0.000167719	0.0023993	2.34088
NM_001624	CRYBG1	crystallin beta-gamma domain containing 1	0.000170061	0.00243072	0.419422
NR_038396	TMEM147-AS1	TMEM147 antisense RNA 1	0.000170327	0.00243246	3.85467
NM_000088	COL1A1	collagen type I alpha 1 chain	0.000171498	0.00244709	6.10335
NM_001346	DGKG	diacylglycerol kinase gamma	0.00017187	0.00244868	0.19351
NM_078467	CDKN1A	cyclin dependent kinase inhibitor 1A	0.000171901	0.00244868	0.391626
NM_016269	LEF1	lymphoid enhancer binding factor 1	0.000172085	0.00244922	4.12561
NM_001506	GPR32	G protein-coupled receptor 32	0.000172267	0.00244973	8.65475
NM_001017980	VMA21	VMA21, vacuolar ATPase assembly factor	0.000173825	0.00246979	2.3849
NM_022451	NOC3L	NOC3 like DNA replication regulator	0.000174772	0.00248115	2.60546
NM_024095	ASB8	ankyrin repeat and SOCS box containing 8	0.000175375	0.0024876	0.590955
NM_018270	MRGBP	MRG domain binding protein	0.000176302	0.00249863	2.59603
NM_004591	CCL20	C-C motif chemokine ligand 20	0.000176622	0.00250105	3.45343
NM_002022	FMO4	flavin containing monooxygenase 4	0.000176946	0.00250352	0.330152
NM_197941	ADAMTS6	ADAM metallopeptidase with thrombospondin type 1 motif 6	0.000177571	0.00251025	3.84432
NM_020142	NDUFA4L2	NDUFA4, mitochondrial complex associated like 2	0.000178265	0.00251793	3.24366
NM_177952	PPM1A	protein phosphatase, Mg2+/Mn2+ dependent 1A	0.000178479	0.00251884	0.52123
NM_003558	PIP5K1B	phosphatidylinositol-4-phosphate 5-kinase type 1 beta	0.000178881	0.00252238	0.329044
NM_001951	E2F5	E2F transcription factor 5	0.000179781	0.00253295	3.17124
NM_133443	GPT2	glutamic--pyruvic transaminase 2	0.000180469	0.00254051	2.68973
NM_018667	SMPD3	sphingomyelin phosphodiesterase 3	0.00018073	0.00254205	0.274392
NM_016587	CBX3	chromobox 3	0.000181747	0.00255421	2.43947
NM_001098537	PNPLA7	patatin like phospholipase domain containing 7	0.000182268	0.00255939	0.234708
NM_032611	PTP4A3	protein tyrosine phosphatase type IVA, member 3	0.000182586	0.0025617	3.93904
NM_001144889	SLC23A3	solute carrier family 23 member 3	0.000183273	0.00256919	0.168775
NM_006638	RPP40	ribonuclease P/MRP subunit p40	0.000185345	0.00259607	3.54713
NM_001031737	CCDC78	coiled-coil domain containing 78	0.00018602	0.00260334	5.0573
NM_175573	ADRM1	adhesion regulating molecule 1	0.000186954	0.00261424	2.0589
NM_014878	PUM3	pumilio RNA binding family member 3	0.000189657	0.00264982	2.14902
NM_080605	B3GALT6	beta-1,3-galactosyltransferase 6	0.000190157	0.0026546	2.07157
NM_018191	RCBTB1	RCC1 and BTB domain containing protein 1	0.000190853	0.0026621	2.13219
NM_015934	NOP58	NOP58 ribonucleoprotein	0.000191277	0.00266506	2.54822
NM_015914	TXNDC11	thioredoxin domain containing 11	0.000191534	0.00266506	0.489663
NM_014388	DIEXF	digestive organ expansion factor homolog (zebrafish)	0.000191542	0.00266506	2.28035
NM_014604	TAX1BP3	Tax1 binding protein 3	0.000192414	0.00267497	0.472951
NM_007355	HSP90AB1	heat shock protein 90 alpha family class B member 1	0.000192687	0.00267655	1.84593
NM_001199799	ILDR1	immunoglobulin like domain containing receptor 1	0.000192858	0.0026767	0.495805
NR_024204	CYTOR	cytoskeleton regulator RNA	0.000194004	0.00269038	4.55927
NM_020230	PPAN	peter pan homolog (Drosophila)	0.000195766	0.00271063	2.25376
NM_015049	TRAK2	trafficking kinesin protein 2	0.0001958	0.00271063	0.434193
NM_016618	KRCC1	lysine rich coiled-coil 1	0.000195949	0.00271063	0.42797
NM_005218	DEFB1	defensin beta 1	0.000196437	0.00271514	0.2025
NM_178229	IQGAP3	IQ motif containing GTPase activating protein 3	0.000197946	0.00273374	2.98323
NM_000758	CSF2	colony stimulating factor 2	0.000199448	0.002751	6.66995
NM_014612	FAM120A	family with sequence similarity 120A	0.000199524	0.002751	0.597333
NM_032737	LMNB2	lamin B2	0.000201583	0.00277677	2.23279
NM_019066	MAGEL2	MAGE family member L2	0.000201724	0.00277677	7.0002
NM_032554	HCAR1	hydroxycarboxylic acid receptor 1	0.000204598	0.00281402	4.61081
NM_021247	PRM3	protamine 3	0.000205766	0.00282776	8.70678
NM_138736	GNAO1	G protein subunit alpha o1	0.000206985	0.00284219	0.236379
NM_012345	NUFIP1	NUFIP1, FMR1 interacting protein 1	0.000208502	0.00286067	2.98116
NM_000819	GART	phosphoribosylglycinamide formyltransferase, phosphoribosylglycinamide synthetase, phosphoribosylaminoimidazole synthetase	0.000209456	0.00287141	2.35486
NM_053025	MYLK	myosin light chain kinase	0.000210474	0.00288302	0.183726
NM_022153	VSIR	V-set immunoregulatory receptor	0.000210997	0.00288782	0.328851
NM_007019	UBE2C	ubiquitin conjugating enzyme E2 C	0.000211753	0.00289579	4.26036
NM_001024675	ACTL10	actin like 10	0.000212087	0.002898	3.07665
NM_001143942	RBM24	RNA binding motif protein 24	0.000212618	0.00290074	0.209687
NM_020770	CGN	cingulin	0.000212634	0.00290074	0.264656
NM_003574	VAPA	VAMP associated protein A	0.000213605	0.00291163	0.446221
NM_014501	UBE2S	ubiquitin conjugating enzyme E2 S	0.000214399	0.00292007	3.2735
NM_001025101	MBP	myelin basic protein	0.000215927	0.0029385	0.456831
NM_178448	SAPCD2	suppressor APC domain containing 2	0.000217063	0.00295157	3.9907
NM_015295	SMCHD1	structural maintenance of chromosomes flexible hinge domain containing 1	0.000219865	0.00298608	0.422822
NM_022977	ACSL4	acyl-CoA synthetase long-chain family member 4	0.000219958	0.00298608	2.13687
NM_024051	GGCT	gamma-glutamylcyclotransferase	0.000221183	0.00300029	3.04833
NM_001761	CCNF	cyclin F	0.00022197	0.00300852	2.66385
NM_032360	ACBD6	acyl-CoA binding domain containing 6	0.000223079	0.00302112	2.17533
NM_001103175	BICDL2	BICD family like cargo adaptor 2	0.00022464	0.00303981	0.374537
NM_153221	CILP2	cartilage intermediate layer protein 2	0.000226849	0.00306722	8.22652
NM_006095	ATP8A1	ATPase phospholipid transporting 8A1	0.000227247	0.00307012	0.260705
NM_033426	CIPC	CLOCK interacting pacemaker	0.000227724	0.0030741	0.523436
NM_001875	CPS1	carbamoyl-phosphate synthase 1	0.000230446	0.00310834	5.06566
NM_032718	MFSD9	major facilitator superfamily domain containing 9	0.000233767	0.00314909	0.541472
NM_032299	DCUN1D5	defective in cullin neddylation 1 domain containing 5	0.00023391	0.00314909	2.4325
NM_024494	WNT2B	Wnt family member 2B	0.000234127	0.00314909	0.201002
NM_001001656	OR9A4	olfactory receptor family 9 subfamily A member 4	0.00023424	0.00314909	8.11559
NM_019042	PUS7	pseudouridylate synthase 7 (putative)	0.000234407	0.00314909	3.1953
NM_004006	DMD	dystrophin	0.000235047	0.00315517	0.173033
NM_145057	CDC42EP5	CDC42 effector protein 5	0.000237576	0.00318656	0.376275
NM_007332	TRPA1	transient receptor potential cation channel subfamily A member 1	0.000239686	0.00321229	0.18163
NM_001728	BSG	basigin (Ok blood group)	0.00024006	0.00321474	0.44259
NM_005987	SPRR1A	small proline rich protein 1A	0.000241113	0.00322511	8.52389
NM_015225	PRUNE2	prune homolog 2	0.000241219	0.00322511	0.217973
NM_001080401	PPM1N	protein phosphatase, Mg2+/Mn2+ dependent 1N (putative)	0.000241858	0.00323036	3.22032
NM_012391	SPDEF	SAM pointed domain containing ETS transcription factor	0.000241998	0.00323036	0.178325
NM_015425	POLR1A	RNA polymerase I subunit A	0.000242856	0.00323924	2.08374
NM_017420	SIX4	SIX homeobox 4	0.000243201	0.00324126	6.39462
NM_015725	RDH8	retinol dehydrogenase 8 (all-trans)	0.000244107	0.00325075	8.1847
NM_001167987	INCA1	inhibitor of CDK, cyclin A1 interacting protein 1	0.000245988	0.00327067	0.354141
NR_022010			0.000245993	0.00327067	8.45197
NM_001145658	RAP1GAP	RAP1 GTPase activating protein	0.000246837	0.00327685	0.263007
NM_138393	REEP6	receptor accessory protein 6	0.000246849	0.00327685	3.11688
NM_175747	OLIG3	oligodendrocyte transcription factor 3	0.000247585	0.00328402	8.43915
NM_002156	HSPD1	heat shock protein family D (Hsp60) member 1	0.000248186	0.00328939	2.92333
NR_023358	SCARNA9	small Cajal body-specific RNA 9	0.000248848	0.00329548	3.32891
NM_003683	RRP1	ribosomal RNA processing 1	0.000249038	0.00329548	2.25938
NM_000424	KRT5	keratin 5	0.000249611	0.00330037	7.10807
NM_000701	ATP1A1	ATPase Na+/K+ transporting subunit alpha 1	0.000249801	0.00330037	0.56532
NM_018265	C1orf106	chromosome 1 open reading frame 106	0.000252376	0.00333175	0.414235
NM_001798	CDK2	cyclin dependent kinase 2	0.000252921	0.00333398	2.21052
NR_024159	DGCR9	DiGeorge syndrome critical region gene 9 (non-protein coding)	0.000252942	0.00333398	6.23203
NM_002097	GTF3A	general transcription factor IIIA	0.000253193	0.00333467	3.83018
NR_034154			0.000253871	0.00334097	0.288568
NM_001174090	SLC4A11	solute carrier family 4 member 11	0.00025419	0.00334255	4.74373
NM_001080515	FAM163B	family with sequence similarity 163 member B	0.00025502	0.00335083	0.14033
NM_012460	TIMM9	translocase of inner mitochondrial membrane 9	0.000255256	0.00335131	2.44866
NM_030955	ADAMTS12	ADAM metallopeptidase with thrombospondin type 1 motif 12	0.000255842	0.00335638	5.35805
NM_001134407	GRIN2A	glutamate ionotropic receptor NMDA type subunit 2A	0.000257889	0.00338058	0.174052
NM_003227	TFR2	transferrin receptor 2	0.000258824	0.00339019	4.43331
NM_178839	LRRTM1	leucine rich repeat transmembrane neuronal 1	0.000259125	0.00339149	0.148854
NM_001042762	FIGNL1	fidgetin like 1	0.000260702	0.00340947	3.00352
NM_022121	PERP	PERP, TP53 apoptosis effector	0.000262232	0.0034268	1.91386
NM_002632	PGF	placental growth factor	0.000263572	0.00344163	3.73579
NM_182751	MCM10	minichromosome maintenance 10 replication initiation factor	0.000265057	0.00345832	3.738
NM_005285	NPBWR1	neuropeptides B and W receptor 1	0.000265268	0.00345839	8.14385
NM_016532	INPP5K	inositol polyphosphate-5-phosphatase K	0.000265733	0.00346175	0.479307
NM_016032	ZDHHC9	zinc finger DHHC-type containing 9	0.000266134	0.00346344	2.42348
NM_033159	HYAL1	hyaluronoglucosaminidase 1	0.000266275	0.00346344	0.196066
NM_024792	FAM57A	family with sequence similarity 57 member A	0.000267378	0.00347508	2.61511
NM_001451	FOXF1	forkhead box F1	0.000268568	0.00348784	0.292405
NM_020649	CBX8	chromobox 8	0.00026902	0.00349101	2.41357
NM_033198	PIGS	phosphatidylinositol glycan anchor biosynthesis class S	0.000270878	0.00351241	0.514479
NM_001220493	DHRS7C	dehydrogenase/reductase 7C	0.00027113	0.00351296	0.11776
NM_004728	DDX21	DExD-box helicase 21	0.00027292	0.00353126	2.44263
NM_024887	DHDDS	dehydrodolichyl diphosphate synthase subunit	0.000272983	0.00353126	0.363278
NM_006293	TYRO3	TYRO3 protein tyrosine kinase	0.000273544	0.00353126	3.67928
NM_024663	NPEPL1	aminopeptidase-like 1	0.000273568	0.00353126	1.97018
NM_001113349	ECE1	endothelin converting enzyme 1	0.000273596	0.00353126	0.470358
NM_017564	STAB2	stabilin 2	0.000274223	0.00353602	0.149694
NM_005957	MTHFR	methylenetetrahydrofolate reductase	0.000274386	0.00353602	0.460712
NM_000019	ACAT1	acetyl-CoA acetyltransferase 1	0.000275388	0.0035462	0.376443
NR_024406	LINC00917	long intergenic non-protein coding RNA 917	0.000278042	0.00357763	8.28749
NM_001042440	CAST	calpastatin	0.000279068	0.00358808	0.487676
NM_194255	SLC19A1	solute carrier family 19 member 1	0.000279848	0.00359534	2.69001
NM_004044	ATIC	5-aminoimidazole-4-carboxamide ribonucleotide formyltransferase/IMP cyclohydrolase	0.000281236	0.00361041	2.52752
NM_007084	SOX21	SRY-box 21	0.000284305	0.00364665	7.77588
NM_004673	ANGPTL1	angiopoietin like 1	0.000284494	0.00364665	0.214287
NR_027151	PRR26	proline rich 26	0.000285821	0.00366087	0.327058
NM_001185	AZGP1	alpha-2-glycoprotein 1, zinc-binding	0.000286627	0.00366598	3.70889
NM_004616	TSPAN8	tetraspanin 8	0.000286657	0.00366598	0.368087
NM_005860	FSTL3	follistatin like 3	0.000287437	0.00367315	3.55863
NM_199285	PRR19	proline rich 19	0.000288552	0.00368459	5.18905
NM_016289	CAB39	calcium binding protein 39	0.00028955	0.00369451	0.514087
NM_001139500	FGF13	fibroblast growth factor 13	0.000290181	0.00369914	0.161527
NM_021129	PPA1	pyrophosphatase (inorganic) 1	0.000290353	0.00369914	2.45822
NM_006471	MYL12A	myosin light chain 12A	0.000290614	0.00369965	0.548241
NM_012393	PFAS	phosphoribosylformylglycinamidine synthase	0.000292826	0.00372498	1.94704
NM_002940	ABCE1	ATP binding cassette subfamily E member 1	0.00029474	0.00374648	2.44037
NM_206923	YY2	YY2 transcription factor	0.000295667	0.00375542	2.92602
NM_004936	CDKN2B	cyclin dependent kinase inhibitor 2B	0.000297732	0.00377879	0.16975
NM_173515	CNKSR3	CNKSR family member 3	0.00029818	0.00378161	0.321938
NR_026651			0.000298639	0.00378456	6.50729
NM_001071775	MZT1	mitotic spindle organizing protein 1	0.000298938	0.00378549	3.11897
NM_032977	CASP10	caspase 10	0.000301948	0.00382073	0.338877
NM_152386	SGPP2	sphingosine-1-phosphate phosphatase 2	0.000303731	0.00384039	0.408711
NM_014657	TTI1	TELO2 interacting protein 1	0.000304146	0.00384103	2.42394
NM_004051	BDH1	3-hydroxybutyrate dehydrogenase 1	0.00030424	0.00384103	0.389671
NM_001852	COL9A2	collagen type IX alpha 2 chain	0.00030845	0.00389083	0.288114
NM_020177	FEM1C	fem-1 homolog C	0.000308888	0.00389083	0.4485
NR_002775	RPLP0P2	ribosomal protein lateral stalk subunit P0 pseudogene 2	0.000309071	0.00389083	7.66436
NM_014989	RIMS1	regulating synaptic membrane exocytosis 1	0.000309113	0.00389083	0.222023
NM_004448	ERBB2	erb-b2 receptor tyrosine kinase 2	0.000312747	0.00393363	0.405278
NM_001005498	RHBDF2	rhomboid 5 homolog 2	0.000316929	0.00397812	2.86462
NM_005144	HR	HR, lysine demethylase and nuclear receptor corepressor	0.000316947	0.00397812	0.291267
NM_024546	RNF219	ring finger protein 219	0.000316997	0.00397812	2.17715
NM_001126129	GINS3	GINS complex subunit 3	0.000319522	0.00400681	3.69852
NM_152573	RASEF	RAS and EF-hand domain containing	0.000320656	0.00401802	0.336953
NM_006636	MTHFD2	methylenetetrahydrofolate dehydrogenase (NADP+ dependent) 2, methenyltetrahydrofolate cyclohydrolase	0.000321099	0.00402057	2.35912
NR_026661	FAM222A-AS1	FAM222A antisense RNA 1	0.000321849	0.00402696	5.92221
NM_020840	FNIP2	folliculin interacting protein 2	0.000326781	0.00408562	0.396907
NR_001558	LINC00261	long intergenic non-protein coding RNA 261	0.000330425	0.00412753	0.215422
NM_003385	VSNL1	visinin like 1	0.000330626	0.00412753	4.63138
NM_001193304	TMEM127	transmembrane protein 127	0.000331353	0.00413354	0.453092
NM_017709	FAM46C	family with sequence similarity 46 member C	0.000334702	0.00416968	0.241482
NM_001605	AARS	alanyl-tRNA synthetase	0.000334857	0.00416968	2.29063
NM_001080410	FBXO41	F-box protein 41	0.000334997	0.00416968	3.14008
NM_004390	CTSH	cathepsin H	0.000336971	0.00419114	2.38468
NM_025179	PLXNA2	plexin A2	0.000337741	0.0041976	0.404211
NM_020448	NIPAL3	NIPA like domain containing 3	0.000338843	0.00420818	0.528624
NM_144587	BTBD16	BTB domain containing 16	0.000339225	0.0042098	5.98961
NM_000754	COMT	catechol-O-methyltransferase	0.000339694	0.00421195	2.32142
NM_015194	MYO1D	myosin ID	0.000340043	0.00421195	0.480417
NM_020895	GRAMD1A	GRAM domain containing 1A	0.000340152	0.00421195	2.44126
NM_001135812	FAM60A	family with sequence similarity 60 member A	0.000343761	0.00425351	2.46173
NM_014606	HERC3	HECT and RLD domain containing E3 ubiquitin protein ligase 3	0.000344604	0.00426079	0.484983
NM_181538	GJC3	gap junction protein gamma 3	0.000345441	0.00426524	7.22636
NM_014774	EFCAB14	EF-hand calcium binding domain 14	0.000345472	0.00426524	0.517301
NM_005525	HSD11B1	hydroxysteroid 11-beta dehydrogenase 1	0.000346243	0.00426851	4.25584
NM_004370	COL12A1	collagen type XII alpha 1 chain	0.000346247	0.00426851	4.96706
NM_203434	IER5L	immediate early response 5 like	0.000347618	0.00428226	3.63743
NM_016404	TRMT112	tRNA methyltransferase 11-2 homolog (S. cerevisiae)	0.000348159	0.00428578	2.59603
NM_012429	SEC14L2	SEC14 like lipid binding 2	0.000348554	0.00428601	3.74151
NM_001145303	TMC4	transmembrane channel like 4	0.000348689	0.00428601	0.437248
NM_021170	HES4	hes family bHLH transcription factor 4	0.000351582	0.00431841	2.87673
NM_017549	EPDR1	ependymin related 1	0.000352234	0.00432325	2.3383
NM_020433	JPH2	junctophilin 2	0.000353366	0.00433396	0.220559
NM_005264	GFRA1	GDNF family receptor alpha 1	0.000355437	0.00435618	0.233539
NM_031299	CDCA3	cell division cycle associated 3	0.000358152	0.00438625	3.51667
NM_005899	NBR1	NBR1, autophagy cargo receptor	0.000358586	0.00438836	0.524875
NM_002520	NPM1	nucleophosmin	0.000359919	0.00440146	2.07346
NM_001232	CASQ2	calsequestrin 2	0.000360616	0.00440636	0.180529
NM_203425	C17orf82	chromosome 17 open reading frame 82	0.000360845	0.00440636	6.46112
NM_000038	APC	APC, WNT signaling pathway regulator	0.000361718	0.00441278	0.375513
NM_001171167	CAMTA2	calmodulin binding transcription activator 2	0.000361897	0.00441278	0.46344
NM_004237	TRIP13	thyroid hormone receptor interactor 13	0.000362514	0.00441595	3.58929
NM_006238	PPARD	peroxisome proliferator activated receptor delta	0.000362684	0.00441595	0.426139
NM_138434	ZBED6CL	ZBED6 C-terminal like	0.000363542	0.00442318	2.42925
NM_002256	KISS1	KiSS-1 metastasis-suppressor	0.000366427	0.00445505	8.06923
NM_001193311	SUGCT	succinyl-CoA:glutarate-CoA transferase	0.00036962	0.00449062	0.22555
NM_004952	EFNA3	ephrin A3	0.000371839	0.0045143	3.48
NM_004577	PSPH	phosphoserine phosphatase	0.000373293	0.00452868	3.05536
NM_001048	SST	somatostatin	0.000373955	0.00453342	0.121295
NM_177417	KLC3	kinesin light chain 3	0.000376272	0.00455822	7.41208
NM_173808	NEGR1	neuronal growth regulator 1	0.00037807	0.00457669	0.246334
NM_002090	CXCL3	C-X-C motif chemokine ligand 3	0.000379806	0.0045944	3.13547
NM_018192	P3H2	prolyl 3-hydroxylase 2	0.000380677	0.00460161	0.257124
NR_036490	LINC01686	long intergenic non-protein coding RNA 1686	0.000384629	0.00464603	6.38879
NM_032413	C15orf48	chromosome 15 open reading frame 48	0.000385801	0.00465665	0.261943
NM_001099692	EIF5AL1	eukaryotic translation initiation factor 5A-like 1	0.000386083	0.00465665	7.32489
NM_021979	HSPA2	heat shock protein family A (Hsp70) member 2	0.000386342	0.00465665	0.374503
NM_002357	MXD1	MAX dimerization protein 1	0.000387152	0.00466307	0.321037
NM_001017536	VDR	vitamin D (1,25- dihydroxyvitamin D3) receptor	0.00039069	0.00469982	0.439037
NM_002855	NECTIN1	nectin cell adhesion molecule 1	0.000390938	0.00469982	2.15667
NM_004079	CTSS	cathepsin S	0.000391044	0.00469982	0.447064
NM_198552	FAM89A	family with sequence similarity 89 member A	0.000391363	0.00470028	2.78501
NM_002868	RAB5B	RAB5B, member RAS oncogene family	0.000391665	0.00470054	0.527087
NM_032129	PLEKHN1	pleckstrin homology domain containing N1	0.000392117	0.0047026	4.37499
NM_130760	MADCAM1	mucosal vascular addressin cell adhesion molecule 1	0.00039519	0.00473607	0.185905
NM_018012	KIF26B	kinesin family member 26B	0.000396701	0.00474746	6.4607
NM_030877	CTNNBL1	catenin beta like 1	0.000396707	0.00474746	2.19193
NM_001242828	ELOVL5	ELOVL fatty acid elongase 5	0.00039883	0.00476946	2.54374
NM_001083961	WDR62	WD repeat domain 62	0.000400536	0.00478645	4.01203
NM_003878	GGH	gamma-glutamyl hydrolase	0.000401113	0.00478993	3.25682
NM_002466	MYBL2	MYB proto-oncogene like 2	0.000403384	0.00481351	3.93576
NM_014738	TMEM94	transmembrane protein 94	0.000403662	0.00481351	0.516148
NM_016035	COQ4	coenzyme Q4	0.000406675	0.00484599	0.494526
NR_024615	ERC2-IT1	ERC2 intronic transcript 1	0.000408174	0.00485525	6.93555
NM_001082533	CA10	carbonic anhydrase 10	0.000408195	0.00485525	0.158819
NM_020175	DUS3L	dihydrouridine synthase 3 like	0.000408321	0.00485525	2.25039
NM_001128204	SULF1	sulfatase 1	0.000409274	0.00486206	4.99489
NM_175709	CBX7	chromobox 7	0.000409473	0.00486206	0.336579
NM_001128917	TOMM40	translocase of outer mitochondrial membrane 40	0.000410473	0.00487048	2.37544
NM_001099436	ULK3	unc-51 like kinase 3	0.000411966	0.00488474	0.470546
NM_005800	USPL1	ubiquitin specific peptidase like 1	0.000412906	0.00489243	3.41024
NM_001025070	RPS14	ribosomal protein S14	0.000415171	0.00491579	3.18888
NM_005284	GPR6	G protein-coupled receptor 6	0.000415894	0.00491868	7.75636
NM_032342	TMEM246	transmembrane protein 246	0.000416002	0.00491868	0.285935
NM_001136035	TRMT1	tRNA methyltransferase 1	0.000416451	0.00492052	2.11855
NM_025078	PQLC1	PQ loop repeat containing 1	0.000417142	0.00492521	0.398248
NM_005021	ENPP3	ectonucleotide pyrophosphatase/phosphodiesterase 3	0.000421294	0.00497073	0.194313
NM_173857	VN1R4	vomeronasal 1 receptor 4	0.000421906	0.00497346	7.09802
NM_000783	CYP26A1	cytochrome P450 family 26 subfamily A member 1	0.000422118	0.00497346	7.01725
NM_173176	PTK2B	protein tyrosine kinase 2 beta	0.000424397	0.00499679	0.366106
NM_004900	APOBEC3B	apolipoprotein B mRNA editing enzyme catalytic subunit 3B	0.00042493	0.00499956	0.346129
NR_001443			0.000426265	0.00501175	7.44132
NM_002263	KIFC1	kinesin family member C1	0.000426607	0.00501226	2.88162
NM_007165	SF3A2	splicing factor 3a subunit 2	0.000427456	0.0050162	1.74657
NM_203290	POLR1C	RNA polymerase I subunit C	0.000427541	0.0050162	2.58036
NM_022766	CERK	ceramide kinase	0.000428939	0.00502909	0.489641
NM_002422	MMP3	matrix metallopeptidase 3	0.000429867	0.00503645	7.66986
NM_032806	POMGNT2	protein O-linked mannose N-acetylglucosaminyltransferase 2 (beta 1,4-)	0.000434163	0.00508323	2.26654
NM_001002266	MARCH8	membrane associated ring-CH-type finger 8	0.000434504	0.00508367	0.393439
NM_016538	SIRT7	sirtuin 7	0.000435412	0.00509073	0.483256
NM_016001	UTP18	UTP18, small subunit processome component	0.000437023	0.00510601	2.10671
NM_133445	GRIN3A	glutamate ionotropic receptor NMDA type subunit 3A	0.00043867	0.00512169	0.12699
NM_004704	RRP9	ribosomal RNA processing 9, small subunit (SSU) processome component, homolog (yeast)	0.00044087	0.00514297	2.82676
NM_005943	MOCS1	molybdenum cofactor synthesis 1	0.000441107	0.00514297	0.346232
NM_198496			0.000442641	0.00515727	4.38236
NM_001993	F3	coagulation factor III, tissue factor	0.000443211	0.00516033	0.309081
NM_014214	IMPA2	inositol monophosphatase 2	0.000444223	0.00516852	0.398862
NM_001014980	C1QTNF12	C1q and TNF related 12	0.000451589	0.00525059	5.0175
NM_007170	TESK2	testis-specific kinase 2	0.000452373	0.00525606	0.352667
NM_173557	RNF152	ring finger protein 152	0.000453278	0.00526293	0.18345
NM_013314	BLNK	B-cell linker	0.000455276	0.00528247	0.429522
NR_026958	LINC00494	long intergenic non-protein coding RNA 494	0.000456453	0.00529245	6.73529
NM_000023	SGCA	sarcoglycan alpha	0.000457008	0.00529523	0.223672
NM_005023	PGGT1B	protein geranylgeranyltransferase type I subunit beta	0.000459204	0.00531552	0.473922
NM_003868	FGF16	fibroblast growth factor 16	0.000459393	0.00531552	7.25262
NM_020746	MAVS	mitochondrial antiviral signaling protein	0.000467835	0.00540947	0.438879
NM_080391	PTP4A2	protein tyrosine phosphatase type IVA, member 2	0.000469304	0.00542271	0.625912
NM_000049	ASPA	aspartoacylase	0.000471607	0.00544428	0.19712
NM_001136112	CASP5	caspase 5	0.00047182	0.00544428	0.178177
NM_006651	CPLX1	complexin 1	0.000473714	0.00546237	5.56844
NM_003665	FCN3	ficolin 3	0.000474881	0.00546995	5.21065
NM_004669	CLIC3	chloride intracellular channel 3	0.000475024	0.00546995	2.77857
NM_015831	ACHE	acetylcholinesterase (Cartwright blood group)	0.000481146	0.00553664	0.198734
NM_014646	LPIN2	lipin 2	0.00048304	0.00555425	0.331929
NM_007115	TNFAIP6	TNF alpha induced protein 6	0.000483371	0.00555425	4.06478
NM_017720	STAP2	signal transducing adaptor family member 2	0.00048367	0.00555425	0.403225
NM_001905	CTPS1	CTP synthase 1	0.00048446	0.00555952	2.44872
NM_006392	NOP56	NOP56 ribonucleoprotein	0.000487466	0.00559019	2.29681
NM_006716	DBF4	DBF4 zinc finger	0.000489676	0.0056117	3.10386
NM_022771	TBC1D15	TBC1 domain family member 15	0.000491407	0.00562768	0.320787
NM_020808	SIPA1L2	signal induced proliferation associated 1 like 2	0.000492349	0.00563462	0.370045
NM_030816	ANKRD13C	ankyrin repeat domain 13C	0.000493087	0.00563922	0.580926
NM_001101404	SH2D7	SH2 domain containing 7	0.00049384	0.00564398	0.12713
NM_017859	UCKL1	uridine-cytidine kinase 1 like 1	0.000495814	0.00566268	2.41714
NM_006281	STK3	serine/threonine kinase 3	0.000499753	0.00570379	2.34263
NM_021953	FOXM1	forkhead box M1	0.000500962	0.00571369	3.32986
NM_014819	PJA2	praja ring finger ubiquitin ligase 2	0.000501619	0.0057155	0.428974
NM_014246	CELSR1	cadherin EGF LAG seven-pass G-type receptor 1	0.000501802	0.0057155	3.36326
NM_021173	POLD4	DNA polymerase delta 4, accessory subunit	0.000507635	0.005778	0.391735
NM_001164595	PDZRN4	PDZ domain containing ring finger 4	0.00050989	0.00579974	0.18641
NM_014503	UTP20	UTP20, small subunit processome component	0.0005103	0.00580047	2.40242
NM_001299	CNN1	calponin 1	0.000512454	0.005821	0.218833
NM_025250	TTYH3	tweety family member 3	0.000514635	0.00584183	2.34911
NM_000193	SHH	sonic hedgehog	0.000517313	0.00586824	5.17999
NM_001206484	ATF3	activating transcription factor 3	0.000517706	0.00586873	0.301923
NM_024577	SH3TC2	SH3 domain and tetratricopeptide repeats 2	0.000520379	0.00589387	4.07871
NM_182680	AMELX	amelogenin, X-linked	0.000520627	0.00589387	6.96717
NM_004252	SLC9A3R1	SLC9A3 regulator 1	0.000521205	0.00589559	0.390128
NM_005664	MKRN3	makorin ring finger protein 3	0.000521482	0.00589559	5.84079
NM_015441	OLFML2B	olfactomedin like 2B	0.000530912	0.00599816	4.40627
NM_022772	EPS8L2	EPS8 like 2	0.000533144	0.00601924	0.493089
NR_024335	LINC00905	long intergenic non-protein coding RNA 905	0.000533496	0.00601924	7.61764
NM_006587	CORIN	corin, serine peptidase	0.000535162	0.0060335	6.81881
NR_036581	LINC00675	long intergenic non-protein coding RNA 675	0.00053578	0.0060335	0.296153
NM_138705	CALML6	calmodulin like 6	0.000535839	0.0060335	5.7765
NM_001007532	STH	saitohin	0.00053789	0.00605253	7.16445
NM_012455	PSD4	pleckstrin and Sec7 domain containing 4	0.000540333	0.00607594	0.380963
NM_174902	LDLRAD3	low density lipoprotein receptor class A domain containing 3	0.000543399	0.00610595	3.29703
NM_001195522	MPC1L	mitochondrial pyruvate carrier 1-like	0.00054373	0.00610595	6.96035
NM_001042522	SPRED3	sprouty related EVH1 domain containing 3	0.000545465	0.00612133	4.02642
NM_153343	ENPP6	ectonucleotide pyrophosphatase/phosphodiesterase 6	0.000547102	0.0061356	0.140173
NM_000463	UGT1A1	UDP glucuronosyltransferase family 1 member A1	0.000549225	0.00615529	0.172008
NM_023016	SOWAHC	sosondowah ankyrin repeat domain family member C	0.000552226	0.00618479	0.590205
NM_001042771	LCK	LCK proto-oncogene, Src family tyrosine kinase	0.000554838	0.00620989	4.70945
NM_001347	DGKQ	diacylglycerol kinase theta	0.000558278	0.00624422	0.425398
NM_001136180	HSBP1L1	heat shock factor binding protein 1 like 1	0.000560778	0.00626801	0.333872
NM_178450	MARCH3	membrane associated ring-CH-type finger 3	0.000565787	0.00631977	0.333236
NM_015705	SGSM3	small G protein signaling modulator 3	0.00056652	0.00632375	0.469131
NM_006732	FOSB	FosB proto-oncogene, AP-1 transcription factor subunit	0.000568711	0.00634398	0.214337
NM_138779	TEX30	testis expressed 30	0.000571547	0.00637138	3.421
NM_032875	FBXL20	F-box and leucine rich repeat protein 20	0.000573946	0.00639388	0.486991
NM_017751	SMPD4	sphingomyelin phosphodiesterase 4	0.000577763	0.00642951	1.79241
NM_001145468	SPECC1L	sperm antigen with calponin homology and coiled-coil domains 1 like	0.000577912	0.00642951	0.408222
NM_001171906	NUDT16	nudix hydrolase 16	0.000580226	0.00644841	0.41465
NM_001006655	FAM149A	family with sequence similarity 149 member A	0.00058038	0.00644841	0.276053
NM_021067	GINS1	GINS complex subunit 1	0.000581096	0.00645209	4.2699
NM_004443	EPHB3	EPH receptor B3	0.000585974	0.00650067	3.13639
NM_133444	ZNF526	zinc finger protein 526	0.000586554	0.00650067	1.88012
NM_021153	CDH19	cadherin 19	0.000586708	0.00650067	0.17995
NM_020773	TBC1D14	TBC1 domain family member 14	0.000587072	0.00650067	0.545403
NM_006288	THY1	Thy-1 cell surface antigen	0.00058741	0.00650067	3.81572
NM_001008778	SPDYC	speedy/RINGO cell cycle regulator family member C	0.000590177	0.00652698	5.85249
NM_001199209	CYP4F3	cytochrome P450 family 4 subfamily F member 3	0.000592917	0.00655297	2.47226
NM_212539	PRKCD	protein kinase C delta	0.000599551	0.00662191	0.493766
NR_027686	C20orf204	chromosome 20 open reading frame 204	0.000601411	0.00663696	6.04629
NM_001130143	PPP1R14D	protein phosphatase 1 regulatory inhibitor subunit 14D	0.000602562	0.00663696	0.240553
NM_198693	KRTAP10-2	keratin associated protein 10-2	0.000602847	0.00663696	7.48221
NM_001719	BMP7	bone morphogenetic protein 7	0.000603005	0.00663696	4.24461
NM_001167600	NEU4	neuraminidase 4	0.000603199	0.00663696	0.177421
NM_000236	LIPC	lipase C, hepatic type	0.000603524	0.00663696	0.228539
NM_002161	IARS	isoleucyl-tRNA synthetase	0.000603684	0.00663696	2.36865
NM_018410	HJURP	Holliday junction recognition protein	0.000604981	0.00664413	3.57098
NM_144650	ADHFE1	alcohol dehydrogenase, iron containing 1	0.00060517	0.00664413	0.293633
NM_001927	DES	desmin	0.000605525	0.00664413	0.173776
NM_003326	TNFSF4	TNF superfamily member 4	0.00060811	0.00666813	4.36858
NM_002968	SALL1	spalt like transcription factor 1	0.00061718	0.00676317	0.212776
NM_015511	AAR2	AAR2 splicing factor homolog	0.000618761	0.00677605	2.03931
NM_018211	RAVER2	ribonucleoprotein, PTB binding 2	0.000619947	0.00678462	0.355812
NM_000483	APOC2	apolipoprotein C2	0.000621787	0.00680032	4.8462
NM_015189	EXOC6B	exocyst complex component 6B	0.000623563	0.00681529	0.456276
NM_004836	EIF2AK3	eukaryotic translation initiation factor 2 alpha kinase 3	0.000626073	0.00683827	0.535383
NM_002703	PPAT	phosphoribosyl pyrophosphate amidotransferase	0.000626677	0.00684041	2.80645
NM_005187	CBFA2T3	CBFA2/RUNX1 translocation partner 3	0.000628085	0.00684942	0.303959
NM_020066	FMN2	formin 2	0.000628319	0.00684942	0.180231
NR_034105	CRNDE	colorectal neoplasia differentially expressed	0.000631291	0.00687734	6.31448
NM_018096	NLE1	notchless homolog 1	0.00063327	0.00689442	2.45506
NM_024662	NAT10	N-acetyltransferase 10	0.000634649	0.00690495	2.04764
NM_018686	CMAS	cytidine monophosphate N-acetylneuraminic acid synthetase	0.00063656	0.00692125	0.496498
NM_199293	TH	tyrosine hydroxylase	0.000637479	0.00692675	7.51019
NM_024100	WDR18	WD repeat domain 18	0.000642139	0.00696853	1.82517
NM_001511	CXCL1	C-X-C motif chemokine ligand 1	0.000642155	0.00696853	3.54928
NM_005225	E2F1	E2F transcription factor 1	0.000643076	0.00697401	3.89136
NM_007342	NUPL2	nucleoporin like 2	0.000643885	0.00697826	1.84835
NM_017550	MIER2	MIER family member 2	0.000644629	0.00698182	1.68365
NR_036580	DPP10-AS1	DPP10 antisense RNA 1	0.00064675	0.00700026	0.171182
NR_002599	SNHG6	small nucleolar RNA host gene 6	0.000649518	0.00702186	2.67825
NM_015322	FEM1B	fem-1 homolog B	0.000650009	0.00702186	0.645701
NM_052944	SLC5A11	solute carrier family 5 member 11	0.000650161	0.00702186	0.187788
NM_003985	TNK1	tyrosine kinase non receptor 1	0.00065042	0.00702186	0.258801
NM_198923	MRGPRD	MAS related GPR family member D	0.000653038	0.00704558	6.939
NM_003670	BHLHE40	basic helix-loop-helix family member e40	0.00065353	0.00704636	2.70093
NM_016213	TRIP4	thyroid hormone receptor interactor 4	0.000654531	0.00705261	0.538298
NM_001080772	KIR2DL4	killer cell immunoglobulin like receptor, two Ig domains and long cytoplasmic tail 4	0.00065673	0.00707176	0.166884
NM_016531	KLF3	Kruppel like factor 3	0.000664556	0.00715107	0.469005
NM_176895	PLPP1	phospholipid phosphatase 1	0.000664948	0.00715107	0.326041
NM_002228	JUN	Jun proto-oncogene, AP-1 transcription factor subunit	0.000667062	0.00716036	3.98011
NM_017827	SARS2	seryl-tRNA synthetase 2, mitochondrial	0.000667085	0.00716036	2.04925
NM_018644	B3GAT1	beta-1,3-glucuronyltransferase 1	0.000667093	0.00716036	5.2763
NM_000182	HADHA	hydroxyacyl-CoA dehydrogenase/3-ketoacyl-CoA thiolase/enoyl-CoA hydratase (trifunctional protein), alpha subunit	0.000668485	0.00717071	0.543613
NM_024025	DUSP26	dual specificity phosphatase 26	0.000668954	0.00717115	0.185787
NM_001242891	CSDE1	cold shock domain containing E1	0.000674317	0.00722403	0.23954
NM_177551	HCAR2	hydroxycarboxylic acid receptor 2	0.000675097	0.00722776	4.05125
NM_138962	MSI2	musashi RNA binding protein 2	0.00067561	0.00722864	1.86244
NM_019888	MC3R	melanocortin 3 receptor	0.000677703	0.00724641	7.38037
NR_002144			0.000678873	0.00724898	7.21758
NM_000154	GALK1	galactokinase 1	0.000679201	0.00724898	2.66764
NM_032772	ZNF503	zinc finger protein 503	0.000679241	0.00724898	2.83907
NM_032168	WDR75	WD repeat domain 75	0.000680461	0.00725738	2.16263
NM_017491	WDR1	WD repeat domain 1	0.000684995	0.00729726	0.579569
NM_014331	SLC7A11	solute carrier family 7 member 11	0.00068507	0.00729726	2.3947
NM_004398	DDX10	DEAD-box helicase 10	0.0006886	0.0073302	2.05441
NM_001274	CHEK1	checkpoint kinase 1	0.00069004	0.00734087	3.0221
NM_005030	PLK1	polo like kinase 1	0.000691442	0.00735112	3.32161
NM_182658	BPIFB3	BPI fold containing family B member 3	0.000691897	0.0073513	7.24001
NR_037601	LINC01578	long intergenic non-protein coding RNA 1578	0.000693728	0.00736609	0.573843
NM_014751	MTSS1	MTSS1, I-BAR domain containing	0.0006971	0.0073972	0.509833
NM_001039	SCNN1G	sodium channel epithelial 1 gamma subunit	0.000706838	0.00749579	0.135643
NM_019556	MOSPD1	motile sperm domain containing 1	0.000708314	0.00750494	2.74174
NM_198256	E2F6	E2F transcription factor 6	0.000709129	0.00750494	2.64992
NM_133455	EMID1	EMI domain containing 1	0.00070995	0.00750494	0.358125
NM_006399	BATF	basic leucine zipper ATF-like transcription factor	0.00071	0.00750494	3.85081
NM_018164	INTS13	integrator complex subunit 13	0.000710373	0.00750494	2.014
NM_001145940	PAFAH1B3	platelet activating factor acetylhydrolase 1b catalytic subunit 3	0.000710386	0.00750494	2.9312
NM_001195528	TPBGL	trophoblast glycoprotein like	0.000712344	0.00752088	5.65878
NM_002858	ABCD3	ATP binding cassette subfamily D member 3	0.00071761	0.00757172	0.445649
NM_004163	RAB27B	RAB27B, member RAS oncogene family	0.000718672	0.00757724	0.28418
NR_024207			0.000719351	0.00757724	6.82595
NM_003206	TCF21	transcription factor 21	0.00071949	0.00757724	0.214142
NM_001077442	HNRNPC	heterogeneous nuclear ribonucleoprotein C (C1/C2)	0.00072092	0.00758198	1.72295
NM_005850	SF3B4	splicing factor 3b subunit 4	0.000721007	0.00758198	0.447279
NM_000506	F2	coagulation factor II, thrombin	0.000721297	0.00758198	5.39254
NM_004472	FOXD1	forkhead box D1	0.000722327	0.00758805	5.49664
NM_014521	SH3BP4	SH3 domain binding protein 4	0.000726441	0.0076265	2.03155
NM_022051	EGLN1	egl-9 family hypoxia inducible factor 1	0.000729051	0.00764911	0.547542
NM_015896	ZMYND10	zinc finger MYND-type containing 10	0.00072976	0.00765175	4.86545
NM_001033553	SPECC1	sperm antigen with calponin homology and coiled-coil domains 1	0.000730932	0.00765925	0.334206
NM_032826	SLC35B4	solute carrier family 35 member B4	0.000733745	0.00768393	2.05685
NM_001037172	PXYLP1	2-phosphoxylose phosphatase 1	0.000737145	0.00771472	1.72076
NM_016458	HGH1	HGH1 homolog	0.000738542	0.00772451	2.35594
NM_001145375	ALKBH2	alkB homolog 2, alpha-ketoglutarate dependent dioxygenase	0.000739648	0.00773126	2.95564
NM_020854	KIAA1468	KIAA1468	0.000741707	0.00774795	0.444282
NM_032795	RPUSD4	RNA pseudouridylate synthase domain containing 4	0.000746224	0.00778898	1.92791
NM_001164615	FZD6	frizzled class receptor 6	0.000746732	0.00778898	1.98369
NM_005972	NPY4R	neuropeptide Y receptor Y4	0.000747029	0.00778898	0.184755
NM_021082	SLC15A2	solute carrier family 15 member 2	0.000753256	0.00784903	0.168817
NM_001040272	ADAMTSL1	ADAMTS like 1	0.00075523	0.00786353	0.211143
NM_138693	KLF14	Kruppel like factor 14	0.000755585	0.00786353	6.597
NM_032804	ADO	2-aminoethanethiol dioxygenase	0.000756058	0.00786357	1.56048
NM_001017992	ACTBL2	actin, beta like 2	0.000757067	0.00786672	5.78961
NM_007097	CLTB	clathrin light chain B	0.0007573	0.00786672	0.400674
NM_001013659	ZNF793	zinc finger protein 793	0.000757861	0.00786768	0.288448
NM_001039792	HRCT1	histidine rich carboxyl terminus 1	0.000763616	0.00791977	0.262804
NM_033109	PNPT1	polyribonucleotide nucleotidyltransferase 1	0.00076422	0.00791977	2.62107
NM_020974	SCUBE2	signal peptide, CUB domain and EGF like domain containing 2	0.000764296	0.00791977	0.19629
NM_016548	GOLM1	golgi membrane protein 1	0.000776181	0.00803796	0.307504
NM_001033057	MAGI1	membrane associated guanylate kinase, WW and PDZ domain containing 1	0.000778065	0.00805249	0.466241
NM_012074	DPF3	double PHD fingers 3	0.000779869	0.00806184	0.247524
NM_144706	C2orf15	chromosome 2 open reading frame 15	0.00077993	0.00806184	2.44567
NM_015600	ABHD12	abhydrolase domain containing 12	0.000787569	0.0081279	1.70201
NM_001135244	TCOF1	treacle ribosome biogenesis factor 1	0.000787699	0.0081279	2.05923
NM_203394	E2F7	E2F transcription factor 7	0.000787775	0.0081279	3.62569
NM_014750	DLGAP5	DLG associated protein 5	0.000789553	0.00814124	3.27234
NM_003887	ASAP2	ArfGAP with SH3 domain, ankyrin repeat and PH domain 2	0.000791375	0.00815501	0.519288
NM_014390	SND1	staphylococcal nuclease and tudor domain containing 1	0.000792864	0.00816533	2.05524
NM_198534	TEX45	testis expressed 45	0.000793593	0.00816782	4.0339
NM_152307	TRMT61A	tRNA methyltransferase 61A	0.000795366	0.00817698	2.41385
NM_002271	IPO5	importin 5	0.000795458	0.00817698	2.68394
NM_001101654	CXXC1	CXXC finger protein 1	0.00079702	0.00818801	0.353541
NM_003826	NAPG	NSF attachment protein gamma	0.00079812	0.00819429	0.549118
NM_004996	ABCC1	ATP binding cassette subfamily C member 1	0.000798674	0.00819496	1.68919
NM_019014	POLR1B	RNA polymerase I subunit B	0.000804602	0.00825074	2.32157
NM_004053	BYSL	bystin like	0.000806897	0.00826921	2.8396
NM_024578	OCEL1	occludin/ELL domain containing 1	0.000807856	0.00827251	0.440605
NM_021214	ABHD17C	abhydrolase domain containing 17C	0.000808689	0.00827251	0.411947
NM_017762	MTMR10	myotubularin related protein 10	0.000808698	0.00827251	0.563087
NM_020936	DDX55	DEAD-box helicase 55	0.000811237	0.00829342	1.95694
NM_001145512	NFIA	nuclear factor I A	0.000814498	0.00832168	0.484988
NR_024387			0.00081614	0.00833337	6.13933
NM_000422	KRT17	keratin 17	0.000816881	0.00833475	5.9593
NM_148886	MIEF2	mitochondrial elongation factor 2	0.000817269	0.00833475	0.433398
NM_004434	EML1	echinoderm microtubule associated protein like 1	0.000821449	0.00837228	0.34062
NM_173575	STK32C	serine/threonine kinase 32C	0.000822499	0.0083779	2.94441
NM_006710	COPS8	COP9 signalosome subunit 8	0.000833013	0.00847984	1.76391
NM_001159773	CANT1	calcium activated nucleotidase 1	0.000834191	0.00848668	0.518265
NR_003662			0.000840479	0.00854467	0.234547
NM_006215	SERPINA4	serpin family A member 4	0.00084091	0.00854467	5.82463
NM_020469	ABO	ABO, alpha 1-3-N-acetylgalactosaminyltransferase and alpha 1-3-galactosyltransferase	0.000842089	0.00855146	0.256861
NM_015949	GET4	golgi to ER traffic protein 4	0.000842748	0.00855297	1.72627
NM_005415	SLC20A1	solute carrier family 20 member 1	0.000846426	0.00858511	0.34075
NM_022134	GAL3ST2	galactose-3-O-sulfotransferase 2	0.000850449	0.0086207	0.261106
NM_015894	STMN3	stathmin 3	0.000852378	0.00863503	3.66407
NM_001144878	IMPA1	inositol monophosphatase 1	0.000857506	0.00868173	0.419553
NM_153025	SPATA33	spermatogenesis associated 33	0.000861348	0.00871537	2.27222
NM_182503	ADAT2	adenosine deaminase, tRNA specific 2	0.000861939	0.00871608	2.60298
NM_182601	PLEKHS1	pleckstrin homology domain containing S1	0.000880625	0.00889887	4.0623
NM_024046	CAMKV	CaM kinase like vesicle associated	0.000881076	0.00889887	6.35438
NM_005505	SCARB1	scavenger receptor class B member 1	0.000882946	0.00891239	1.73928
NM_024638	QTRT2	queuine tRNA-ribosyltransferase accessory subunit 2	0.000883578	0.0089134	2.07008
NM_001042517	DIAPH3	diaphanous related formin 3	0.000889901	0.00897178	3.46141
NM_001085425	ARSA	arylsulfatase A	0.000895922	0.00902154	0.391464
NM_001142548	RAD54L	RAD54 like (S. cerevisiae)	0.000896013	0.00902154	3.03554
NM_013326	C18orf8	chromosome 18 open reading frame 8	0.00089645	0.00902154	0.557343
NM_018093	WDR74	WD repeat domain 74	0.00090458	0.00909063	2.43281
NR_037468	MIR3907	microRNA 3907	0.000904971	0.00909063	6.87465
NM_032726	PLCD4	phospholipase C delta 4	0.000905208	0.00909063	0.141416
NM_013248	NXT1	nuclear transport factor 2 like export factor 1	0.000905484	0.00909063	4.41975
NM_001010904	GLYATL3	glycine-N-acyltransferase like 3	0.000910293	0.00913344	0.155942
NM_012121	CDC42EP4	CDC42 effector protein 4	0.000911578	0.00914086	0.549608
NM_173842	IL1RN	interleukin 1 receptor antagonist	0.000914859	0.00916827	3.97294
NM_004112	FGF11	fibroblast growth factor 11	0.000918254	0.0091936	2.67122
NM_019079	L1TD1	LINE1 type transposase domain containing 1	0.000918482	0.0091936	0.21122
NM_001005193	OR7G2	olfactory receptor family 7 subfamily G member 2	0.000920454	0.00920783	6.68864
NM_005788	PRMT3	protein arginine methyltransferase 3	0.000923432	0.00923211	2.44224
NM_014488	RAB30	RAB30, member RAS oncogene family	0.000924629	0.00923858	0.528715
NM_001135240	C1orf226	chromosome 1 open reading frame 226	0.000926169	0.00924845	0.408352
NM_000834	GRIN2B	glutamate ionotropic receptor NMDA type subunit 2B	0.000927503	0.00925626	3.89619
NR_027379	LINC01555	long intergenic non-protein coding RNA 1555	0.000930835	0.00928399	5.30149
NR_002189			0.000934771	0.0093177	6.50898
NM_001127325	MAD2L2	mitotic arrest deficient 2 like 2	0.000938343	0.00934775	2.46873
NM_181710	ZNRF4	zinc and ring finger 4	0.000938927	0.00934801	7.08743
NM_001242757	SLC22A31	solute carrier family 22 member 31	0.000940238	0.00935551	4.84898
NM_004869	VPS4B	vacuolar protein sorting 4 homolog B	0.000942291	0.00937038	0.445556
NM_001067	TOP2A	topoisomerase (DNA) II alpha	0.000946951	0.00941113	3.12268
NM_001002926	TWISTNB	TWIST neighbor	0.000948405	0.00941567	2.36056
NM_005630	SLCO2A1	solute carrier organic anion transporter family member 2A1	0.000948531	0.00941567	0.251769
NM_012341	GTPBP4	GTP binding protein 4	0.000952731	0.00945177	2.28843
NM_015065	EXPH5	exophilin 5	0.000957949	0.00949792	0.34699
NM_001235	SERPINH1	serpin family H member 1	0.000958744	0.00950018	3.01338
NM_032321	C2orf88	chromosome 2 open reading frame 88	0.000969654	0.00960261	0.18225
NM_018072	HEATR1	HEAT repeat containing 1	0.000970334	0.00960367	1.96472
NM_001744	CAMK4	calcium/calmodulin dependent protein kinase IV	0.000973078	0.00962515	0.285412
NM_002928	RGS16	regulator of G protein signaling 16	0.000974152	0.00963009	3.38193
NM_207338	LCTL	lactase like	0.000975265	0.00963542	6.44185
NM_004901	ENTPD4	ectonucleoside triphosphate diphosphohydrolase 4	0.000980847	0.00968486	0.412428
NM_022754	SFXN1	sideroflexin 1	0.000983241	0.00970165	0.449911
NM_024336	IRX3	iroquois homeobox 3	0.000983706	0.00970165	6.60473
NM_014305	TGDS	TDP-glucose 4,6-dehydratase	0.000984775	0.00970648	2.83937
NM_003848	SUCLG2	succinate-CoA ligase GDP-forming beta subunit	0.000985803	0.00971091	0.42152
NM_004203	PKMYT1	protein kinase, membrane associated tyrosine/threonine 1	0.000987447	0.0097214	3.16779
NM_000291	PGK1	phosphoglycerate kinase 1	0.000988147	0.00972257	2.34866
NM_005303	FFAR1	free fatty acid receptor 1	0.000989491	0.00973009	6.72283
NM_198992	SYT10	synaptotagmin 10	0.000990797	0.00973722	0.142308
NM_004994	MMP9	matrix metallopeptidase 9	0.000996019	0.00978281	3.94757
NM_024605	ARHGAP10	Rho GTPase activating protein 10	0.000998777	0.00980416	0.267769
NM_001017403	LGR6	leucine rich repeat containing G protein-coupled receptor 6	0.00100065	0.00981677	3.47574
NR_015424	ANKRD36BP2	ankyrin repeat domain 36B pseudogene 2	0.00100158	0.00982014	0.17815
NM_178354	LCE1F	late cornified envelope 1F	0.00100909	0.00988804	6.07151
NM_001242532	MFSD11	major facilitator superfamily domain containing 11	0.00101099	0.00990085	0.565496
NR_038885	LINC01426	long intergenic non-protein coding RNA 1426	0.00101628	0.00994681	3.51158
NM_144569	SPOCD1	SPOC domain containing 1	0.0010183	0.00996082	3.77231
NM_003713	PLPP3	phospholipid phosphatase 3	0.0010202	0.00997187	0.490374
NM_001199346	C18orf32	chromosome 18 open reading frame 32	0.00102104	0.00997187	0.507188
NM_178812	MTDH	metadherin	0.00102122	0.00997187	1.72448
NM_005600	NIT1	nitrilase 1	0.00102847	0.0100368	0.488314
NM_001080452	GPR108	G protein-coupled receptor 108	0.00103134	0.010059	0.583405
NM_145018	DDIAS	DNA damage induced apoptosis suppressor	0.00103516	0.0100904	3.98216
NM_020353	PLSCR4	phospholipid scramblase 4	0.00103672	0.010098	0.391739
NM_001005470	OR4B1	olfactory receptor family 4 subfamily B member 1	0.00103715	0.010098	5.91433
NM_006849	PDIA2	protein disulfide isomerase family A member 2	0.00103795	0.0101	4.62289
NM_014167	CCDC59	coiled-coil domain containing 59	0.00103905	0.0101048	2.57993
NM_001004693	OR2T10	olfactory receptor family 2 subfamily T member 10	0.00104	0.0101082	6.13228
NM_004049	BCL2A1	BCL2 related protein A1	0.0010412	0.010112	3.18626
NM_006510	TRIM27	tripartite motif containing 27	0.00104174	0.010112	1.90794
NM_001114974	SMTNL2	smoothelin like 2	0.0010422	0.010112	3.97617
NM_033315	RASL10B	RAS like family 10 member B	0.00104398	0.0101234	4.20103
NR_003697	SNHG15	small nucleolar RNA host gene 15	0.00104635	0.0101405	3.27314
NM_152407	GRPEL2	GrpE like 2, mitochondrial	0.00104767	0.0101419	2.04971
NM_020794	LRRC7	leucine rich repeat containing 7	0.0010477	0.0101419	0.197894
NM_001254	CDC6	cell division cycle 6	0.00104866	0.0101454	3.19594
NM_001042679	RHOC	ras homolog family member C	0.0010499	0.0101515	0.511229
NM_022130	GOLPH3	golgi phosphoprotein 3	0.00105697	0.0102139	0.691744
NR_040023	ERVK13-1	endogenous retrovirus group K13 member 1	0.00106264	0.0102605	0.311014
NM_001145541	TCP11L1	t-complex 11 like 1	0.00106302	0.0102605	0.415496
NM_006406	PRDX4	peroxiredoxin 4	0.00106472	0.010266	3.08085
NM_205846	PRELID2	PRELI domain containing 2	0.00106481	0.010266	0.465399
NM_006143	GPR19	G protein-coupled receptor 19	0.00106668	0.0102781	4.34367
NM_213600	PLA2G4F	phospholipase A2 group IVF	0.00106775	0.0102825	0.235916
NM_025108	C16orf59	chromosome 16 open reading frame 59	0.00106956	0.010294	3.98954
NM_198317	KLHL17	kelch like family member 17	0.00107428	0.0103336	2.42158
NM_001195243	SMKR1	small lysine rich protein 1	0.00107857	0.0103689	5.35422
NM_025153	ATP10B	ATPase phospholipid transporting 10B (putative)	0.00107989	0.0103756	0.445427
NM_000891	KCNJ2	potassium voltage-gated channel subfamily J member 2	0.00108222	0.010392	0.400633
NM_000127	EXT1	exostosin glycosyltransferase 1	0.00108478	0.0104107	0.52892
NM_005400	PRKCE	protein kinase C epsilon	0.00108618	0.0104182	0.478195
NM_001300	KLF6	Kruppel like factor 6	0.00108919	0.0104362	0.405897
NM_012310	KIF4A	kinesin family member 4A	0.00108931	0.0104362	3.24959
NM_021969	NR0B2	nuclear receptor subfamily 0 group B member 2	0.00109088	0.0104453	4.00429
NM_001009909	LUZP2	leucine zipper protein 2	0.00109326	0.0104621	0.23661
NM_153485	NUP155	nucleoporin 155	0.00109446	0.0104671	2.16077
NM_002388	MCM3	minichromosome maintenance complex component 3	0.00109533	0.0104671	2.24616
NM_002677	PMP2	peripheral myelin protein 2	0.00109565	0.0104671	0.242807
NM_001039547	GK5	glycerol kinase 5 (putative)	0.0010973	0.0104768	0.466033
NM_001114106	SLC44A3	solute carrier family 44 member 3	0.00109844	0.0104817	0.469596
NM_001172669	ZNF668	zinc finger protein 668	0.00110074	0.0104977	3.49679
NM_018559	GPALPP1	GPALPP motifs containing 1	0.00110456	0.0105282	2.15908
NM_006615	CAPN9	calpain 9	0.00110682	0.0105304	0.235934
NM_006884	SHOX2	short stature homeobox 2	0.00110684	0.0105304	6.37979
NM_001195263	PDZD7	PDZ domain containing 7	0.00110692	0.0105304	4.0557
NM_001099283	ZNF239	zinc finger protein 239	0.0011082	0.0105304	3.43889
NR_001282			0.00110822	0.0105304	3.06833
NM_014485	HPGDS	hematopoietic prostaglandin D synthase	0.00110857	0.0105304	0.264866
NM_145259	ACVR1C	activin A receptor type 1C	0.00110943	0.0105326	0.236737
NM_005441	CHAF1B	chromatin assembly factor 1 subunit B	0.00111413	0.01057	2.58821
NM_015884	MBTPS2	membrane bound transcription factor peptidase, site 2	0.00111462	0.01057	2.21956
NM_001048201	UHRF1	ubiquitin like with PHD and ring finger domains 1	0.00111625	0.0105795	3.02699
NR_037845			0.0011169	0.0105796	0.298156
NM_004696	SLC16A4	solute carrier family 16 member 4	0.00112111	0.0106135	2.87618
NM_000080	CHRNE	cholinergic receptor nicotinic epsilon subunit	0.00112548	0.0106421	3.59419
NM_022443	MLF1	myeloid leukemia factor 1	0.00112561	0.0106421	2.57463
NM_001003806	TRGC1	T-cell receptor gamma constant 1	0.00112603	0.0106421	0.242106
NM_017708	FAM83E	family with sequence similarity 83 member E	0.00113028	0.0106762	0.393391
NM_001030059	PLPP4	phospholipid phosphatase 4	0.00113183	0.0106848	5.98737
NM_003125	SPRR1B	small proline rich protein 1B	0.00113381	0.0106975	6.19655
NM_020158	EXOSC5	exosome component 5	0.00113496	0.0107023	2.64016
NM_212559	XKRX	XK related, X-linked	0.00114753	0.0108147	2.79528
NM_003318	TTK	TTK protein kinase	0.00115017	0.0108336	3.47678
NM_001012732	DCTD	dCMP deaminase	0.0011527	0.0108513	1.80586
NM_006623	PHGDH	phosphoglycerate dehydrogenase	0.00115552	0.0108697	2.7789
NM_000371	TTR	transthyretin	0.00115595	0.0108697	0.178805
NM_001105519	C2orf70	chromosome 2 open reading frame 70	0.00115677	0.0108713	5.73966
NM_003680	YARS	tyrosyl-tRNA synthetase	0.00116569	0.010949	1.72015
NM_006230	POLD2	DNA polymerase delta 2, accessory subunit	0.00116897	0.0109736	2.43576
NM_147199	MRGPRX1	MAS related GPR family member X1	0.00117043	0.0109812	5.89526
NM_032957	RTEL1	regulator of telomere elongation helicase 1	0.00117171	0.0109841	2.23136
NM_020702	KIAA1161	KIAA1161	0.00117214	0.0109841	0.463282
NM_001145841	TNNI2	troponin I2, fast skeletal type	0.0011727	0.0109841	4.00646
NM_002371	MAL	mal, T-cell differentiation protein	0.00117759	0.0110179	0.187024
NR_037898			0.00117763	0.0110179	0.381575
NM_014777	URB2	URB2 ribosome biogenesis 2 homolog (S. cerevisiae)	0.00118239	0.0110544	2.50084
NM_015004	EXOSC7	exosome component 7	0.00118285	0.0110544	1.89802
NM_030594	CPEB1	cytoplasmic polyadenylation element binding protein 1	0.00118537	0.0110718	0.182257
NM_001037171	ACOT9	acyl-CoA thioesterase 9	0.00118911	0.0110879	1.85632
NM_018440	PAG1	phosphoprotein membrane anchor with glycosphingolipid microdomains 1	0.00118932	0.0110879	0.335029
NM_173847	SPACA3	sperm acrosome associated 3	0.00118934	0.0110879	5.28714
NM_139317	BIRC7	baculoviral IAP repeat containing 7	0.00118974	0.0110879	5.05619
NM_025258	VWA7	von Willebrand factor A domain containing 7	0.00119076	0.0110913	0.380554
NM_001037165	FOXK1	forkhead box K1	0.0011924	0.0111004	1.81057
NM_000273	GPR143	G protein-coupled receptor 143	0.0011979	0.0111439	3.48157
NM_032411	C2orf40	chromosome 2 open reading frame 40	0.00119891	0.0111439	0.18667
NM_003116	SPAG4	sperm associated antigen 4	0.00119907	0.0111439	2.55408
NM_003701	TNFSF11	TNF superfamily member 11	0.00120173	0.0111625	3.25254
NM_001316	CSE1L	chromosome segregation 1 like	0.00120863	0.0112203	2.78498
NM_014573	TMEM97	transmembrane protein 97	0.00121093	0.0112355	3.07832
NM_014372	RNF11	ring finger protein 11	0.00122521	0.0113616	0.439213
NM_005064	CCL23	C-C motif chemokine ligand 23	0.00122668	0.0113623	0.231251
NM_138795	ARL8A	ADP ribosylation factor like GTPase 8A	0.00122676	0.0113623	1.9354
NM_138639	BCL2L12	BCL2 like 12	0.00122732	0.0113623	2.17532
NM_000216	ANOS1	anosmin 1	0.00122837	0.0113659	4.10439
NM_031890	CECR6	cat eye syndrome chromosome region, candidate 6	0.00122922	0.0113674	4.55455
NM_022361	POPDC3	popeye domain containing 3	0.00123058	0.0113737	0.153497
NM_020338	ZMIZ1	zinc finger MIZ-type containing 1	0.0012372	0.0114286	0.438598
NM_004935	CDK5	cyclin dependent kinase 5	0.0012392	0.0114408	2.36508
NM_012285	KCNH4	potassium voltage-gated channel subfamily H member 4	0.00124182	0.0114586	4.93311
NM_003273	TM7SF2	transmembrane 7 superfamily member 2	0.0012432	0.0114651	2.45052
NM_001648	KLK3	kallikrein related peptidase 3	0.0012542	0.011557	0.204237
NM_182495	NXPE2	neurexophilin and PC-esterase domain family member 2	0.00125454	0.011557	0.201263
NM_024644	RIOX1	ribosomal oxygenase 1	0.00125752	0.011576	2.42439
NM_001349	DARS	aspartyl-tRNA synthetase	0.00125799	0.011576	2.16565
NM_000079	CHRNA1	cholinergic receptor nicotinic alpha 1 subunit	0.00126564	0.01164	0.194278
NM_152293	TADA2B	transcriptional adaptor 2B	0.00126686	0.0116448	0.528579
NM_000956	PTGER2	prostaglandin E receptor 2	0.00127016	0.0116662	0.227368
NM_032787	ADGRG7	adhesion G protein-coupled receptor G7	0.00127156	0.0116662	0.265033
NM_053054	CATSPER1	cation channel sperm associated 1	0.00127165	0.0116662	6.71126
NM_052924	RHPN1	rhophilin Rho GTPase binding protein 1	0.00127197	0.0116662	2.78721
NM_007222	ZHX1	zinc fingers and homeoboxes 1	0.00127504	0.011683	0.507631
NM_001039948	SGSM1	small G protein signaling modulator 1	0.00127519	0.011683	0.21798
NM_006262	PRPH	peripherin	0.0012788	0.0117067	0.23897
NM_019020	TBC1D16	TBC1 domain family member 16	0.00127922	0.0117067	2.65567
NM_023072	ZSWIM4	zinc finger SWIM-type containing 4	0.00128039	0.0117067	3.12226
NM_001146182	KRTAP16-1	keratin associated protein 16-1	0.00128057	0.0117067	6.23749
NM_016100	NAA20	N(alpha)-acetyltransferase 20, NatB catalytic subunit	0.00128493	0.0117401	2.68384
NM_001165252	KRTAP2-3	keratin associated protein 2-3	0.0012943	0.0118193	5.92488
NM_001263	CDS1	CDP-diacylglycerol synthase 1	0.00130087	0.0118684	0.374655
NM_015638	TRPC4AP	transient receptor potential cation channel subfamily C member 4 associated protein	0.0013015	0.0118684	1.60912
NR_024274	CDKN2A-AS1	CDKN2A antisense RNA 1 (head to head)	0.0013018	0.0118684	6.2774
NM_001201397	EDNRB	endothelin receptor type B	0.00130597	0.011894	0.337085
NM_032199	ARID5B	AT-rich interaction domain 5B	0.00130629	0.011894	2.01621
NM_005185	CALML3	calmodulin like 3	0.00130673	0.011894	6.07608
NM_176817	TAS2R38	taste 2 receptor member 38	0.00130874	0.0119058	5.1852
NR_027107	AC098864.1		0.00131036	0.011914	5.90317
NM_005723	TSPAN5	tetraspanin 5	0.0013223	0.0120161	2.55777
NM_152727	CPNE2	copine 2	0.00132482	0.0120324	0.474694
NM_032549	IMMP2L	inner mitochondrial membrane peptidase subunit 2	0.00132757	0.0120477	2.21703
NM_003875	GMPS	guanine monophosphate synthase	0.00132793	0.0120477	1.99442
NM_198395	G3BP1	G3BP stress granule assembly factor 1	0.0013307	0.0120663	1.66604
NR_028064	LINC00552	long intergenic non-protein coding RNA 552	0.00133644	0.012103	6.39364
NM_022767	AEN	apoptosis enhancing nuclease	0.00133667	0.012103	2.65108
NM_002425	MMP10	matrix metallopeptidase 10	0.00133692	0.012103	6.51879
NR_002711	CLK2P1	CDC like kinase 2, pseudogene 1	0.00133773	0.0121038	6.54171
NM_012415	RAD54B	RAD54 homolog B (S. cerevisiae)	0.00133916	0.0121102	3.23591
NM_013446	MKRN1	makorin ring finger protein 1	0.0013403	0.012114	0.541908
NM_014313	TMEM50A	transmembrane protein 50A	0.00134308	0.0121297	0.62384
NM_004944	DNASE1L3	deoxyribonuclease 1 like 3	0.00134348	0.0121297	0.169115
NM_005299	GPR31	G protein-coupled receptor 31	0.00134526	0.0121328	4.98863
NM_001004456	OR1M1	olfactory receptor family 1 subfamily M member 1	0.00134528	0.0121328	6.54137
NM_014669	NUP93	nucleoporin 93	0.00134744	0.0121458	2.09487
NM_014879	P2RY14	purinergic receptor P2Y14	0.00135475	0.0122051	0.283891
NM_001005853	OR6B2	olfactory receptor family 6 subfamily B member 2	0.0013568	0.0122171	6.2806
NM_001134400	CYB561D1	cytochrome b561 family member D1	0.00135984	0.0122378	0.409634
NM_002396	ME2	malic enzyme 2	0.00136156	0.0122467	0.4353
NM_002499	NEO1	neogenin 1	0.00137024	0.0123182	0.474052
NM_016539	SIRT6	sirtuin 6	0.00137184	0.012326	0.532816
NM_003074	SMARCC1	SWI/SNF related, matrix associated, actin dependent regulator of chromatin subfamily c member 1	0.00137911	0.0123788	1.63946
NM_006325	RAN	RAN, member RAS oncogene family	0.0013792	0.0123788	2.42724
NM_003045	SLC7A1	solute carrier family 7 member 1	0.00138265	0.0124031	2.38904
NM_007159	SLMAP	sarcolemma associated protein	0.0013851	0.0124185	0.589762
NM_001005327	OR6K3	olfactory receptor family 6 subfamily K member 3	0.00138899	0.0124421	6.11626
NM_032439	PHYHIPL	phytanoyl-CoA 2-hydroxylase interacting protein like	0.00138922	0.0124421	4.91014
NM_175857	KRTAP8-1	keratin associated protein 8-1	0.00139226	0.0124627	5.73477
NR_002191	PPP1R2P9	protein phosphatase 1 regulatory inhibitor subunit 2 pseudogene 9	0.00139434	0.0124746	6.27012
NM_020972	ZFYVE28	zinc finger FYVE-type containing 28	0.00139724	0.012494	0.347442
NM_001190460	KRTAP9-1	keratin associated protein 9-1	0.00140024	0.0125141	5.81936
NM_003948	CDKL2	cyclin dependent kinase like 2	0.00141145	0.0126037	0.176926
NM_000926	PGR	progesterone receptor	0.00141177	0.0126037	0.243281
NM_001166693	AFF1	AF4/FMR2 family member 1	0.00141404	0.0126172	0.442651
NM_007198	PLPBP	pyridoxal phosphate binding protein	0.00142168	0.0126761	0.560497
NM_152259	TICRR	TOPBP1 interacting checkpoint and replication regulator	0.00142215	0.0126761	2.86777
NM_005914	MCM4	minichromosome maintenance complex component 4	0.00142775	0.0127193	2.75756
NM_002942	ROBO2	roundabout guidance receptor 2	0.00143186	0.0127491	5.8795
NM_001242898	PPP6R2	protein phosphatase 6 regulatory subunit 2	0.00144251	0.0128371	0.487002
NM_001202439	NCR3LG1	natural killer cell cytotoxicity receptor 3 ligand 1	0.00144594	0.0128609	2.30553
NM_138357	MCU	mitochondrial calcium uniporter	0.00146123	0.0129838	0.570877
NM_172365	PPP1R36	protein phosphatase 1 regulatory subunit 36	0.00146132	0.0129838	0.363758
NM_000183	HADHB	hydroxyacyl-CoA dehydrogenase/3-ketoacyl-CoA thiolase/enoyl-CoA hydratase (trifunctional protein), beta subunit	0.00146271	0.0129893	0.563351
NM_006384	CIB1	calcium and integrin binding 1	0.0014643	0.0129955	0.50681
NM_004822	NTN1	netrin 1	0.00146496	0.0129955	0.212144
NR_026964	DKFZP434A062	uncharacterized LOC26102	0.00147106	0.0130345	6.4268
NM_015629	PRPF31	pre-mRNA processing factor 31	0.00147117	0.0130345	1.45211
NM_138733	PGK2	phosphoglycerate kinase 2	0.00147169	0.0130345	5.814
NM_001177355	MSLN	mesothelin	0.0014811	0.013111	3.82397
NM_006403	NEDD9	neural precursor cell expressed, developmentally down-regulated 9	0.00148249	0.0131111	0.392249
NM_001004760	OR51V1	olfactory receptor family 51 subfamily V member 1	0.00148268	0.0131111	6.20492
NM_002282	KRT83	keratin 83	0.00148484	0.0131232	6.23648
NM_005523	HOXA11	homeobox A11	0.00149752	0.0132284	2.53292
NM_005554	KRT6A	keratin 6A	0.0015026	0.0132662	6.23116
NR_024457	LINC02418	long intergenic non-protein coding RNA 2418	0.0015041	0.0132725	5.85758
NM_000077	CDKN2A	cyclin dependent kinase inhibitor 2A	0.00150945	0.0133122	5.08428
NM_005624	CCL25	C-C motif chemokine ligand 25	0.00151018	0.0133122	6.56786
NM_032551	KISS1R	KISS1 receptor	0.00152039	0.0133904	6.33088
NM_014976	PDCD11	programmed cell death 11	0.001521	0.0133904	1.98439
NR_002169	OR1F2P	olfactory receptor family 1 subfamily F member 2 pseudogene	0.001522	0.0133904	6.31153
NM_001204287	MUC1	mucin 1, cell surface associated	0.00152225	0.0133904	0.356035
NM_001144958	CRACR2A	calcium release activated channel regulator 2A	0.00152794	0.0134334	0.314041
NM_018229	AP5M1	adaptor related protein complex 5 mu 1 subunit	0.00153209	0.0134628	0.54791
NR_038135	MGAT4EP	MGAT4 family member E, pseudogene	0.00153293	0.0134631	6.08085
NM_003607	CDC42BPA	CDC42 binding protein kinase alpha	0.00154555	0.0135668	0.441211
NM_004793	LONP1	lon peptidase 1, mitochondrial	0.00154776	0.0135792	1.71426
NM_080670	SLC35A4	solute carrier family 35 member A4	0.00155171	0.0136067	0.520176
NM_032358	CCDC77	coiled-coil domain containing 77	0.00156401	0.0137074	2.81791
NM_033310	KCNK4	potassium two pore domain channel subfamily K member 4	0.00156671	0.0137239	6.13573
NM_080597	OSBPL1A	oxysterol binding protein like 1A	0.00156758	0.0137243	0.310254
NM_032242	PLXNA1	plexin A1	0.0015766	0.0137961	2.63925
NM_001163334	SYTL5	synaptotagmin like 5	0.0015789	0.013809	0.233136
NM_004260	RECQL4	RecQ like helicase 4	0.00158049	0.0138157	2.81686
NM_000642	AGL	amylo-alpha-1, 6-glucosidase, 4-alpha-glucanotransferase	0.00158293	0.0138298	0.520139
NM_032965	CCL15	C-C motif chemokine ligand 15	0.00158898	0.0138754	0.315936
NM_003025	SH3GL1	SH3 domain containing GRB2 like 1, endophilin A2	0.00159515	0.013922	1.64664
NM_014468	VENTX	VENT homeobox	0.0015996	0.0139536	3.81819
NM_032524	KRTAP4-4	keratin associated protein 4-4	0.00160259	0.013967	6.13884
NM_176791	GTSF1L	gametocyte specific factor 1 like	0.0016028	0.013967	6.10033
NM_005975	PTK6	protein tyrosine kinase 6	0.00160513	0.0139801	0.464004
NM_032204	ASCC2	activating signal cointegrator 1 complex subunit 2	0.00161246	0.0140295	0.573734
NM_004489	GPS2	G protein pathway suppressor 2	0.00161267	0.0140295	0.577989
NM_014474	SMPDL3B	sphingomyelin phosphodiesterase acid like 3B	0.00161331	0.0140295	0.442078
NM_032420	PCDH1	protocadherin 1	0.00161885	0.0140703	0.452883
NM_000633	BCL2	BCL2, apoptosis regulator	0.0016208	0.01408	0.323757
NM_001620	AHNAK	AHNAK nucleoprotein	0.001623	0.0140918	0.324777
NM_017898	MARC2	mitochondrial amidoxime reducing component 2	0.00162486	0.0141006	0.419942
NM_206876	PPP1CB	protein phosphatase 1 catalytic subunit beta	0.00162715	0.0141132	0.579382
NM_014290	TDRD7	tudor domain containing 7	0.00163078	0.0141374	0.522824
NM_172362	KCNH1	potassium voltage-gated channel subfamily H member 1	0.00164331	0.0142386	0.171273
NM_014452	TNFRSF21	TNF receptor superfamily member 21	0.00164438	0.0142401	0.515222
NM_001200029	HYAL3	hyaluronoglucosaminidase 3	0.0016459	0.0142401	3.37317
NM_002417	MKI67	marker of proliferation Ki-67	0.00164603	0.0142401	2.64365
NM_080823	SRMS	src-related kinase lacking C-terminal regulatory tyrosine and N-terminal myristylation sites	0.00164705	0.0142416	5.95569
NM_021637	TMEM35A	transmembrane protein 35A	0.0016481	0.0142433	0.200464
NM_152396	METTL6	methyltransferase like 6	0.00165124	0.0142631	2.00909
NM_001098786	HILPDA	hypoxia inducible lipid droplet associated	0.00165342	0.0142746	3.71914
NM_001536	PRMT1	protein arginine methyltransferase 1	0.00165717	0.0142996	2.14588
NM_012255	XRN2	5'-3' exoribonuclease 2	0.00166054	0.0143213	2.20643
NM_205858	NMB	neuromedin B	0.00166179	0.0143247	3.23955
NM_005614	RHEB	Ras homolog enriched in brain	0.00166427	0.0143323	2.06779
NM_006965	ZNF24	zinc finger protein 24	0.00166438	0.0143323	0.582751
NM_003468	FZD5	frizzled class receptor 5	0.00166525	0.0143324	0.470668
NM_021639	GPBP1L1	GC-rich promoter binding protein 1 like 1	0.00166648	0.0143356	0.521865
NM_018304	PRR11	proline rich 11	0.00167278	0.0143825	2.89069
NM_032045	KREMEN1	kringle containing transmembrane protein 1	0.00167625	0.0143985	0.442789
NM_153692	HTRA4	HtrA serine peptidase 4	0.00167636	0.0143985	5.37491
NM_015922	NSDHL	NAD(P) dependent steroid dehydrogenase-like	0.00168671	0.01448	2.3473
NM_017699	SIDT1	SID1 transmembrane family member 1	0.0016893	0.0144948	0.332429
NM_006181	NTN3	netrin 3	0.00169046	0.0144974	4.61964
NM_030758	OSBP2	oxysterol binding protein 2	0.00169242	0.0145067	1.98012
NM_001145545	C16orf82	chromosome 16 open reading frame 82	0.00169667	0.0145357	6.41514
NR_038835	MNX1-AS1	MNX1 antisense RNA 1 (head to head)	0.00171451	0.014681	3.27706
NM_025220	ADAM33	ADAM metallopeptidase domain 33	0.00172351	0.0147485	0.227031
NM_000094	COL7A1	collagen type VII alpha 1 chain	0.00172415	0.0147485	2.75533
NM_001161009	ARMC10	armadillo repeat containing 10	0.00172667	0.0147624	2.08098
NM_001127266	TMEM129	transmembrane protein 129	0.00172754	0.0147624	0.548067
NM_052820	CORO2A	coronin 2A	0.00172844	0.0147626	0.397807
NM_001003697	ATP5J	ATP synthase, H+ transporting, mitochondrial Fo complex subunit F6	0.00172949	0.0147635	2.20386
NM_012134	LMOD1	leiomodin 1	0.0017303	0.0147635	0.256363
NM_019616	F7	coagulation factor VII	0.00173567	0.0148017	4.89592
NM_003142	SSB	Sjogren syndrome antigen B	0.00174356	0.0148615	1.89248
NM_001326	CSTF3	cleavage stimulation factor subunit 3	0.00175353	0.0149389	1.63538
NM_005427	TP73	tumor protein p73	0.00175596	0.0149504	3.34708
NM_152565	ATP6V0D2	ATPase H+ transporting V0 subunit d2	0.00175694	0.0149504	0.283245
NM_001031711	ERGIC1	endoplasmic reticulum-golgi intermediate compartment 1	0.00175756	0.0149504	0.520189
NM_001458	FLNC	filamin C	0.0017594	0.014955	0.247869
NM_001569	IRAK1	interleukin 1 receptor associated kinase 1	0.00175988	0.014955	2.16115
NM_013252	CLEC5A	C-type lectin domain containing 5A	0.00176434	0.0149853	4.34292
NM_001323	CST6	cystatin E/M	0.00177365	0.0150567	5.37163
NM_145254	TMEM170A	transmembrane protein 170A	0.00177976	0.0151009	0.556525
NM_181686	KRTAP12-1	keratin associated protein 12-1	0.00178189	0.0151114	6.22761
NM_018048	MAGOHB	mago homolog B, exon junction complex core component	0.00178648	0.0151426	2.55799
NM_001136538	ACAD10	acyl-CoA dehydrogenase family member 10	0.00179191	0.0151782	0.576097
NM_002699	POU3F1	POU class 3 homeobox 1	0.00179249	0.0151782	6.34335
NM_005985	SNAI1	snail family transcriptional repressor 1	0.00180075	0.0152336	3.56435
NM_001046	SLC12A2	solute carrier family 12 member 2	0.00180144	0.0152336	2.19773
NM_017422	CALML5	calmodulin like 5	0.00180176	0.0152336	6.14175
NM_001136105	COLCA2	colorectal cancer associated 2	0.00180537	0.0152565	0.367488
NM_006666	RUVBL2	RuvB like AAA ATPase 2	0.00181178	0.0153029	2.0533
NM_021175	HAMP	hepcidin antimicrobial peptide	0.00181586	0.0153296	4.58086
NM_133369	UNC5A	unc-5 netrin receptor A	0.00181893	0.0153478	4.9789
NM_012373	OR3A3	olfactory receptor family 3 subfamily A member 3	0.00183148	0.0154459	5.55817
NM_005471	GNPDA1	glucosamine-6-phosphate deaminase 1	0.00183754	0.0154893	1.96717
NM_005306	FFAR2	free fatty acid receptor 2	0.00183876	0.0154918	3.19322
NR_002794			0.00184104	0.0154981	5.17051
NM_018286	TMEM100	transmembrane protein 100	0.00184136	0.0154981	0.203882
NM_012426	SF3B3	splicing factor 3b subunit 3	0.00184431	0.0155151	2.11259
NM_032118	WDR54	WD repeat domain 54	0.00184802	0.0155352	1.99812
NM_002851	PTPRZ1	protein tyrosine phosphatase, receptor type Z1	0.00184855	0.0155352	0.18515
NM_024565	CCNJL	cyclin J like	0.00185851	0.0156111	0.282357
NM_020980	AQP9	aquaporin 9	0.00186429	0.0156516	4.07719
NM_174977	SEC14L4	SEC14 like lipid binding 4	0.00186519	0.0156516	5.51374
[truncated: 17,401 more rows]

## Sheet: B. MT.vs.PT
Table S11B. Results of RNA expression comparison between primary tumours and metastases. Target - the producers (Life Technologies) id of respective amplicon; padj - p-value adjusted for multiple hypotheses testing with Benjamini-Hochberg algorithm.
RefSeq ID	gene symbol	gene name	p-value	adjusted p-value	FC
NM_000567	CRP	C-reactive protein	1.40855e-25	2.36158e-21	84.9648
NM_021870	FGG	fibrinogen gamma chain	2.35935e-16	1.97784e-12	55.9742
NM_001204307	GC	GC, vitamin D binding protein	2.12145e-12	1.18561e-08	29.1394
NM_001085	SERPINA3	serpin family A member 3	4.4726e-11	1.87469e-07	20.0967
NM_145285	NKX2-3	NK2 homeobox 3	7.85435e-11	2.63372e-07	0.0549563
NM_002216	ITIH2	inter-alpha-trypsin inhibitor heavy chain 2	5.12086e-10	1.43094e-06	26.0952
NM_001080451	SERPINA11	serpin family A member 11	1.27549e-09	3.05499e-06	20.3447
NM_000607	ORM1	orosomucoid 1	3.8163e-09	7.99802e-06	15.9537
NM_002215	ITIH1	inter-alpha-trypsin inhibitor heavy chain 1	9.69453e-09	1.80598e-05	21.9709
NM_001170807	FHL5	four and a half LIM domains 5	2.54608e-08	4.18333e-05	0.078257
NM_000042	APOH	apolipoprotein H	2.92061e-08	4.18333e-05	22.2267
NM_005141	FGB	fibrinogen beta chain	2.99415e-08	4.18333e-05	25.1213
NM_000562	C8A	complement C8 alpha chain	4.84829e-08	6.2528e-05	20.9417
NM_003480	MFAP5	microfibrillar associated protein 5	5.50592e-08	6.59374e-05	0.0678991
NM_002148	HOXD10	homeobox D10	6.59966e-08	7.37666e-05	0.0710246
NM_019849	SLC7A10	solute carrier family 7 member 10	4.00901e-07	0.000420094	0.0802373
NM_001898	CST1	cystatin SN	4.40208e-07	0.000434149	0.154823
NM_173808	NEGR1	neuronal growth regulator 1	5.62572e-07	0.000524004	0.119816
NM_001063	TF	transferrin	1.02644e-06	0.000901978	12.866
NM_000596	IGFBP1	insulin like growth factor binding protein 1	1.07596e-06	0.000901978	11.384
NM_014989	RIMS1	regulating synaptic membrane exocytosis 1	1.48145e-06	0.00118276	0.112612
NM_004950	EPYC	epiphycan	1.57507e-06	0.00118911	0.0699735
NM_001145311	PLIN1	perilipin 1	1.63125e-06	0.00118911	0.0799278
NM_000111	SLC26A3	solute carrier family 26 member 3	1.80394e-06	0.0012602	0.176746
NM_001001791	C10orf55	chromosome 10 open reading frame 55	1.88676e-06	0.00126533	0.225415
NM_001077639	NXPE4	neurexophilin and PC-esterase domain family member 4	1.9662e-06	0.0012679	0.154028
NM_000773	CYP2E1	cytochrome P450 family 2 subfamily E member 1	2.34793e-06	0.00145798	11.9691
NR_033863	LINC01235	long intergenic non-protein coding RNA 1235	3.36004e-06	0.00201195	0.101216
NM_018488	TBX4	T-box 4	3.55641e-06	0.00205609	0.122597
NM_002994	CXCL5	C-X-C motif chemokine ligand 5	4.447e-06	0.00240662	0.128887
NR_040096			4.44978e-06	0.00240662	0.145676
NM_138567	SYT8	synaptotagmin 8	4.62075e-06	0.00242098	0.141182
NM_000371	TTR	transthyretin	5.05933e-06	0.00257045	11.2056
NM_004684	SPARCL1	SPARC like 1	5.57125e-06	0.00274728	0.150201
NM_000505	F12	coagulation factor XII	6.9577e-06	0.00333294	12.251
NM_004467	FGL1	fibrinogen like 1	7.27257e-06	0.003387	14.1846
NM_000096	CP	ceruloplasmin	7.65148e-06	0.00346715	8.60858
NM_002217	ITIH3	inter-alpha-trypsin inhibitor heavy chain 3	9.70744e-06	0.00428302	9.12935
NM_001633	AMBP	alpha-1-microglobulin/bikunin precursor	1.24804e-05	0.00536531	9.04223
NM_002218	ITIH4	inter-alpha-trypsin inhibitor heavy chain family member 4	1.45967e-05	0.00611822	8.71947
NM_000621	HTR2A	5-hydroxytryptamine receptor 2A	1.7522e-05	0.00716521	0.109111
NM_004132	HABP2	hyaluronan binding protein 2	1.82819e-05	0.00729795	8.7696
NM_001170	AQP7	aquaporin 7	2.0782e-05	0.00810304	0.207299
NM_033317	DMKN	dermokine	2.16317e-05	0.00824268	0.127111
NM_020163	SEMA3G	semaphorin 3G	2.41931e-05	0.00871627	0.192767
NM_001102416	KNG1	kininogen 1	2.44402e-05	0.00871627	8.51351
NM_024769	CLMP	CXADR like membrane protein	2.4615e-05	0.00871627	0.150545
NM_000959	PTGFR	prostaglandin F receptor	2.49923e-05	0.00871627	0.128731
NM_004887	CXCL14	C-X-C motif chemokine ligand 14	2.5474e-05	0.00871627	0.161159
NM_004503	HOXC6	homeobox C6	2.72245e-05	0.00908772	0.0998602
NM_014598	SOCS7	suppressor of cytokine signaling 7	2.76437e-05	0.00908772	2.07545
NM_130786	A1BG	alpha-1-B glycoprotein	3.04056e-05	0.00980348	8.64912
NM_001703			3.67394e-05	0.0116221	0.235532
NM_080912	ASGR2	asialoglycoprotein receptor 2	4.06963e-05	0.0126354	9.82799
NM_001168682	SAP25	Sin3A associated protein 25	4.31024e-05	0.0130281	0.402223
NM_006984	CLDN10	claudin 10	4.35151e-05	0.0130281	9.53775
NM_004370	COL12A1	collagen type XII alpha 1 chain	4.69347e-05	0.0138054	0.161293
NM_019089	HES2	hes family bHLH transcription factor 2	5.28972e-05	0.0152909	0.268116
NM_003701	TNFSF11	TNF superfamily member 11	5.53509e-05	0.0154558	0.220531
NM_197941	ADAMTS6	ADAM metallopeptidase with thrombospondin type 1 motif 6	5.58765e-05	0.0154558	0.235233
NM_019035	PCDH18	protocadherin 18	5.62329e-05	0.0154558	0.286815
NM_024893	SYNDIG1	synapse differentiation inducing 1	6.34177e-05	0.0171494	0.126446
NM_000477	ALB	albumin	7.52349e-05	0.020022	10.4769
NM_001884	HAPLN1	hyaluronan and proteoglycan link protein 1	7.65923e-05	0.0200648	0.115171
NM_003278	CLEC3B	C-type lectin domain family 3 member B	8.06044e-05	0.0205019	0.366996
NM_001167890	EGFL6	EGF like domain multiple 6	8.07065e-05	0.0205019	0.185692
NM_182487	OLFML2A	olfactomedin like 2A	8.34578e-05	0.0205841	0.219469
NM_014334	FRRS1L	ferric chelate reductase 1 like	8.34857e-05	0.0205841	0.126638
NM_002075	GNB3	G protein subunit beta 3	8.52103e-05	0.0207049	0.190853
NM_000963	PTGS2	prostaglandin-endoperoxide synthase 2	8.93811e-05	0.0214081	0.225844
NM_001502	GP2	glycoprotein 2	9.1021e-05	0.0214938	8.88863
NM_014450	SIT1	signaling threshold regulating transmembrane adaptor 1	9.51312e-05	0.0221524	0.413735
NM_016307	PRRX2	paired related homeobox 2	0.000103375	0.02355	0.133146
NM_013989	DIO2	iodothyronine deiodinase 2	0.000104137	0.02355	0.180394
NM_003617	RGS5	regulator of G protein signaling 5	0.000105347	0.02355	0.299288
NM_001080509	TSPAN11	tetraspanin 11	0.000107101	0.0236271	0.184662
NM_000151	G6PC	glucose-6-phosphatase catalytic subunit	0.000119745	0.0260733	8.90474
NM_003839	TNFRSF11A	TNF receptor superfamily member 11a	0.000123045	0.0263379	2.64617
NM_014817	TRIL	TLR4 interactor with leucine rich repeats	0.00012473	0.0263379	0.209135
NM_005276	GPD1	glycerol-3-phosphate dehydrogenase 1	0.000125673	0.0263379	0.313431
NM_032189	ATP11A	ATPase phospholipid transporting 11A	0.000143509	0.0297008	1.81857
NM_000759	CSF3	colony stimulating factor 3	0.000145262	0.0297008	0.120245
NM_000039	APOA1	apolipoprotein A1	0.000148924	0.0298907	9.10921
NM_012464	TLL1	tolloid like 1	0.000149757	0.0298907	0.163374
NM_001024807	APLP1	amyloid beta precursor like protein 1	0.00015398	0.0300435	0.255256
NM_000670	ADH4	alcohol dehydrogenase 4 (class II), pi polypeptide	0.000154106	0.0300435	7.0343
NM_000076	CDKN1C	cyclin dependent kinase inhibitor 1C	0.00017749	0.0338445	0.299897
NM_016061	YPEL5	yippee like 5	0.000177938	0.0338445	0.493605
NM_006439	MAB21L2	mab-21 like 2	0.000179659	0.0338445	0.246719
NM_000814	GABRB3	gamma-aminobutyric acid type A receptor beta3 subunit	0.000186243	0.0345745	0.171389
NM_000040	APOC3	apolipoprotein C3	0.000187658	0.0345745	8.93236
NM_001080400	PLIN4	perilipin 4	0.000196348	0.0357822	0.147003
NR_024337	SERTAD4-AS1	SERTAD4 antisense RNA 1	0.000200424	0.0361323	0.193578
NM_004440	EPHA7	EPH receptor A7	0.000209854	0.0373979	0.198878
NM_003488	AKAP1	A-kinase anchoring protein 1	0.000211905	0.0373979	1.71899
NM_001040101	AC110814.1	Neuron-specific protein family member 1	0.000217994	0.0380718	0.287759
NM_004378	CRABP1	cellular retinoic acid binding protein 1	0.000236619	0.0408985	0.167571
NM_203422	LRRN4CL	LRRN4 C-terminal like	0.000258107	0.0437373	0.17868
NM_001097577	ANG	angiogenin	0.00025826	0.0437373	8.65437
NM_152547	BTNL9	butyrophilin like 9	0.000261803	0.043894	0.192262
NM_016315	GULP1	GULP, engulfment adaptor PTB domain containing 1	0.000264711	0.043942	0.276448
NM_000066	C8B	complement C8 beta chain	0.000269617	0.0443177	8.63701
NM_005982	SIX1	SIX homeobox 1	0.000274777	0.0447273	0.131982
NM_001003841	SLC6A19	solute carrier family 6 member 19	0.000278427	0.0448856	0.194635
NM_001080437	SNED1	sushi, nidogen and EGF like domains 1	0.000282114	0.045047	0.227114
NM_006897	HOXC9	homeobox C9	0.000321593	0.0508664	0.127858
NM_000094	COL7A1	collagen type VII alpha 1 chain	0.000337157	0.0528297	0.310824
NM_012257	HBP1	HMG-box transcription factor 1	0.000345162	0.0535833	0.488543
NM_005609	PYGM	glycogen phosphorylase, muscle associated	0.000365065	0.056153	0.206554
NM_006522	WNT6	Wnt family member 6	0.000381298	0.0579478	0.165105
NM_004984	KIF5A	kinesin family member 5A	0.000384791	0.0579478	0.227342
NM_019558	HOXD8	homeobox D8	0.000387102	0.0579478	0.202433
NM_152744	SDK1	sidekick cell adhesion molecule 1	0.000393507	0.0580141	0.180156
NM_021175	HAMP	hepcidin antimicrobial peptide	0.000394465	0.0580141	5.41854
NM_001201	BMP3	bone morphogenetic protein 3	0.000406485	0.059262	0.168418
NM_000624	SERPINA5	serpin family A member 5	0.000420336	0.0607531	5.88797
NM_139125	MASP1	mannan binding lectin serine peptidase 1	0.000432896	0.0620336	4.16698
NM_022443	MLF1	myeloid leukemia factor 1	0.000448261	0.063691	0.356526
NM_017754	UHRF1BP1	UHRF1 binding protein 1	0.000462043	0.0650976	2.30709
NM_001204897	TM4SF19	transmembrane 4 L six family member 19	0.000493475	0.0689467	3.93889
NM_001442	FABP4	fatty acid binding protein 4	0.000512839	0.0705974	0.140318
NM_006890	CEACAM7	carcinoembryonic antigen related cell adhesion molecule 7	0.000513711	0.0705974	0.250835
NM_021071	ART4	ADP-ribosyltransferase 4 (Dombrock blood group)	0.000547904	0.0746843	5.59526
NM_000045	ARG1	arginase 1	0.000566726	0.0766268	7.45125
NM_002864	PZP	PZP, alpha-2-macroglobulin like	0.000587516	0.0788023	7.64755
NM_001169	AQP8	aquaporin 8	0.000596639	0.0788056	0.211373
NM_153609	TMPRSS6	transmembrane protease, serine 6	0.000596941	0.0788056	6.91601
NM_003786	ABCC3	ATP binding cassette subfamily C member 3	0.000625756	0.0819643	1.88997
NM_177963	SYT12	synaptotagmin 12	0.000639972	0.0831766	5.71445
NM_005766	FARP1	FERM, ARH/RhoGEF and pleckstrin domain protein 1	0.000664243	0.085667	1.87109
NM_001080383	GJC1	gap junction protein gamma 1	0.000671581	0.0858927	0.208551
NM_030788	DCSTAMP	dendrocyte expressed seven transmembrane protein	0.00067624	0.0858927	5.34521
NM_001639	APCS	amyloid P component, serum	0.000689513	0.0869201	6.37395
NM_016511	CLEC1A	C-type lectin domain family 1 member A	0.000695783	0.0870559	0.294058
NM_001001395	LMO3	LIM domain only 3	0.000715026	0.0888009	0.181299
NM_020995	HPR	haptoglobin-related protein	0.000724298	0.0892911	6.52982
NM_016240	SCARA3	scavenger receptor class A member 3	0.000769502	0.0940199	0.193725
NM_145203	CSNK1A1L	casein kinase 1 alpha 1 like	0.000773872	0.0940199	0.182126
NM_002010	FGF9	fibroblast growth factor 9	0.00078258	0.0943938	0.165578
NM_001128203	PLA2G16	phospholipase A2 group XVI	0.000788489	0.0944272	0.530058
NM_014061	MAGEH1	MAGE family member H1	0.000812529	0.096616	0.370086
NM_001126128	PROK2	prokineticin 2	0.000833399	0.0978168	0.213504
NM_000641	IL11	interleukin 11	0.000834296	0.0978168	0.239043
NM_002421	MMP1	matrix metallopeptidase 1	0.000854268	0.098544	0.19571
NM_004139	LBP	lipopolysaccharide binding protein	0.000856875	0.098544	5.4675
NM_001080467	MYO5B	myosin VB	0.000863026	0.098544	1.68271
NM_006189	OMP	olfactory marker protein	0.000866258	0.098544	0.419262
NM_001941	DSC3	desmocollin 3	0.000869886	0.098544	0.164438
NM_130830	LRRC15	leucine rich repeat containing 15	0.000887298	0.0998419	0.154555
NM_153370	PI16	peptidase inhibitor 16	0.000900101	0.100607	0.171697
NM_014000	VCL	vinculin	0.000910702	0.101118	0.29262
NM_006273	CCL7	C-C motif chemokine ligand 7	0.000920519	0.101536	3.29526
NM_001080513	CPN2	carboxypeptidase N subunit 2	0.000937515	0.10252	6.96003
NM_145234	CHRDL1	chordin like 1	0.000941676	0.10252	0.176204
NM_001198810	SLC43A1	solute carrier family 43 member 1	0.000958472	0.103676	1.90545
NM_002422	MMP3	matrix metallopeptidase 3	0.000969838	0.104233	0.148416
NM_013361	ZNF223	zinc finger protein 223	0.000981991	0.104867	0.520362
NM_144985	CDH24	cadherin 24	0.001038	0.110146	0.365473
NM_000638	VTN	vitronectin	0.00105615	0.111368	4.87313
NM_000860	HPGD	hydroxyprostaglandin dehydrogenase 15-(NAD)	0.00106561	0.111663	0.271246
NM_002381	MATN3	matrilin 3	0.00113703	0.118407	0.219497
NM_001877	CR2	complement C3d receptor 2	0.00115923	0.119973	0.208517
NM_001842	CNTFR	ciliary neurotrophic factor receptor	0.0012016	0.123595	0.257556
NM_020709	PNMA8B	paraneoplastic Ma antigen family member 8B	0.00121463	0.124174	0.258601
NM_003944	SELENBP1	selenium binding protein 1	0.00122855	0.124836	0.353413
NM_005864	EFS	embryonal Fyn-associated substrate	0.00125303	0.126556	0.297253
NM_001615	ACTG2	actin, gamma 2, smooth muscle, enteric	0.00128592	0.129027	0.247819
NM_172105	EYA4	EYA transcriptional coactivator and phosphatase 4	0.00129288	0.129027	0.158916
NM_004080	DGKB	diacylglycerol kinase beta	0.00134068	0.133005	0.174774
NM_001205301	EGFLAM	EGF like, fibronectin type III and laminin G domains	0.00136472	0.134594	0.237448
NM_014080	DUOX2	dual oxidase 2	0.00137737	0.135047	0.213987
NM_032609	COX4I2	cytochrome c oxidase subunit 4I2	0.00138737	0.135236	0.262825
NM_024636	STEAP4	STEAP4 metalloreductase	0.00141654	0.137281	0.257754
NM_001086	AADAC	arylacetamide deacetylase	0.00145984	0.140589	5.04591
NM_006087	TUBB4A	tubulin beta 4A class IVa	0.00147354	0.140589	0.193105
NM_001098670	RASGRP2	RAS guanyl releasing protein 2	0.00148046	0.140589	0.430234
NM_138771	CCDC126	coiled-coil domain containing 126	0.00148875	0.140589	0.405893
NM_001242409	GAREM1	GRB2 associated regulator of MAPK1 subtype 1	0.00149526	0.140589	1.77862
NM_000831	GRIK3	glutamate ionotropic receptor kainate type subunit 3	0.00150098	0.140589	0.2073
NM_001005463	EBF3	early B-cell factor 3	0.00151103	0.140744	0.184143
NM_033512	TSPYL5	TSPY like 5	0.00153023	0.141745	0.430858
NM_006438	COLEC10	collectin subfamily member 10	0.00154741	0.142118	4.86069
NM_005306	FFAR2	free fatty acid receptor 2	0.00155121	0.142118	0.306872
NM_001321	CSRP2	cysteine and glycine rich protein 2	0.0015701	0.143067	0.38844
NM_001645	APOC1	apolipoprotein C1	0.00160589	0.145537	3.7487
NM_005876	SPEG	SPEG complex locus	0.00162504	0.14577	0.235504
NM_001206993	NR1H4	nuclear receptor subfamily 1 group H member 4	0.00162585	0.14577	4.67205
NM_032546	TRIM54	tripartite motif containing 54	0.00165114	0.14725	0.165299
NM_198723	TCEA2	transcription elongation factor A2	0.0016752	0.148606	0.372443
NM_152673	MUC20	mucin 20, cell surface associated	0.00170415	0.150378	0.543867
NM_001584	MPPED2	metallophosphoesterase domain containing 2	0.00171891	0.150886	0.199897
NM_004588	SCN2B	sodium voltage-gated channel beta subunit 2	0.00172847	0.150935	0.20943
NM_022098	XPNPEP3	X-prolyl aminopeptidase 3	0.0017761	0.154291	1.75649
NR_004855	HULC	hepatocellular carcinoma up-regulated long non-coding RNA	0.00182808	0.157482	4.88733
NM_207581	DUOXA2	dual oxidase maturation factor 2	0.00183163	0.157482	0.20701
NM_000717	CA4	carbonic anhydrase 4	0.00189566	0.161028	0.230506
NM_144646	JCHAIN	joining chain of multimeric IgA and IgM	0.00189924	0.161028	0.233051
NM_017933	PID1	phosphotyrosine interaction domain containing 1	0.00190168	0.161028	0.351602
NM_001882	CRHBP	corticotropin releasing hormone binding protein	0.00192964	0.162392	4.95145
NM_015444	TMEM158	transmembrane protein 158 (gene/pseudogene)	0.00193716	0.162392	0.368089
NR_034031			0.00200021	0.166555	1.85624
NM_003507	FZD7	frizzled class receptor 7	0.00200669	0.166555	0.455635
NM_001040182	CLDND1	claudin domain containing 1	0.00203073	0.16772	0.570293
NM_003927	MBD2	methyl-CpG binding domain protein 2	0.00208921	0.171704	1.54367
NM_138969	SDR16C5	short chain dehydrogenase/reductase family 16C member 5	0.00210118	0.171846	0.262876
NM_006500	MCAM	melanoma cell adhesion molecule	0.00214385	0.174485	0.344326
NM_020066	FMN2	formin 2	0.00217718	0.176341	0.191051
NM_001112706	SCIN	scinderin	0.00223922	0.177894	0.3413
NM_000164	GIPR	gastric inhibitory polypeptide receptor	0.00224365	0.177894	0.383863
NM_000883	IMPDH1	inosine monophosphate dehydrogenase 1	0.00224539	0.177894	1.50546
NM_004872	TMEM59	transmembrane protein 59	0.00225238	0.177894	0.543246
NM_002942	ROBO2	roundabout guidance receptor 2	0.0022759	0.177894	0.182401
NM_002009	FGF7	fibroblast growth factor 7	0.00227649	0.177894	0.254106
NM_001193532	RAB42	RAB42, member RAS oncogene family	0.00228223	0.177894	2.63694
NR_033925	FENDRR	FOXF1 adjacent non-coding developmental regulatory RNA	0.00228693	0.177894	0.211472
NM_003391	WNT2	Wnt family member 2	0.00229185	0.177894	0.245245
NM_016472	GSKIP	GSK3B interacting protein	0.00234982	0.180492	0.487455
NM_177550	SLC13A5	solute carrier family 13 member 5	0.00235135	0.180492	5.75065
NM_019619	PARD3	par-3 family cell polarity regulator	0.00235761	0.180492	1.61274
NM_024085	ATG9A	autophagy related 9A	0.00236945	0.180574	1.6152
NM_207117	SLC25A47	solute carrier family 25 member 47	0.00241361	0.182275	5.99949
NM_002345	LUM	lumican	0.00242338	0.182275	0.250987
NM_014879	P2RY14	purinergic receptor P2Y14	0.00242439	0.182275	0.276668
NM_015439	CCDC28A	coiled-coil domain containing 28A	0.00244201	0.182549	0.584671
NM_007115	TNFAIP6	TNF alpha induced protein 6	0.00244981	0.182549	0.29603
NM_001009909	LUZP2	leucine zipper protein 2	0.00246991	0.183233	0.21522
NM_014310	RASD2	RASD family member 2	0.00250245	0.18404	0.319908
NM_004514	FOXK2	forkhead box K2	0.00250724	0.18404	1.84614
NM_004618	TOP3A	topoisomerase (DNA) III alpha	0.00251373	0.18404	1.48421
NM_152347	EFCAB13	EF-hand calcium binding domain 13	0.00258998	0.188449	0.265198
NM_006486	FBLN1	fibulin 1	0.00259643	0.188449	0.218055
NM_006659	TUBGCP2	tubulin gamma complex associated protein 2	0.00261301	0.188835	1.93876
NM_000584	CXCL8	C-X-C motif chemokine ligand 8	0.00262773	0.189084	0.319785
NM_001136570	FAM47E	family with sequence similarity 47 member E	0.00270299	0.193128	0.330639
NM_005524	HES1	hes family bHLH transcription factor 1	0.00270697	0.193128	0.604332
NM_012217	TPSD1	tryptase delta 1	0.0027634	0.196318	0.196817
NM_000507	FBP1	fructose-bisphosphatase 1	0.00279697	0.197865	2.01204
NM_001083	PDE5A	phosphodiesterase 5A	0.00283627	0.198797	0.457138
NM_014680	KIAA0100	KIAA0100	0.00283839	0.198797	1.6578
NM_177551	HCAR2	hydroxycarboxylic acid receptor 2	0.00284572	0.198797	0.292702
NM_017420	SIX4	SIX homeobox 4	0.0028623	0.199126	0.222293
NM_003248	THBS4	thrombospondin 4	0.00291041	0.20149	0.217729
NM_030786	SYNC	syncoilin, intermediate filament protein	0.00292032	0.20149	0.237868
NM_005086	SSPN	sarcospan	0.00295063	0.202643	0.254209
NM_014043	CHMP2B	charged multivesicular body protein 2B	0.0029612	0.202643	0.570962
NM_021139	UGT2B4	UDP glucuronosyltransferase family 2 member B4	0.00299047	0.203134	5.79975
NM_203411	TMEM88	transmembrane protein 88	0.00299261	0.203134	0.397836
NM_004200	SYT7	synaptotagmin 7	0.00302756	0.204678	2.21617
NM_032040	CCDC8	coiled-coil domain containing 8	0.00305148	0.205466	0.34133
NM_145015	MRGPRF	MAS related GPR family member F	0.00310645	0.207946	0.26958
NM_019598	KLK12	kallikrein related peptidase 12	0.00311311	0.207946	3.84422
NM_001010917	GOLGA7B	golgin A7 family member B	0.00312919	0.20819	2.44239
NM_004789	LHX2	LIM homeobox 2	0.00316391	0.209668	4.28585
NM_004621	TRPC6	transient receptor potential cation channel subfamily C member 6	0.00318497	0.209839	0.271354
NM_020404	CD248	CD248 molecule	0.00319151	0.209839	0.297118
NM_004000	CHI3L2	chitinase 3 like 2	0.00323795	0.212061	0.262996
NM_001161728	PLA2G2A	phospholipase A2 group IIA	0.0032511	0.212093	0.233228
NM_177455	BHLHA15	basic helix-loop-helix family member a15	0.00334606	0.216872	0.299515
NM_021189	CADM3	cell adhesion molecule 3	0.00335022	0.216872	0.221426
NM_002726	PREP	prolyl endopeptidase	0.00343598	0.221088	1.73909
NM_006474	PDPN	podoplanin	0.00344173	0.221088	0.262767
NM_001756	SERPINA6	serpin family A member 6	0.00348979	0.22332	4.55913
NM_006512	SAA4	serum amyloid A4, constitutive	0.0035174	0.224231	5.4142
NM_032718	MFSD9	major facilitator superfamily domain containing 9	0.00358612	0.227746	1.63731
NM_002344	LTK	leukocyte receptor tyrosine kinase	0.00360203	0.227893	0.327765
NM_152519	KANSL1L	KAT8 regulatory NSL complex subunit 1 like	0.00362958	0.228773	0.536566
NM_002982	CCL2	C-C motif chemokine ligand 2	0.00364447	0.228851	2.94194
NM_145056	DACT3	dishevelled binding antagonist of beta catenin 3	0.00368107	0.230287	0.294071
NM_145109	MAP2K3	mitogen-activated protein kinase kinase 3	0.00369637	0.230384	1.70378
NM_020700	PPM1H	protein phosphatase, Mg2+/Mn2+ dependent 1H	0.00372675	0.231418	1.92407
NM_032932	RAB11FIP4	RAB11 family interacting protein 4	0.00379603	0.23485	1.74227
NM_031457	MS4A8	membrane spanning 4-domains A8	0.00388467	0.23945	0.311363
NM_003793	CTSF	cathepsin F	0.00395758	0.242784	0.367005
NM_006215	SERPINA4	serpin family A member 4	0.00398428	0.242784	3.99417
NM_000706	AVPR1A	arginine vasopressin receptor 1A	0.00398759	0.242784	0.233033
NM_000022	ADA	adenosine deaminase	0.00399785	0.242784	2.09041
NM_012317	LDOC1	LDOC1, regulator of NFKB signaling	0.00402206	0.242784	0.364234
NM_014839	PLPPR4	phospholipid phosphatase related 4	0.00403901	0.242784	0.222838
NM_000384	APOB	apolipoprotein B	0.00404299	0.242784	4.55212
NM_000576	IL1B	interleukin 1 beta	0.00405461	0.242784	0.279906
NM_001012974	LRRC73	leucine rich repeat containing 73	0.00407516	0.243147	0.309436
NM_001279	CIDEA	cell death-inducing DFFA-like effector a	0.00411083	0.243323	0.204664
NM_001977	ENPEP	glutamyl aminopeptidase	0.00412918	0.243323	0.375746
NM_001010922	BCL2L15	BCL2 like 15	0.00414404	0.243323	0.354373
NM_001127464	ZNF469	zinc finger protein 469	0.00414553	0.243323	0.218347
NM_152604	ZNF383	zinc finger protein 383	0.00415069	0.243323	0.576293
NM_033310	KCNK4	potassium two pore domain channel subfamily K member 4	0.00418531	0.244498	0.195495
NM_173833	SCARA5	scavenger receptor class A member 5	0.00421733	0.245513	0.247453
NM_138499	PWWP2B	PWWP domain containing 2B	0.00437298	0.253694	1.93935
NR_040097			0.00445929	0.257808	0.529942
NM_002623	PFDN4	prefoldin subunit 4	0.00452896	0.260937	2.18552
NM_004667	HERC2	HECT and RLD domain containing E3 ubiquitin protein ligase 2	0.00465343	0.266807	1.87552
NM_002575	SERPINB2	serpin family B member 2	0.00466267	0.266807	0.227636
NM_005027	PIK3R2	phosphoinositide-3-kinase regulatory subunit 2	0.00473016	0.269748	1.58162
NM_005304	FFAR3	free fatty acid receptor 3	0.00476165	0.270623	0.251031
NM_152357	ZNF440	zinc finger protein 440	0.00478736	0.271165	0.517328
NM_001172669	ZNF668	zinc finger protein 668	0.00488896	0.275988	0.348344
NM_001039803	CDK20	cyclin dependent kinase 20	0.00492225	0.276537	0.414928
NM_014171	CRIPT	CXXC repeat containing interactor of PDZ3 domain	0.00493168	0.276537	0.488457
NM_001026383	CCDC7	coiled-coil domain containing 7	0.00496584	0.277019	0.491699
NM_003868	FGF16	fibroblast growth factor 16	0.00497333	0.277019	0.205917
NM_006884	SHOX2	short stature homeobox 2	0.00504017	0.279813	0.204392
NM_014661	FAM53B	family with sequence similarity 53 member B	0.00508171	0.281188	1.92696
NM_020319	ANKMY2	ankyrin repeat and MYND domain containing 2	0.00519333	0.286419	0.642444
NR_027054	MIR31HG	MIR31 host gene	0.00532222	0.291837	0.225332
NM_002403	MFAP2	microfibrillar associated protein 2	0.00534254	0.291837	0.322235
NM_004979	KCND1	potassium voltage-gated channel subfamily D member 1	0.00534379	0.291837	0.381151
NM_021079	NMT1	N-myristoyltransferase 1	0.00542956	0.295559	1.53232
NM_006547	IGF2BP3	insulin like growth factor 2 mRNA binding protein 3	0.00548045	0.297363	0.224055
NM_000165	GJA1	gap junction protein alpha 1	0.00551423	0.298231	0.386163
NM_000320	QDPR	quinoid dihydropteridine reductase	0.00553579	0.298435	1.79661
NM_181795	PKIB	cAMP-dependent protein kinase inhibitor beta	0.00555605	0.298566	0.329804
NM_152618	BBS12	Bardet-Biedl syndrome 12	0.00560817	0.300404	0.531404
NM_030938	VMP1	vacuole membrane protein 1	0.00565305	0.301844	0.603657
NM_002638	PI3	peptidase inhibitor 3	0.00568558	0.302478	0.389259
NM_001099400	SGCE	sarcoglycan epsilon	0.00570101	0.302478	0.304622
NM_052938	FCRL1	Fc receptor like 1	0.00587594	0.310325	0.251381
NM_138785	GINM1	glycoprotein integral membrane 1	0.00589298	0.310325	0.613947
NM_152715	TBCEL	tubulin folding cofactor E like	0.00590443	0.310325	0.429592
NR_027107	AC098864.1		0.0060303	0.31595	0.220562
NM_019055	ROBO4	roundabout guidance receptor 4	0.00609894	0.318551	0.462072
NM_015723	PNPLA8	patatin like phospholipase domain containing 8	0.0061734	0.321438	0.519098
NM_006944	SPP2	secreted phosphoprotein 2	0.00620767	0.322222	4.86281
NM_001166283	RGMA	repulsive guidance molecule family member a	0.006267	0.324298	0.231243
NM_000849	GSTM3	glutathione S-transferase mu 3	0.00629315	0.324457	0.383545
NM_015881	DKK3	dickkopf WNT signaling pathway inhibitor 3	0.00631802	0.324457	0.31592
NM_016438	HIGD1B	HIG1 hypoxia inducible domain family member 1B	0.00632813	0.324457	0.274333
NM_005940	MMP11	matrix metallopeptidase 11	0.00639521	0.326777	0.325352
NM_018644	B3GAT1	beta-1,3-glucuronyltransferase 1	0.00642641	0.326777	0.267754
NM_152753	SCUBE3	signal peptide, CUB domain and EGF like domain containing 3	0.00643184	0.326777	0.286724
NM_014203	AP2A1	adaptor related protein complex 2 alpha 1 subunit	0.00646905	0.327048	1.59739
NM_183422	TSC22D1	TSC22 domain family member 1	0.00649546	0.327048	0.565265
NM_001014980	C1QTNF12	C1q and TNF related 12	0.00649571	0.327048	0.293797
NM_006411	AGPAT1	1-acylglycerol-3-phosphate O-acyltransferase 1	0.00651544	0.32706	1.40322
NM_032045	KREMEN1	kringle containing transmembrane protein 1	0.00661306	0.330969	2.03188
NM_005856	RAMP3	receptor activity modifying protein 3	0.00665174	0.331164	0.35882
NM_002427	MMP13	matrix metallopeptidase 13	0.0066644	0.331164	0.277714
NM_002514	NOV	nephroblastoma overexpressed	0.00667622	0.331164	0.266478
NM_001017920	DAPL1	death associated protein like 1	0.00671047	0.331165	0.220733
NM_001085474	LYPD8	LY6/PLAUR domain containing 8	0.00671957	0.331165	0.269368
NM_018000	MREG	melanoregulin	0.00673549	0.331165	1.60374
NM_021826	FASTKD5	FAST kinase domains 5	0.00676857	0.331603	1.77084
NM_022659	EBF2	early B-cell factor 2	0.00682318	0.331603	0.267093
NM_003750	EIF3A	eukaryotic translation initiation factor 3 subunit A	0.00682747	0.331603	1.66155
NM_001202429	ASB2	ankyrin repeat and SOCS box containing 2	0.00683565	0.331603	0.339442
NM_018841	GNG12	G protein subunit gamma 12	0.0068765	0.331603	0.617338
NM_024762	ZNF552	zinc finger protein 552	0.00687918	0.331603	0.510955
NM_144565	DUOXA1	dual oxidase maturation factor 1	0.00688284	0.331603	0.263642
NM_144702	LRRC71	leucine rich repeat containing 71	0.00695596	0.334165	0.207275
NM_024841	PRR5L	proline rich 5 like	0.00699068	0.334873	0.573588
NM_138460	CMTM5	CKLF like MARVEL transmembrane domain containing 5	0.00708171	0.337563	0.232552
NM_002860	ALDH18A1	aldehyde dehydrogenase 18 family member A1	0.0070871	0.337563	1.65691
NM_000771	CYP2C9	cytochrome P450 family 2 subfamily C member 9	0.00719095	0.34154	4.03563
NM_178169	RASSF3	Ras association domain family member 3	0.0072332	0.341566	1.90959
NR_040033	LINC01915	long intergenic non-protein coding RNA 1915	0.00723447	0.341566	0.30625
NM_001001794	DENND6B	DENN domain containing 6B	0.00725263	0.341566	0.393296
NM_001042539	MAZ	MYC associated zinc finger protein	0.00729477	0.341818	1.7354
NM_000455	STK11	serine/threonine kinase 11	0.00729876	0.341818	1.4572
NM_203371	FIBIN	fin bud initiation factor homolog (zebrafish)	0.00743922	0.347057	0.341437
NM_001308	CPN1	carboxypeptidase N subunit 1	0.00746994	0.347057	4.73683
NM_001004019	FBLN2	fibulin 2	0.00748052	0.347057	0.253975
NM_152635	OIT3	oncoprotein induced transcript 3	0.00749341	0.347057	4.41157
NR_002158	OR2A20P	olfactory receptor family 2 subfamily A member 20 pseudogene	0.0075309	0.347832	0.485102
NM_002021	FMO1	flavin containing monooxygenase 1	0.00760536	0.350306	0.209593
NM_001142386	PDK3	pyruvate dehydrogenase kinase 3	0.00767538	0.352563	1.99472
NM_004498	ONECUT1	one cut homeobox 1	0.00771734	0.352594	4.74274
NR_003587			0.00771812	0.352594	0.470819
NM_138288	SPTSSA	serine palmitoyltransferase small subunit A	0.00784201	0.357005	0.565999
NM_031461	CRISPLD1	cysteine rich secretory protein LCCL domain containing 1	0.00786751	0.357005	0.269178
NM_001146254	PODNL1	podocan like 1	0.00787855	0.357005	0.317416
NM_014622	VWA5A	von Willebrand factor A domain containing 5A	0.00792761	0.35732	0.54704
NM_173528	CFAP161	cilia and flagella associated protein 161	0.00792812	0.35732	0.236532
NM_016459	MZB1	marginal zone B and B1 cell specific protein	0.00797532	0.357672	0.285656
NM_001127582	ING4	inhibitor of growth family member 4	0.00798322	0.357672	0.575311
NM_006419	CXCL13	C-X-C motif chemokine ligand 13	0.00802929	0.357672	0.248953
NM_144689	ZNF420	zinc finger protein 420	0.00803661	0.357672	0.566435
NM_000483	APOC2	apolipoprotein C2	0.0080426	0.357672	3.36074
NM_020532	RTN4	reticulon 4	0.00809328	0.358454	0.665136
NM_001937	DPT	dermatopontin	0.00810295	0.358454	0.26108
NM_012154	AGO2	argonaute 2, RISC catalytic component	0.00813547	0.358945	1.76863
NM_001080477	TENM3	teneurin transmembrane protein 3	0.00819703	0.360712	0.234809
NM_003087	SNCG	synuclein gamma	0.00822243	0.360883	0.317244
NM_015896	ZMYND10	zinc finger MYND-type containing 10	0.00826914	0.361986	0.296089
NM_199355	ADAMTS18	ADAM metallopeptidase with thrombospondin type 1 motif 18	0.00834678	0.363508	0.214581
NM_018406	MUC4	mucin 4, cell surface associated	0.00834728	0.363508	0.296673
NM_002262	KLRD1	killer cell lectin like receptor D1	0.00840204	0.363812	0.319953
NM_203347	LCN15	lipocalin 15	0.00841873	0.363812	4.62638
NM_005224	ARID3A	AT-rich interaction domain 3A	0.00843955	0.363812	1.62223
NM_194314	ZBTB41	zinc finger and BTB domain containing 41	0.00844105	0.363812	0.649114
NM_001135146	SLC39A8	solute carrier family 39 member 8	0.00846395	0.363863	0.392714
NM_080877	SLC34A3	solute carrier family 34 member 3	0.00851978	0.365327	0.266643
NR_002174	CMAHP	cytidine monophospho-N-acetylneuraminic acid hydroxylase, pseudogene	0.00861244	0.366979	0.361879
NM_002116	HLA-A	major histocompatibility complex, class I, A	0.00863785	0.366979	1.68092
NM_002825	PTN	pleiotrophin	0.00864544	0.366979	0.487867
NM_004465	FGF10	fibroblast growth factor 10	0.00864588	0.366979	0.227259
NM_181710	ZNRF4	zinc and ring finger 4	0.0086806	0.367522	0.211203
NM_001245	SIGLEC6	sialic acid binding Ig like lectin 6	0.00870535	0.367642	0.345425
NM_001927	DES	desmin	0.0087316	0.367824	0.261909
NM_016479	SHISA5	shisa family member 5	0.00876022	0.368105	1.44889
NM_012334	MYO10	myosin X	0.00879347	0.368578	1.70086
NM_004557	NOTCH4	notch 4	0.00883533	0.368714	0.369354
NM_007066	PKIG	cAMP-dependent protein kinase inhibitor gamma	0.00884068	0.368714	0.467636
NM_015886	PI15	peptidase inhibitor 15	0.00889634	0.369182	0.286353
NM_001242757	SLC22A31	solute carrier family 22 member 31	0.00891593	0.369182	0.291332
NM_015236	ADGRL3	adhesion G protein-coupled receptor L3	0.00891797	0.369182	0.391517
NM_004788	UBE4A	ubiquitination factor E4A	0.00903682	0.373181	1.77511
NM_182978	GNAL	G protein subunit alpha L	0.00910796	0.374252	0.355144
NM_032124	HDHD2	haloacid dehalogenase like hydrolase domain containing 2	0.00911724	0.374252	1.59283
NR_027300	C3P1	complement component 3 precursor pseudogene	0.00912973	0.374252	4.6815
NM_006587	CORIN	corin, serine peptidase	0.00923884	0.377801	0.239261
NM_001144952	SDK2	sidekick cell adhesion molecule 2	0.00926471	0.377937	0.452743
NM_199285	PRR19	proline rich 19	0.00931995	0.379268	0.311688
NM_001185156	IL24	interleukin 24	0.00942052	0.382432	0.232165
NM_001193451	TMTC1	transmembrane and tetratricopeptide repeat containing 1	0.00946629	0.38326	0.35932
NM_032490	GON7	GON7, KEOPS complex subunit homolog	0.00948663	0.38326	0.396076
NM_003382	VIPR2	vasoactive intestinal peptide receptor 2	0.00954433	0.384664	0.258042
NM_015062	PPRC1	peroxisome proliferator-activated receptor gamma, coactivator-related 1	0.0096295	0.387166	1.51928
NM_199054	MKNK2	MAP kinase interacting serine/threonine kinase 2	0.00966302	0.387584	1.65377
NM_003014	SFRP4	secreted frizzled related protein 4	0.00974705	0.390022	0.231554
NM_001544	ICAM4	intercellular adhesion molecule 4 (Landsteiner-Wiener blood group)	0.00988129	0.394452	0.262507
NM_001013838	CARMIL2	capping protein regulator and myosin 1 linker 2	0.00997411	0.396675	0.43832
NM_004996	ABCC1	ATP binding cassette subfamily C member 1	0.00999576	0.396675	1.48958
NM_138705	CALML6	calmodulin like 6	0.010008	0.396675	0.281386
NM_024027	COLEC11	collectin subfamily member 11	0.0100807	0.39836	3.43048
NM_001039933	CD79B	CD79b molecule	0.010098	0.39836	0.337519
NM_015094	HIC2	HIC ZBTB transcriptional repressor 2	0.0101335	0.398824	1.92129
NM_014373	GPR160	G protein-coupled receptor 160	0.0101595	0.39891	0.480568
NM_002593	PCOLCE	procollagen C-endopeptidase enhancer	0.0102036	0.399705	0.351134
NM_001031690	FAM131B	family with sequence similarity 131 member B	0.0102309	0.399838	0.361491
NM_004530	MMP2	matrix metallopeptidase 2	0.0102654	0.400257	0.283462
NM_001135113	IGFL2	IGF like family member 2	0.0103911	0.403597	0.306382
NM_001031727	MRI1	methylthioribose-1-phosphate isomerase 1	0.0103993	0.403597	0.610593
NM_020981	B3GALT1	beta-1,3-galactosyltransferase 1	0.0104247	0.40365	0.277033
NM_001643	APOA2	apolipoprotein A2	0.0104599	0.404079	4.47781
NM_178135	HSD17B13	hydroxysteroid 17-beta dehydrogenase 13	0.0105445	0.406411	4.53849
NM_022912	REEP1	receptor accessory protein 1	0.0105799	0.40684	0.351764
NM_004822	NTN1	netrin 1	0.0106542	0.407357	0.27312
NM_001136103	TMEM132C	transmembrane protein 132C	0.0106643	0.407357	0.260366
NM_016094	COMMD2	COMM domain containing 2	0.0106662	0.407357	0.501992
NM_001198695	MFAP4	microfibrillar associated protein 4	0.0107151	0.407519	0.348808
NM_001031853	INSC	inscuteable homolog (Drosophila)	0.0107459	0.407519	0.289063
NM_000934	SERPINF2	serpin family F member 2	0.010757	0.407519	2.78008
NM_030812	ACTL8	actin like 8	0.0107677	0.407519	0.282372
NM_018647	TNFRSF19	TNF receptor superfamily member 19	0.0108335	0.408361	0.345287
NM_001042679	RHOC	ras homolog family member C	0.0108386	0.408361	0.593219
NM_145040	CAVIN3	caveolae associated protein 3	0.0109118	0.410196	0.38356
NR_026864	PRSS30P	protease, serine, 30 pseudogene	0.0109615	0.410677	0.235919
NM_020954	RNF213	ring finger protein 213	0.0109736	0.410677	2.19376
NM_005222	DLX6	distal-less homeobox 6	0.0110161	0.411348	4.37412
NM_145260	OSR1	odd-skipped related transciption factor 1	0.011145	0.415239	0.27559
NM_001646	APOC4	apolipoprotein C4	0.0111954	0.416189	4.23696
NM_014630	ZNF592	zinc finger protein 592	0.0113186	0.418885	1.63993
NR_038849	LINC01133	long intergenic non-protein coding RNA 1133	0.0113425	0.418885	0.448581
NM_001248	ENTPD3	ectonucleoside triphosphate diphosphohydrolase 3	0.0113629	0.418885	0.272861
NM_005505	SCARB1	scavenger receptor class B member 1	0.0113766	0.418885	1.52256
NM_001198671	TMEM136	transmembrane protein 136	0.0113928	0.418885	0.441274
NM_018999	CCSER2	coiled-coil serine rich protein 2	0.0114621	0.420512	1.58643
NM_198718	PTGER3	prostaglandin E receptor 3	0.0115778	0.423829	0.269216
NM_000353	TAT	tyrosine aminotransferase	0.0116067	0.423962	4.38551
NM_018418	SPATA7	spermatogenesis associated 7	0.0116591	0.424171	0.537039
NM_000060	BTD	biotinidase	0.0116631	0.424171	0.650826
NM_178468	FAM83C	family with sequence similarity 83 member C	0.011748	0.425469	0.228179
NM_000702	ATP1A2	ATPase Na+/K+ transporting subunit alpha 2	0.0117495	0.425469	0.317256
NM_001172818	PGM1	phosphoglucomutase 1	0.0117756	0.425496	0.508224
NM_001168468	PDZD3	PDZ domain containing 3	0.0119962	0.431693	0.547369
NM_015696	GPX7	glutathione peroxidase 7	0.0120198	0.431693	0.42439
NM_002111	HTT	huntingtin	0.0120244	0.431693	1.76579
NM_001135914	KCP	kielin/chordin-like protein	0.0122122	0.437501	0.233517
NM_001185060	AQP1	aquaporin 1 (Colton blood group)	0.012369	0.442056	0.511928
NM_025135	FHOD3	formin homology 2 domain containing 3	0.0123921	0.442056	0.354835
NR_027686	C20orf204	chromosome 20 open reading frame 204	0.0124934	0.44325	0.276932
NM_198526	ZNF710	zinc finger protein 710	0.0125039	0.44325	1.47569
NM_001080479	ARHGEF28	Rho guanine nucleotide exchange factor 28	0.0125205	0.44325	0.560647
NM_024007	EBF1	early B-cell factor 1	0.012559	0.44325	0.301868
NM_001193315	VIPAS39	VPS33B interacting protein, apical-basolateral polarity regulator, spe-39 homolog	0.0125751	0.44325	0.685424
NM_175060	CLEC14A	C-type lectin domain containing 14A	0.0125842	0.44325	0.448878
NM_019885	CYP26B1	cytochrome P450 family 26 subfamily B member 1	0.0126393	0.444258	0.367064
NM_019079	L1TD1	LINE1 type transposase domain containing 1	0.0126898	0.444679	3.22806
NM_000530	MPZ	myelin protein zero	0.0127044	0.444679	0.393325
NR_029422	RNU12	RNA, U12 small nuclear	0.0128302	0.44767	3.27467
NM_018318	CCDC91	coiled-coil domain containing 91	0.0128432	0.44767	0.409601
NM_032784	RSPO3	R-spondin 3	0.0129021	0.44879	0.322176
NM_018453	EAPP	E2F associated phosphoprotein	0.0129365	0.44897	0.542872
NM_017738	CNTLN	centlein	0.0129609	0.44897	0.418183
NR_015410	CASC15	cancer susceptibility 15 (non-protein coding)	0.0131307	0.453916	0.337233
NM_000396	CTSK	cathepsin K	0.0132282	0.456346	0.358133
NM_024501	HOXD1	homeobox D1	0.0133054	0.458067	0.269438
NM_194272	RBPMS2	RNA binding protein with multiple splicing 2	0.0134115	0.45985	0.374613
NM_172002	HSCB	HscB mitochondrial iron-sulfur cluster cochaperone	0.0134121	0.45985	0.499801
NM_001118885	GLRA2	glycine receptor alpha 2	0.0134651	0.460727	0.256908
NM_001013632	TCTEX1D4	Tctex1 domain containing 4	0.0135392	0.462318	0.461736
NM_022120	OXCT2	3-oxoacid CoA-transferase 2	0.0135864	0.462985	0.447221
NM_203341	SELENOF	selenoprotein F	0.0136201	0.463192	0.491151
NM_145805	ISL2	ISL LIM homeobox 2	0.0138342	0.469152	0.283118
NM_002805	PSMC5	proteasome 26S subunit, ATPase 5	0.0138966	0.469152	1.49638
NM_178233	OTOP3	otopetrin 3	0.0139054	0.469152	0.249833
NM_001159522	ZNF727	zinc finger protein 727	0.0139072	0.469152	0.355374
NM_001010942	RAP1B	RAP1B, member of RAS oncogene family	0.0139748	0.470486	0.701815
NM_002207	ITGA9	integrin subunit alpha 9	0.0140314	0.471173	1.93164
NR_024341			0.0140515	0.471173	0.482087
NM_000895	LTA4H	leukotriene A4 hydrolase	0.0141641	0.473476	1.92735
NM_018938	PCDHB4	protocadherin beta 4	0.0141946	0.473476	0.385466
NM_005357	LIPE	lipase E, hormone sensitive type	0.0142049	0.473476	0.421181
NM_003465	CHIT1	chitinase 1	0.0142767	0.474239	2.9407
NM_001478	B4GALNT1	beta-1,4-N-acetyl-galactosaminyltransferase 1	0.0142843	0.474239	0.309035
NM_033260	FOXQ1	forkhead box Q1	0.0143765	0.476357	1.81337
NM_016447	MPP6	membrane palmitoylated protein 6	0.0144062	0.4764	0.435239
NM_000597	IGFBP2	insulin like growth factor binding protein 2	0.014551	0.480241	2.37922
NM_005630	SLCO2A1	solute carrier organic anion transporter family member 2A1	0.0145982	0.480852	0.35885
NM_153183	NUDT10	nudix hydrolase 10	0.0146514	0.481658	0.285316
NM_001003699	RREB1	ras responsive element binding protein 1	0.014761	0.483906	1.60333
NR_001558	LINC00261	long intergenic non-protein coding RNA 261	0.0148233	0.483906	2.84419
NM_001178061	SEMA6C	semaphorin 6C	0.0148286	0.483906	0.449456
NM_001080542			0.0148353	0.483906	2.14914
NM_001099403	PRDM8	PR/SET domain 8	0.0150053	0.486903	0.325533
NM_001102469	LIPN	lipase family member N	0.0150098	0.486903	0.280554
NM_006548	IGF2BP2	insulin like growth factor 2 mRNA binding protein 2	0.0150143	0.486903	1.87159
NM_022571	GPR135	G protein-coupled receptor 135	0.0150609	0.487472	0.46939
NM_033254	BOC	BOC cell adhesion associated, oncogene regulated	0.0151427	0.48899	0.289263
NM_001012320	ZNF302	zinc finger protein 302	0.0151661	0.48899	0.606582
NM_012110	CHIC2	cysteine rich hydrophobic domain 2	0.0152425	0.489018	0.568671
NM_148172	PEMT	phosphatidylethanolamine N-methyltransferase	0.0152983	0.489018	1.92186
NM_005592	MUSK	muscle associated receptor tyrosine kinase	0.0153017	0.489018	0.273457
NM_017945	SLC35A5	solute carrier family 35 member A5	0.0153122	0.489018	0.619687
NM_025220	ADAM33	ADAM metallopeptidase domain 33	0.0153128	0.489018	0.305937
NM_022362	MMS19	MMS19 homolog, cytosolic iron-sulfur assembly component	0.0154732	0.492024	1.48974
NM_153832	GPR161	G protein-coupled receptor 161	0.0154777	0.492024	0.361059
NM_015710	NOP53	NOP53 ribosome biogenesis factor	0.015495	0.492024	1.75901
NM_005219	DIAPH1	diaphanous related formin 1	0.0155824	0.492738	1.76671
NM_001781	CD69	CD69 molecule	0.0156071	0.492738	0.383422
NM_001145536	C17orf107	chromosome 17 open reading frame 107	0.0156159	0.492738	0.386824
NM_024800	NEK11	NIMA related kinase 11	0.015635	0.492738	0.509516
NM_006706	TCERG1	transcription elongation regulator 1	0.0157459	0.495301	1.64788
NM_014608	CYFIP1	cytoplasmic FMR1 interacting protein 1	0.0157929	0.495714	1.32641
NM_014057	OGN	osteoglycin	0.0158182	0.495714	0.258071
NR_003035	SNORA16A	small nucleolar RNA, H/ACA box 16A	0.0159436	0.498258	3.02524
NM_173849	GSC	goosecoid homeobox	0.0159588	0.498258	0.253095
NM_194449	PHLPP1	PH domain and leucine rich repeat protein phosphatase 1	0.0160183	0.49902	1.65431
NM_002265	KPNB1	karyopherin subunit beta 1	0.0160439	0.49902	1.37278
NM_000043	FAS	Fas cell surface death receptor	0.0160919	0.49902	0.47272
NM_032536	NTNG2	netrin G2	0.0161103	0.49902	0.322833
NM_016275	SELENOT	selenoprotein T	0.016132	0.49902	0.51367
NM_001164407	TLCD2	TLC domain containing 2	0.0162039	0.50032	1.69466
NM_002232	KCNA3	potassium voltage-gated channel subfamily A member 3	0.0162623	0.500823	0.418359
NM_152447	LRFN5	leucine rich repeat and fibronectin type III domain containing 5	0.0162799	0.500823	0.262604
NM_001870	CPA3	carboxypeptidase A3	0.0164025	0.502738	0.353314
NM_017415	KLHL3	kelch like family member 3	0.016428	0.502738	2.04071
NM_001001481	UBE2W	ubiquitin conjugating enzyme E2 W	0.0164535	0.502738	0.61854
NM_003440	ZNF140	zinc finger protein 140	0.0164621	0.502738	0.61274
NM_015719	COL5A3	collagen type V alpha 3 chain	0.0165463	0.504211	0.407823
NM_000681	ADRA2A	adrenoceptor alpha 2A	0.0166156	0.504211	0.33717
NM_032357	CCDC115	coiled-coil domain containing 115	0.0166361	0.504211	0.614514
NR_027180			0.0166413	0.504211	0.3457
NM_015106	RAD54L2	RAD54-like 2 (S. cerevisiae)	0.0166695	0.504211	1.62607
NM_001007538	SHISA2	shisa family member 2	0.0166908	0.504211	0.350178
NM_001417	EIF4B	eukaryotic translation initiation factor 4B	0.0167616	0.504796	1.56288
NM_005843	STAM2	signal transducing adaptor molecule 2	0.0167703	0.504796	0.623582
NM_006108	SPON1	spondin 1	0.0168692	0.506155	0.289018
NM_005269	GLI1	GLI family zinc finger 1	0.0168978	0.506155	0.351433
NM_001128209	SGCD	sarcoglycan delta	0.0169061	0.506155	0.316827
NM_020530	OSM	oncostatin M	0.0170647	0.508508	0.357856
NM_003392	WNT5A	Wnt family member 5A	0.0171315	0.508508	0.44724
NM_015000	STK38L	serine/threonine kinase 38 like	0.017133	0.508508	0.716554
NM_004590	CCL16	C-C motif chemokine ligand 16	0.0171336	0.508508	4.09789
NM_000100	CSTB	cystatin B	0.0171363	0.508508	2.06455
NR_002144			0.0172289	0.510352	0.25117
NM_024715	TXNDC15	thioredoxin domain containing 15	0.0172753	0.510825	0.55224
NM_022162	NOD2	nucleotide binding oligomerization domain containing 2	0.017457	0.514642	2.52191
NM_000301	PLG	plasminogen	0.0174743	0.514642	3.80589
NM_019066	MAGEL2	MAGE family member L2	0.0175056	0.514642	0.294235
NM_001135653	PABPC4	poly(A) binding protein cytoplasmic 4	0.0175272	0.514642	1.62988
NM_030782	CLPTM1L	CLPTM1 like	0.0176845	0.517706	1.53054
NM_031296	RAB33B	RAB33B, member RAS oncogene family	0.0178074	0.517706	0.632768
NM_139021	MAPK15	mitogen-activated protein kinase 15	0.0178226	0.517706	0.401524
NM_054110	GALNT15	polypeptide N-acetylgalactosaminyltransferase 15	0.0178236	0.517706	0.33087
NM_053024	PFN2	profilin 2	0.0178304	0.517706	0.365628
NM_001232	CASQ2	calsequestrin 2	0.0178462	0.517706	0.302592
NM_153256	PROSER2	proline and serine rich 2	0.0178787	0.517706	1.66267
NM_007288	MME	membrane metalloendopeptidase	0.0178827	0.517706	3.93973
NM_003164	STX5	syntaxin 5	0.0179711	0.517706	0.681695
NM_032044	REG4	regenerating family member 4	0.0179748	0.517706	0.292914
NM_001013661	VSIG8	V-set and immunoglobulin domain containing 8	0.0180338	0.517706	0.353542
NM_173050	SCUBE1	signal peptide, CUB domain and EGF like domain containing 1	0.0180808	0.517706	0.307309
NM_014065	ASTE1	asteroid homolog 1 (Drosophila)	0.0180853	0.517706	0.601141
NM_003584	DUSP11	dual specificity phosphatase 11	0.0180896	0.517706	0.632933
NM_031302	GLT8D2	glycosyltransferase 8 domain containing 2	0.018114	0.517706	0.344279
NM_005534	IFNGR2	interferon gamma receptor 2	0.0181654	0.517706	2.02181
NM_002667	PLN	phospholamban	0.0181743	0.517706	0.271567
NM_001173523	PCDH7	protocadherin 7	0.0181873	0.517706	0.317107
NM_004118	FOXS1	forkhead box S1	0.0184006	0.522267	0.331843
NR_038885	LINC01426	long intergenic non-protein coding RNA 1426	0.0184099	0.522267	0.416774
NM_001142621	TGFBRAP1	transforming growth factor beta receptor associated protein 1	0.0185374	0.524996	1.62938
NM_003180	SYT5	synaptotagmin 5	0.0185769	0.525227	0.289002
NM_018650	MARK1	microtubule affinity regulating kinase 1	0.0188567	0.530561	0.398457
NM_144641	PPM1M	protein phosphatase, Mg2+/Mn2+ dependent 1M	0.0188615	0.530561	0.543864
NM_000195	HPS1	HPS1, biogenesis of lysosomal organelles complex 3 subunit 1	0.0188861	0.530561	1.50775
NM_138693	KLF14	Kruppel like factor 14	0.0189272	0.530561	0.271842
NM_000080	CHRNE	cholinergic receptor nicotinic epsilon subunit	0.0189933	0.530561	0.404508
NM_000271	NPC1	NPC intracellular cholesterol transporter 1	0.0190131	0.530561	1.62644
NM_017882	CLN6	ceroid-lipofuscinosis, neuronal 6, late infantile, variant	0.0190146	0.530561	1.7218
NM_001037335	HELZ2	helicase with zinc finger 2	0.0190187	0.530561	2.11145
NM_001957	EDNRA	endothelin receptor type A	0.0190608	0.530851	0.370644
NM_178557	NAT8L	N-acetyltransferase 8 like	0.0191608	0.531878	0.274703
NM_005717	ARPC5	actin related protein 2/3 complex subunit 5	0.0191691	0.531878	0.568726
NM_001039717			0.0192455	0.531878	0.600762
NM_002586	PBX2	PBX homeobox 2	0.0192671	0.531878	1.64929
NM_052853	ADCK2	aarF domain containing kinase 2	0.0192734	0.531878	1.49485
NM_015455			0.0193266	0.531878	1.54539
NM_001136044	TMUB1	transmembrane and ubiquitin like domain containing 1	0.0193659	0.531878	1.62323
NM_002736	PRKAR2B	protein kinase cAMP-dependent type II regulatory subunit beta	0.0193665	0.531878	0.372324
NM_021785	RAI2	retinoic acid induced 2	0.0194532	0.531878	0.318941
NM_018364	RSBN1	round spermatid basic protein 1	0.0194819	0.531878	0.677316
NM_001678	ATP1B2	ATPase Na+/K+ transporting subunit beta 2	0.0194865	0.531878	0.357247
NM_001008405	BCAP29	B-cell receptor associated protein 29	0.0194886	0.531878	0.669869
NM_001113491	SEPT9	septin 9	0.01951	0.531878	1.59599
NM_022568	ALDH8A1	aldehyde dehydrogenase 8 family member A1	0.0196181	0.533617	3.77703
NM_024756	MMRN2	multimerin 2	0.0196375	0.533617	0.416773
NM_001025290	DPPA5	developmental pluripotency associated 5	0.0196785	0.533644	0.251311
NM_001198953	ZFYVE21	zinc finger FYVE-type containing 21	0.019708	0.533644	0.643221
NM_178834	LAYN	layilin	0.019734	0.533644	0.37734
NM_031941	USHBP1	USH1 protein network component harmonin binding protein 1	0.019822	0.534733	0.449681
NM_032453	ZNF527	zinc finger protein 527	0.019838	0.534733	0.567478
NM_015424	CHRDL2	chordin like 2	0.0199422	0.536442	0.3326
NM_005159	ACTC1	actin, alpha, cardiac muscle 1	0.0200123	0.536442	0.28166
NM_001206997	C4orf22	chromosome 4 open reading frame 22	0.0200293	0.536442	0.257494
NM_017436	A4GALT	alpha 1,4-galactosyltransferase (P blood group)	0.0200294	0.536442	0.366958
NM_001195528	TPBGL	trophoblast glycoprotein like	0.0200647	0.536532	0.309237
NM_001236	CBR3	carbonyl reductase 3	0.0201346	0.537543	0.392742
NM_000030	AGXT	alanine-glyoxylate aminotransferase	0.0202609	0.540029	2.97117
NM_006206	PDGFRA	platelet derived growth factor receptor alpha	0.0203566	0.540029	0.385013
NM_001004439	ITGA11	integrin subunit alpha 11	0.0203778	0.540029	0.335027
NM_007129	ZIC2	Zic family member 2	0.0203888	0.540029	0.273156
NM_014746	RNF144A	ring finger protein 144A	0.0204107	0.540029	0.346991
NM_152890	COL24A1	collagen type XXIV alpha 1 chain	0.020421	0.540029	0.298707
NR_024479	FAM83A-AS1	FAM83A antisense RNA 1	0.0206359	0.544854	0.288128
NM_001170738	IQSEC3	IQ motif and Sec7 domain 3	0.0207902	0.548062	0.274147
NM_001145210	ANKRD65	ankyrin repeat domain 65	0.0208641	0.549148	0.289342
NM_003131	SRF	serum response factor	0.0209558	0.550698	1.48873
NM_178827	IQUB	IQ motif and ubiquitin domain containing	0.0210726	0.551993	0.320044
NM_003254	TIMP1	TIMP metallopeptidase inhibitor 1	0.0211161	0.551993	2.21021
NM_000930	PLAT	plasminogen activator, tissue type	0.0211589	0.551993	0.391252
NM_001127660	MFN2	mitofusin 2	0.0211618	0.551993	1.3764
NM_007269	STXBP3	syntaxin binding protein 3	0.0211697	0.551993	0.685846
NM_001105206	LAMA4	laminin subunit alpha 4	0.0213676	0.552272	0.37865
NM_018075	ANO10	anoctamin 10	0.0213811	0.552272	0.667037
NR_034149	LINC00656	long intergenic non-protein coding RNA 656	0.0213999	0.552272	0.257797
NM_001042522	SPRED3	sprouty related EVH1 domain containing 3	0.0214599	0.552272	0.403409
NM_030787	CFHR5	complement factor H related 5	0.0214923	0.552272	3.63597
NM_014612	FAM120A	family with sequence similarity 120A	0.0215644	0.552272	1.37618
NM_003057	SLC22A1	solute carrier family 22 member 1	0.0215711	0.552272	3.44277
NM_018145	RMDN3	regulator of microtubule dynamics 3	0.0216079	0.552272	1.72969
NM_013326	C18orf8	chromosome 18 open reading frame 8	0.0216324	0.552272	1.50209
NM_017548	CDV3	CDV3 homolog	0.0216545	0.552272	1.60705
NM_001972	ELANE	elastase, neutrophil expressed	0.0217132	0.552272	0.273799
NM_001130915	MAMSTR	MEF2 activating motif and SAP domain containing transcriptional regulator	0.0217599	0.552272	0.353133
NM_020433	JPH2	junctophilin 2	0.0218085	0.552272	0.369648
NM_025083	EDC3	enhancer of mRNA decapping 3	0.0218242	0.552272	1.42091
NM_015714	G0S2	G0/G1 switch 2	0.0218284	0.552272	0.393168
NM_032382	COG8	component of oligomeric golgi complex 8	0.0218355	0.552272	1.52168
NM_052905	FMNL2	formin like 2	0.0218651	0.552272	2.02627
NM_001117	ADCYAP1	adenylate cyclase activating polypeptide 1	0.0218654	0.552272	0.289093
NM_012419	RGS17	regulator of G protein signaling 17	0.0218836	0.552272	0.348587
NM_005286	NPBWR2	neuropeptides B and W receptor 2	0.0219189	0.552272	0.263816
NM_173551	ANKS6	ankyrin repeat and sterile alpha motif domain containing 6	0.0219395	0.552272	1.60704
NM_004801	NRXN1	neurexin 1	0.0219478	0.552272	0.283056
NR_024335	LINC00905	long intergenic non-protein coding RNA 905	0.0220019	0.552272	0.262914
NM_152259	TICRR	TOPBP1 interacting checkpoint and replication regulator	0.0220085	0.552272	2.09796
NM_001647	APOD	apolipoprotein D	0.0220428	0.552272	0.335709
NM_013227	ACAN	aggrecan	0.0220465	0.552272	0.286276
NM_014213	HOXD9	homeobox D9	0.0220698	0.552272	0.318498
NM_003013	SFRP2	secreted frizzled related protein 2	0.0221546	0.553569	0.257443
NM_145295	ZNF627	zinc finger protein 627	0.0223285	0.55682	0.552181
NM_145296	CADM4	cell adhesion molecule 4	0.0223636	0.55682	0.526114
NM_015419	MXRA5	matrix remodeling associated 5	0.0223861	0.55682	0.359265
NM_006999	PAPD7	poly(A) RNA polymerase D7, non-canonical	0.0224232	0.55682	1.47817
NM_007072	HHLA2	HERV-H LTR-associating 2	0.0224773	0.55682	0.4707
NR_015427	LINC00094	long intergenic non-protein coding RNA 94	0.022484	0.55682	0.581352
NM_015989	CSAD	cysteine sulfinic acid decarboxylase	0.0225294	0.55682	0.55578
NM_004687	MTMR4	myotubularin related protein 4	0.0225504	0.55682	1.48965
NM_021243	ABRACL	ABRA C-terminal like	0.0226011	0.556859	0.535132
NM_000506	F2	coagulation factor II, thrombin	0.0226185	0.556859	3.03716
NM_001178034	DPP10	dipeptidyl peptidase like 10	0.0226823	0.557102	0.318483
NM_021938	CELF5	CUGBP Elav-like family member 5	0.0227402	0.557102	0.275227
NM_173793	C22orf39	chromosome 22 open reading frame 39	0.0227718	0.557102	0.333632
NM_001104	ACTN3	actinin alpha 3 (gene/pseudogene)	0.0227789	0.557102	0.274562
NM_001167674	CADM2	cell adhesion molecule 2	0.0227945	0.557102	0.307494
NM_001851	COL9A1	collagen type IX alpha 1 chain	0.0228316	0.557199	0.352157
NM_000537	REN	renin	0.0228914	0.557712	0.274276
NM_000146	FTL	ferritin light chain	0.0229192	0.557712	2.29531
NM_020337	ANKRD50	ankyrin repeat domain 50	0.0230026	0.55887	0.499646
NM_001127700	SERPINA1	serpin family A member 1	0.0230906	0.55887	2.38849
NM_175769	TCF23	transcription factor 23	0.0230996	0.55887	0.280418
NM_004598	SPOCK1	SPARC/osteonectin, cwcv and kazal like domains proteoglycan 1	0.0231001	0.55887	0.334244
NR_026958	LINC00494	long intergenic non-protein coding RNA 494	0.0231943	0.560165	0.295611
NM_148898	FOXP2	forkhead box P2	0.0232205	0.560165	0.316575
NM_175940	DUOX1	dual oxidase 1	0.0234095	0.563913	0.315073
NM_018327	SPTLC3	serine palmitoyltransferase long chain base subunit 3	0.0234527	0.564144	0.498784
NM_004489	GPS2	G protein pathway suppressor 2	0.0236674	0.568493	1.48263
NM_003381	VIP	vasoactive intestinal peptide	0.02386	0.570753	0.266778
NM_018949	UTS2R	urotensin 2 receptor	0.023894	0.570753	0.285957
NM_006085	BPNT1	3'(2'), 5'-bisphosphate nucleotidase 1	0.0239061	0.570753	0.580497
NM_005408	CCL13	C-C motif chemokine ligand 13	0.0239552	0.570753	0.386942
NM_032868	MPND	MPN domain containing	0.0239559	0.570753	1.69339
NM_003122	SPINK1	serine peptidase inhibitor, Kazal type 1	0.0239765	0.570753	2.95314
NM_001034852	SMOC1	SPARC related modular calcium binding 1	0.0239998	0.570753	2.87413
NM_052944	SLC5A11	solute carrier family 5 member 11	0.0240492	0.571118	0.307893
NM_000268	NF2	neurofibromin 2	0.0241151	0.571664	1.48409
NM_017644	KLHL24	kelch like family member 24	0.0241679	0.571664	0.557181
NM_001142462	OSR2	odd-skipped related transciption factor 2	0.0241745	0.571664	0.29943
NM_002150	HPD	4-hydroxyphenylpyruvate dioxygenase	0.024265	0.572931	3.07906
NM_000137	FAH	fumarylacetoacetate hydrolase	0.0243223	0.572931	1.83367
NM_201539	NDRG2	NDRG family member 2	0.0243678	0.572931	0.625498
NM_005122	NR1I3	nuclear receptor subfamily 1 group I member 3	0.0243804	0.572931	3.6675
NM_005082	TRIM25	tripartite motif containing 25	0.0243989	0.572931	1.47687
NM_005000	NDUFA5	NADH:ubiquinone oxidoreductase subunit A5	0.0245425	0.575496	0.592879
NM_003956	CH25H	cholesterol 25-hydroxylase	0.0246596	0.576146	0.438026
NM_174916	UBR1	ubiquitin protein ligase E3 component n-recognin 1	0.0247104	0.576146	1.68423
NM_018279	TMEM19	transmembrane protein 19	0.0247306	0.576146	0.592076
NM_006136	CAPZA2	capping actin protein of muscle Z-line alpha subunit 2	0.024732	0.576146	0.529704
NM_017899	TESC	tescalcin	0.0247666	0.576146	2.74865
NM_020208	SLC6A20	solute carrier family 6 member 20	0.024791	0.576146	0.369915
NM_018936	PCDHB2	protocadherin beta 2	0.0248911	0.576146	0.432394
NM_004445	EPHB6	EPH receptor B6	0.0249039	0.576146	0.398698
NM_002133	HMOX1	heme oxygenase 1	0.0249385	0.576146	2.11714
NM_138962	MSI2	musashi RNA binding protein 2	0.0249633	0.576146	1.50361
NM_023016	SOWAHC	sosondowah ankyrin repeat domain family member C	0.0249686	0.576146	1.41076
NM_001077498	FAM222B	family with sequence similarity 222 member B	0.0250034	0.576146	1.62405
NM_152597	FSIP1	fibrous sheath interacting protein 1	0.025017	0.576146	0.416641
NM_001008404	C14orf180	chromosome 14 open reading frame 180	0.0251325	0.578014	0.285369
NM_006517	SLC16A2	solute carrier family 16 member 2	0.0252789	0.578716	0.356495
NM_139056	ADAMTS16	ADAM metallopeptidase with thrombospondin type 1 motif 16	0.0252925	0.578716	0.266217
NM_012194	KIAA1549L	KIAA1549 like	0.0253349	0.578716	0.302758
NM_005194	CEBPB	CCAAT/enhancer binding protein beta	0.0253723	0.578716	2.10705
NM_001012753	ZNF763	zinc finger protein 763	0.0254054	0.578716	0.559236
NM_005521	TLX1	T-cell leukemia homeobox 1	0.0254514	0.578716	2.30488
NM_001765	CD1C	CD1c molecule	0.0254983	0.578716	0.337437
NM_032028	TSSK1B	testis specific serine kinase 1B	0.0255098	0.578716	0.333509
NM_013327	PARVB	parvin beta	0.0255115	0.578716	1.97965
NM_020405	PLXDC1	plexin domain containing 1	0.0255147	0.578716	0.389508
NM_012134	LMOD1	leiomodin 1	0.0255428	0.578716	0.377667
NM_001005738	FPR2	formyl peptide receptor 2	0.0255892	0.578986	0.414724
NM_001177	ARL1	ADP ribosylation factor like GTPase 1	0.0256799	0.580254	0.671526
NM_022463	NXN	nucleoredoxin	0.0257724	0.58065	0.373229
NM_006515	SETMAR	SET domain and mariner transposase fusion gene	0.0257825	0.58065	0.601572
NM_024514	CYP2R1	cytochrome P450 family 2 subfamily R member 1	0.0258349	0.58065	0.519504
NM_015900	PLA1A	phospholipase A1 member A	0.025893	0.58065	0.366228
NM_021970	LAMTOR3	late endosomal/lysosomal adaptor, MAPK and MTOR activator 3	0.025902	0.58065	0.648581
NM_020317	RSRP1	arginine and serine rich protein 1	0.0259409	0.58065	0.534735
NM_001220	CAMK2B	calcium/calmodulin dependent protein kinase II beta	0.025942	0.58065	0.281684
NM_015525	IBTK	inhibitor of Bruton tyrosine kinase	0.0259744	0.58065	1.4017
NM_001031711	ERGIC1	endoplasmic reticulum-golgi intermediate compartment 1	0.0261123	0.582346	1.59261
NR_038332	AC010247.1		0.0262362	0.582346	0.351431
NM_014026	DCPS	decapping enzyme, scavenger	0.026245	0.582346	1.4093
NM_152459	C16orf89	chromosome 16 open reading frame 89	0.0262528	0.582346	0.302482
NM_017625	ITLN1	intelectin 1	0.0262611	0.582346	0.422573
NM_199165	ADSSL1	adenylosuccinate synthase like 1	0.0262739	0.582346	0.290704
NM_133625	SYN2	synapsin II	0.0262982	0.582346	0.279602
NM_005014	OMD	osteomodulin	0.0263322	0.582346	0.295216
NM_002048	GAS1	growth arrest specific 1	0.0263759	0.582346	0.355472
NM_138290	RUNDC3B	RUN domain containing 3B	0.0264041	0.582346	0.370795
NM_007332	TRPA1	transient receptor potential cation channel subfamily A member 1	0.0264485	0.582346	0.328887
NM_030943	AMN	amnion associated transmembrane protein	0.0264999	0.582346	0.471069
NM_017705	PAQR5	progestin and adipoQ receptor family member 5	0.0265323	0.582346	2.13704
NM_001771	CD22	CD22 molecule	0.0265366	0.582346	0.363685
NM_003930	SKAP2	src kinase associated phosphoprotein 2	0.0266548	0.584177	0.596639
NM_022129	PBLD	phenazine biosynthesis like protein domain containing	0.0267643	0.585479	0.535739
NM_018245	OGDHL	oxoglutarate dehydrogenase-like	0.026892	0.585479	3.65818
NM_018998	FBXW5	F-box and WD repeat domain containing 5	0.0269147	0.585479	1.43964
NM_003320	TUB	tubby bipartite transcription factor	0.0269159	0.585479	0.383501
NM_014786	ARHGEF17	Rho guanine nucleotide exchange factor 17	0.0269264	0.585479	0.457969
NM_032322	RNF135	ring finger protein 135	0.026972	0.585479	1.55733
NM_182504	WBSCR28	Williams-Beuren syndrome chromosome region 28	0.0269968	0.585479	0.304676
NM_022173	TIA1	TIA1 cytotoxic granule associated RNA binding protein	0.0269995	0.585479	0.611064
NM_031220	PITPNM3	PITPNM family member 3	0.0270321	0.585479	2.24648
NM_022468	MMP25	matrix metallopeptidase 25	0.0270687	0.585479	0.620286
NM_003687	PDLIM4	PDZ and LIM domain 4	0.0271245	0.585479	0.447993
NM_003629	PIK3R3	phosphoinositide-3-kinase regulatory subunit 3	0.0271678	0.585479	0.569725
NM_012295	CABIN1	calcineurin binding protein 1	0.0271902	0.585479	1.66372
NM_001190467	PRR36	proline rich 36	0.0272372	0.585479	0.421887
NM_000153	GALC	galactosylceramidase	0.0272426	0.585479	0.538437
NM_025090			0.027273	0.585479	1.4536
NM_080611	DUSP15	dual specificity phosphatase 15	0.0273265	0.585876	2.57969
NM_001168214	C3orf80	chromosome 3 open reading frame 80	0.0275199	0.588632	0.394876
NM_022169	ABCG4	ATP binding cassette subfamily G member 4	0.0275583	0.588632	0.285336
NM_017892	PRPF40A	pre-mRNA processing factor 40 homolog A	0.0275603	0.588632	1.48335
NM_201286	USP51	ubiquitin specific peptidase 51	0.027707	0.589598	0.391444
NM_030587	B4GALT2	beta-1,4-galactosyltransferase 2	0.0277076	0.589598	1.60586
NM_014230	SRP68	signal recognition particle 68	0.027711	0.589598	1.32163
NM_020353	PLSCR4	phospholipid scramblase 4	0.0277466	0.589607	0.531142
NM_199243	GPR150	G protein-coupled receptor 150	0.0278681	0.59129	0.325587
NM_002699	POU3F1	POU class 3 homeobox 1	0.0278964	0.59129	0.272023
NM_001102564	IFT43	intraflagellar transport 43	0.0279689	0.591578	0.596051
NM_019613	WDR45B	WD repeat domain 45B	0.0279805	0.591578	1.46681
NM_002558	P2RX1	purinergic receptor P2X 1	0.0281162	0.593427	0.46243
NM_032213	ELMOD3	ELMO domain containing 3	0.0281388	0.593427	0.672621
NM_004666	VNN1	vanin 1	0.0281938	0.59384	2.28491
NM_145012	CCNY	cyclin Y	0.0283064	0.594535	1.41015
NM_001624	CRYBG1	crystallin beta-gamma domain containing 1	0.0283925	0.594535	1.66236
NM_004148	NINJ1	ninjurin 1	0.0284018	0.594535	1.7507
NM_001085480	FAM162B	family with sequence similarity 162 member B	0.0284049	0.594535	0.377049
NM_212502	CDK18	cyclin dependent kinase 18	0.0284265	0.594535	1.42381
NM_001167856	SBNO1	strawberry notch homolog 1	0.0284395	0.594535	1.63346
NM_014465	SULT1B1	sulfotransferase family 1B member 1	0.0285329	0.595745	0.509308
NM_017742	ZCCHC2	zinc finger CCHC-type containing 2	0.0285796	0.595976	1.89945
NM_006267	RANBP2	RAN binding protein 2	0.0287045	0.597838	1.62955
NM_001105579	SYNDIG1L	synapse differentiation inducing 1 like	0.0287449	0.597936	0.303311
NM_003734	AOC3	amine oxidase, copper containing 3	0.0288962	0.599617	0.400783
NM_002091	GRP	gastrin releasing peptide	0.0289211	0.599617	0.294115
NM_015171	XPO6	exportin 6	0.0289525	0.599617	1.41015
NM_181435	C1QTNF3	C1q and TNF related 3	0.0290286	0.599617	0.385483
NM_001242348			0.0290577	0.599617	0.38227
NM_181459	PAX3	paired box 3	0.0290754	0.599617	0.298695
NR_038883	LINC00649	long intergenic non-protein coding RNA 649	0.0291055	0.599617	0.384387
NM_000710	BDKRB1	bradykinin receptor B1	0.0291118	0.599617	0.384835
NM_000613	HPX	hemopexin	0.0292158	0.601022	3.21801
NM_006493	CLN5	ceroid-lipofuscinosis, neuronal 5	0.0292587	0.601166	0.584035
NM_005607	PTK2	protein tyrosine kinase 2	0.0293835	0.602535	0.511864
NM_019063	EML4	echinoderm microtubule associated protein like 4	0.0294101	0.602535	1.44472
NM_001172223	MOB2	MOB kinase activator 2	0.0294331	0.602535	0.3334
NM_017845	COMMD8	COMM domain containing 8	0.0294739	0.602634	0.558104
NR_024192			0.0295142	0.602723	0.275791
NM_002737	PRKCA	protein kinase C alpha	0.0296166	0.604077	1.46048
NM_022658	HOXC8	homeobox C8	0.0296545	0.604117	0.275861
NM_138357	MCU	mitochondrial calcium uniporter	0.0297582	0.604884	1.47263
NM_002600	PDE4B	phosphodiesterase 4B	0.0297644	0.604884	0.435222
NM_001304	CPD	carboxypeptidase D	0.0298875	0.605602	1.40437
NR_002781	TSPY26P	testis specific protein, Y-linked 26, pseudogene	0.0299114	0.605602	0.472905
NM_006701	TXNL4A	thioredoxin like 4A	0.0299574	0.605602	1.57642
NM_014640	TTLL4	tubulin tyrosine ligase like 4	0.0299857	0.605602	1.53008
NM_000232	SGCB	sarcoglycan beta	0.0300517	0.605602	0.5801
NM_000189	HK2	hexokinase 2	0.0301043	0.605602	1.66619
NM_175907	ZADH2	zinc binding alcohol dehydrogenase domain containing 2	0.0301208	0.605602	1.37912
NM_033423	GZMH	granzyme H	0.0301238	0.605602	0.383129
NM_004594	SLC9A5	solute carrier family 9 member A5	0.0301248	0.605602	0.366473
NM_006207	PDGFRL	platelet derived growth factor receptor like	0.0301726	0.605837	0.313865
NM_001098816	TENM4	teneurin transmembrane protein 4	0.030335	0.608368	0.3013
NM_032799	ZDHHC12	zinc finger DHHC-type containing 12	0.0304006	0.60868	1.68068
NM_001680	FXYD2	FXYD domain containing ion transport regulator 2	0.0304231	0.60868	3.00503
NM_001098622	NANOS3	nanos C2HC-type zinc finger 3	0.0305105	0.609701	3.33704
NM_032781	PTPN5	protein tyrosine phosphatase, non-receptor type 5	0.0305645	0.609748	0.31513
NM_006894	FMO3	flavin containing monooxygenase 3	0.0305856	0.609748	2.87571
NM_001143775	CTDNEP1	CTD nuclear envelope phosphatase 1	0.0306493	0.610293	1.4878
NM_030930	UNC93B1	unc-93 homolog B1 (C. elegans)	0.0307964	0.611216	1.492
NM_024613	PLEKHF2	pleckstrin homology and FYVE domain containing 2	0.0308614	0.611216	0.655668
NM_001080508	TBX18	T-box 18	0.0309297	0.611216	0.34725
NM_020232	PSMG2	proteasome assembly chaperone 2	0.0309357	0.611216	1.58884
NM_017545	HAO1	hydroxyacid oxidase 1	0.030969	0.611216	3.20424
NM_178516	EXOC3L1	exocyst complex component 3 like 1	0.0310134	0.611216	0.461158
NM_024494	WNT2B	Wnt family member 2B	0.0310137	0.611216	0.380542
NM_006236	POU3F3	POU class 3 homeobox 3	0.0310264	0.611216	0.278383
NM_012101	TRIM29	tripartite motif containing 29	0.0310986	0.611216	0.412237
NM_001077263	TMPRSS13	transmembrane protease, serine 13	0.0311072	0.611216	2.3283
NM_033540	MFN1	mitofusin 1	0.0311436	0.611216	0.56358
NM_002164	IDO1	indoleamine 2,3-dioxygenase 1	0.0311933	0.611216	0.422512
NM_000892	KLKB1	kallikrein B1	0.031195	0.611216	3.40412
NM_001142368	GSTM2	glutathione S-transferase mu 2	0.0312482	0.611216	0.474141
NM_031419	NFKBIZ	NFKB inhibitor zeta	0.0312912	0.611216	0.5092
NM_152864	NKAIN4	sodium/potassium transporting ATPase interacting 4	0.0313577	0.611216	0.3172
NM_052854	CREB3L1	cAMP responsive element binding protein 3 like 1	0.0313958	0.611216	0.44439
NM_006709	EHMT2	euchromatic histone lysine methyltransferase 2	0.031427	0.611216	1.44908
NM_172027	ABTB1	ankyrin repeat and BTB domain containing 1	0.0314325	0.611216	0.553598
NM_016535	ZNF581	zinc finger protein 581	0.0314419	0.611216	2.0006
NR_033376	LINC00222	long intergenic non-protein coding RNA 222	0.0314612	0.611216	0.324395
NM_152486	SAMD11	sterile alpha motif domain containing 11	0.0316037	0.61189	0.37211
NM_001743	CALM2	calmodulin 2	0.0316832	0.61189	0.632962
NM_005924	MEOX2	mesenchyme homeobox 2	0.031706	0.61189	0.299297
NM_181342	FKBP7	FK506 binding protein 7	0.0317553	0.61189	0.431946
NM_001190702	MTRNR2L8	MT-RNR2-like 8	0.0318008	0.61189	2.90689
NM_003062	SLIT3	slit guidance ligand 3	0.0318592	0.61189	0.338255
NM_001001936	AFAP1L2	actin filament associated protein 1 like 2	0.0318617	0.61189	0.446301
NR_036580	DPP10-AS1	DPP10 antisense RNA 1	0.0318736	0.61189	0.311785
NM_001047160	NET1	neuroepithelial cell transforming 1	0.0318953	0.61189	1.68564
NM_178156	FUT8	fucosyltransferase 8	0.0318988	0.61189	0.588407
NM_014783	ARHGAP11A	Rho GTPase activating protein 11A	0.031924	0.61189	1.93769
NM_032575	GLIS2	GLIS family zinc finger 2	0.0319339	0.61189	0.430792
NM_032918	RERG	RAS like estrogen regulated growth inhibitor	0.0321272	0.614163	0.420726
NM_002952	RPS2	ribosomal protein S2	0.0321509	0.614163	2.15244
NM_001172654	LILRA3	leukocyte immunoglobulin like receptor A3	0.0321624	0.614163	0.532741
NM_020746	MAVS	mitochondrial antiviral signaling protein	0.0323242	0.61655	1.65645
NM_198291	SRC	SRC proto-oncogene, non-receptor tyrosine kinase	0.0324167	0.617611	1.54811
NM_053056	CCND1	cyclin D1	0.032455	0.617639	1.4961
NM_020372	SLC22A17	solute carrier family 22 member 17	0.0325338	0.617956	0.401624
NM_152309	PIK3AP1	phosphoinositide-3-kinase adaptor protein 1	0.0325454	0.617956	2.01777
NM_198868	TBC1D9B	TBC1 domain family member 9B	0.0325954	0.618206	1.59414
NM_001126132	TNNT1	troponin T1, slow skeletal type	0.0326744	0.619005	0.39574
NM_012261	LAMP5	lysosomal associated membrane protein family member 5	0.0327148	0.61907	0.359842
NM_004694	SLC16A6	solute carrier family 16 member 6	0.0328627	0.621168	2.53446
NM_147161	ACOT11	acyl-CoA thioesterase 11	0.0329241	0.621627	1.50811
NM_001040058	SPP1	secreted phosphoprotein 1	0.0329983	0.622328	2.12878
NM_144612	LOXHD1	lipoxygenase homology domains 1	0.0330452		0.283034
NM_173602	DIP2B	disco interacting protein 2 homolog B	0.0330735	0.622568	1.78607
NR_002918	SNORA48	small nucleolar RNA, H/ACA box 48	0.0330917	0.622568	2.70003
NM_006451	PAIP1	poly(A) binding protein interacting protein 1	0.0331224	0.622568	1.48839
NM_004226	STK17B	serine/threonine kinase 17b	0.0332587	0.62443	0.617079
NR_033979	HAGLR	HOXD antisense growth-associated long non-coding RNA	0.033409	0.626372	0.377882
NM_213647	FGFR4	fibroblast growth factor receptor 4	0.0334369	0.626372	2.02531
NM_152495	CNIH3	cornichon family AMPA receptor auxiliary protein 3	0.0334987	0.62683	0.381952
NM_020982	CLDN9	claudin 9	0.0336047	0.628113	0.395398
NM_000277	PAH	phenylalanine hydroxylase	0.0336894	0.628427	2.92668
NM_031953			0.0337251	0.628427	1.76025
NM_021828	HPSE2	heparanase 2 (inactive)	0.0337577	0.628427	0.303129
NM_001251	CD68	CD68 molecule	0.0337715	0.628427	1.79517
NM_001040118	ARAP1	ArfGAP with RhoGAP domain, ankyrin repeat and PH domain 1	0.0338501	0.629192	1.7524
NM_001010000	ARHGAP28	Rho GTPase activating protein 28	0.0339968	0.631218	0.307007
NM_001127328	ACADM	acyl-CoA dehydrogenase, C-4 to C-12 straight chain	0.0340383	0.63129	0.639754
NM_005872	BCAS2	BCAS2, pre-mRNA processing factor	0.0340854	0.631458	0.60796
NM_004108	FCN2	ficolin 2	0.0341328	0.631458	3.45484
NM_004056	CA8	carbonic anhydrase 8	0.0341603	0.631458	2.73923
NM_001451	FOXF1	forkhead box F1	0.0343773	0.63419	0.484378
NM_001025265	CXorf65	chromosome X open reading frame 65	0.0343838	0.63419	0.361752
NM_005725	TSPAN2	tetraspanin 2	0.0344635	0.634961	0.401928
NM_144721	THAP6	THAP domain containing 6	0.0345959	0.636701	0.607143
NM_007128	VPREB1	V-set pre-B cell surrogate light chain 1	0.0347374	0.63679	0.292995
NM_001099783	C4orf33	chromosome 4 open reading frame 33	0.0347636	0.63679	0.508183
NM_012181	FKBP8	FK506 binding protein 8	0.0347748	0.63679	1.65482
NM_006077	MICU1	mitochondrial calcium uptake 1	0.0347832	0.63679	0.696257
NM_020911	PLXNA4	plexin A4	0.0347906	0.63679	0.345265
NM_030965	ST6GALNAC5	ST6 N-acetylgalactosaminide alpha-2,6-sialyltransferase 5	0.0349308	0.638344	0.342197
NM_014280	DNAJC8	DnaJ heat shock protein family (Hsp40) member C8	0.0349935	0.638344	0.568742
NM_002834	PTPN11	protein tyrosine phosphatase, non-receptor type 11	0.0350224	0.638344	1.54673
NM_002088	GRIK5	glutamate ionotropic receptor kainate type subunit 5	0.0350278	0.638344	0.375655
NM_001163257	PLXNB3	plexin B3	0.0351633	0.639508	0.341338
NM_002599	PDE2A	phosphodiesterase 2A	0.035168	0.639508	2.18699
NM_003742	ABCB11	ATP binding cassette subfamily B member 11	0.0353021	0.63991	3.18095
NM_012084	GLUD2	glutamate dehydrogenase 2	0.03533	0.63991	0.348566
NM_001142395	PRRG1	proline rich and Gla domain 1	0.0353419	0.63991	0.614868
NM_002986	CCL11	C-C motif chemokine ligand 11	0.0353491	0.63991	0.396002
NM_006193	PAX4	paired box 4	0.0353809	0.63991	3.32767
NM_020546	ADCY2	adenylate cyclase 2	0.0354722	0.640869	0.378967
NM_019609	CPXM1	carboxypeptidase X, M14 family member 1	0.035546	0.641511	0.334771
NM_001098579	MRVI1	murine retrovirus integration site 1 homolog	0.0357992	0.645387	0.419694
NM_002565	P2RY4	pyrimidinergic receptor P2Y4	0.0359118	0.646721	0.394706
NM_021010	DEFA5	defensin alpha 5	0.0359851	0.647346	0.300197
NM_000606	C8G	complement C8 gamma chain	0.0361492	0.648668	2.79672
NM_138463	TLCD1	TLC domain containing 1	0.0361538	0.648668	1.97439
NM_002518	NPAS2	neuronal PAS domain protein 2	0.0361747	0.648668	1.79736
NM_006744	RBP4	retinol binding protein 4	0.0362161	0.648717	2.48703
NM_012098	ANGPTL2	angiopoietin like 2	0.0363202	0.649888	0.396741
NM_173165	NFATC3	nuclear factor of activated T-cells 3	0.0364344	0.65106	1.55834
NM_004047	ATP6V0B	ATPase H+ transporting V0 subunit b	0.0364634	0.65106	0.542334
NM_001128843	TNIP3	TNFAIP3 interacting protein 3	0.0365276	0.651513	0.358954
NR_038365	LINC01164	long intergenic non-protein coding RNA 1164	0.0365838	0.651821	0.291866
NM_003028	SHB	SH2 domain containing adaptor protein B	0.0367009	0.65247	1.55674
NM_016582	SLC15A3	solute carrier family 15 member 3	0.0367316	0.65247	2.29867
NM_030779	KCNH6	potassium voltage-gated channel subfamily H member 6	0.0367369	0.65247	3.18293
NM_016955	SEPSECS	Sep (O-phosphoserine) tRNA:Sec (selenocysteine) tRNA synthase	0.0368269	0.653321	0.662747
NM_002471	MYH6	myosin heavy chain 6	0.0368628	0.653321	0.312702
NM_017526	LEPROT	leptin receptor overlapping transcript	0.03701	0.655165	0.687663
NM_177458	LYNX1	Ly6/neurotoxin 1	0.0370887	0.655165	0.295472
NM_031912	SYT15	synaptotagmin 15	0.0371133	0.655165	0.393321
NM_133494	NEK7	NIMA related kinase 7	0.0371511	0.655165	0.673174
NM_020390	EIF5A2	eukaryotic translation initiation factor 5A2	0.0371622	0.655165	0.557134
NM_002154	HSPA4	heat shock protein family A (Hsp70) member 4	0.0372252	0.655586	1.36919
NM_001105518	SWT1	SWT1, RNA endoribonuclease homolog	0.0372837	0.655599	0.510711
NM_018053	XKR8	XK related 8	0.0373042	0.655599	1.65731
NM_001037582	SCD5	stearoyl-CoA desaturase 5	0.0373905	0.656428	0.438068
NM_004882	CIR1	corepressor interacting with RBPJ, 1	0.0374632	0.656462	0.6497
NM_003616	GEMIN2	gem nuclear organelle associated protein 2	0.0374707	0.656462	0.538439
NM_005538	INHBC	inhibin beta C subunit	0.0375356	0.656911	3.32159
NM_020192	YAE1D1	Yae1 domain containing 1	0.0375865	0.657117	0.501573
NM_001089	ABCA3	ATP binding cassette subfamily A member 3	0.0376895	0.658231	0.43387
NM_032352	BRMS1L	breast cancer metastasis-suppressor 1 like	0.0378137	0.659552	0.564292
NM_022901	LRRC19	leucine rich repeat containing 19	0.0378766	0.659552	0.465191
NM_021188	ZNF410	zinc finger protein 410	0.0378831	0.659552	0.63864
NM_006153	NCK1	NCK adaptor protein 1	0.0379834	0.660611	0.652783
NM_022469	GREM2	gremlin 2, DAN family BMP antagonist	0.0380795	0.661598	0.367787
NM_018566	YOD1	YOD1 deubiquitinase	0.0382369	0.661978	1.77337
NM_052874	STX1B	syntaxin 1B	0.0382488	0.661978	0.395274
NM_006288	THY1	Thy-1 cell surface antigen	0.0382495	0.661978	0.446144
NM_004104	FASN	fatty acid synthase	0.0383013	0.661978	1.49534
NM_001001694	IL17REL	interleukin 17 receptor E like	0.0383059	0.661978	0.314131
NM_016099	GOLGA7	golgin A7	0.0383613	0.661978	0.629377
NM_021046	KRTAP5-8	keratin associated protein 5-8	0.0383778	0.661978	0.348126
NM_133433	NIPBL	NIPBL, cohesin loading factor	0.0386175	0.664662	1.54759
NM_012161	FBXL5	F-box and leucine rich repeat protein 5	0.0386259	0.664662	0.704012
NM_003505	FZD1	frizzled class receptor 1	0.0386524	0.664662	0.548681
NM_015509	NECAP1	NECAP endocytosis associated 1	0.038752	0.665692	0.653159
NM_001127605	LIPA	lipase A, lysosomal acid type	0.0387937	0.665727	1.5675
NM_018052	VAC14	Vac14, PIKFYVE complex component	0.0388426	0.665885	1.41194
NM_003883	HDAC3	histone deacetylase 3	0.0389338	0.666396	1.47547
NM_001009571	CADPS2	calcium dependent secretion activator 2	0.0389519	0.666396	0.644571
NM_001178090	ZNF454	zinc finger protein 454	0.0390742	0.667806	0.367923
NM_032900	ARHGAP19	Rho GTPase activating protein 19	0.039185	0.668474	1.84465
NM_198531	ATP9B	ATPase phospholipid transporting 9B (putative)	0.0392132	0.668474	1.78202
NR_038840	RBMS3	RNA binding motif single stranded interacting protein 3	0.0392329	0.668474	0.360208
NM_176096	CDK5RAP3	CDK5 regulatory subunit associated protein 3	0.0393263	0.668599	1.5372
NM_001129908	FAM198A	family with sequence similarity 198 member A	0.0393686	0.668599	0.322411
NM_001135751	DERL3	derlin 3	0.0394303	0.668599	0.449269
NM_006785	MALT1	MALT1 paracaspase	0.0394562	0.668599	1.73344
NM_175054	HIST4H4	histone cluster 4 H4	0.0394638	0.668599	2.29266
NM_020354	ENTPD7	ectonucleoside triphosphate diphosphohydrolase 7	0.0394795	0.668599	1.47231
NM_006612	KIF1C	kinesin family member 1C	0.0395238	0.668675	1.71907
NM_198533	HSD11B1L	hydroxysteroid 11-beta dehydrogenase 1 like	0.0397201	0.671318	0.411287
NM_020784	TXNDC16	thioredoxin domain containing 16	0.0399321	0.673538	0.514866
NM_000374	UROD	uroporphyrinogen decarboxylase	0.039954	0.673538	0.573782
NM_000390	CHM	CHM, Rab escort protein 1	0.039972	0.673538	0.614819
NM_003088	FSCN1	fascin actin-bundling protein 1	0.0401557	0.674382	0.437453
NM_003483	HMGA2	high mobility group AT-hook 2	0.0402347	0.674382	2.56545
NM_002509	NKX2-2	NK2 homeobox 2	0.0402549	0.674382	3.30934
NM_001145018	CCDC153	coiled-coil domain containing 153	0.0404394	0.674382	0.429377
NM_006559	KHDRBS1	KH RNA binding domain containing, signal transduction associated 1	0.0404758	0.674382	1.5297
NM_001926	DEFA6	defensin alpha 6	0.0404919	0.674382	0.320411
NM_019556	MOSPD1	motile sperm domain containing 1	0.0404978	0.674382	0.543325
NR_003001	SCARNA7	small Cajal body-specific RNA 7	0.0405259	0.674382	2.21447
NM_000761	CYP1A2	cytochrome P450 family 1 subfamily A member 2	0.0405451	0.674382	3.29259
NM_001172779	LRRC34	leucine rich repeat containing 34	0.0405494	0.674382	0.425078
NM_000598	IGFBP3	insulin like growth factor binding protein 3	0.0405662	0.674382	0.455836
NM_001004303	C1orf168	chromosome 1 open reading frame 168	0.0405793	0.674382	3.18626
NM_138477	CDAN1	codanin 1	0.0405905	0.674382	1.49782
NM_024046	CAMKV	CaM kinase like vesicle associated	0.0406183	0.674382	0.329854
NM_001041	SI	sucrase-isomaltase	0.0406254	0.674382	0.34892
NM_014275	MGAT4B	mannosyl (alpha-1,3-)-glycoprotein beta-1,4-N-acetylglucosaminyltransferase, isozyme B	0.0407156	0.67521	1.51061
NM_022144	TNMD	tenomodulin	0.0407899	0.675326	0.399375
NM_022151	MOAP1	modulator of apoptosis 1	0.0408207	0.675326	0.7022
NM_001660	ARF4	ADP ribosylation factor 4	0.0408434	0.675326	0.629014
NM_001947	DUSP7	dual specificity phosphatase 7	0.041022	0.676376	1.64832
NM_002246	KCNK3	potassium two pore domain channel subfamily K member 3	0.0410287	0.676376	0.339973
NM_000623	BDKRB2	bradykinin receptor B2	0.0410498	0.676376	0.457116
NM_003995	NPR2	natriuretic peptide receptor 2	0.0410683	0.676376	0.619912
NM_005645	TAF13	TATA-box binding protein associated factor 13	0.0411786	0.676871	0.650845
NM_006017	PROM1	prominin 1	0.0412538	0.676871	2.49634
NM_001184723	TM4SF18	transmembrane 4 L six family member 18	0.0412582	0.676871	0.481675
NM_182556	SLC25A45	solute carrier family 25 member 45	0.0412598	0.676871	0.721793
NM_138788	TMEM45B	transmembrane protein 45B	0.0413968	0.676897	0.558624
NM_005303	FFAR1	free fatty acid receptor 1	0.0414037	0.676897	0.308959
NM_002585	PBX1	PBX homeobox 1	0.04142	0.676897	0.655104
NM_022131	CLSTN2	calsyntenin 2	0.0414229	0.676897	0.434552
NM_020311	ACKR3	atypical chemokine receptor 3	0.0415833	0.678234	0.483091
NM_004803	SLC22A14	solute carrier family 22 member 14	0.0416067	0.678234	0.313265
NM_004638	PRRC2A	proline rich coiled-coil 2A	0.0416261	0.678234	1.35665
NM_201589	MAFA	MAF bZIP transcription factor A	0.0416784	0.678427	0.319804
NM_016269	LEF1	lymphoid enhancer binding factor 1	0.0417423	0.678809	0.466098
NM_001406	EFNB3	ephrin B3	0.0418719	0.680256	0.391452
NM_021957	GYS2	glycogen synthase 2	0.0420171		3.30284
NM_001166	BIRC2	baculoviral IAP repeat containing 2	0.0420832	0.682207	0.693984
NM_003279	TNNC2	troponin C2, fast skeletal type	0.0421053	0.682207	0.342281
NM_001127713	ATL1	atlastin GTPase 1	0.042114	0.682207	0.541346
NM_004058	CAPS	calcyphosine	0.0422002	0.682943	0.617535
NR_004431	GHRLOS	ghrelin opposite strand/antisense RNA	0.0423314	0.683694	1.94081
NM_001146683	TMEM253	transmembrane protein 253	0.0423431	0.683694	0.462742
NM_001197293	DPYSL2	dihydropyrimidinase like 2	0.042369	0.683694	0.405104
NM_052907	TMEM132B	transmembrane protein 132B	0.0424599	0.684381	0.337442
NM_002933	RNASE1	ribonuclease A family member 1, pancreatic	0.0424932	0.684381	1.67003
NM_178012	TUBB2B	tubulin beta 2B class IIb	0.0425762	0.684741	0.487466
NM_021156	TMX4	thioredoxin related transmembrane protein 4	0.0425972	0.684741	0.630371
NM_207414	MROH5	maestro heat like repeat family member 5	0.0427071	0.68585	0.304073
NM_000552	VWF	von Willebrand factor	0.0428065	0.686474	0.369401
NM_003186	TAGLN	transgelin	0.0428279	0.686474	0.398017
NM_138335	GNPDA2	glucosamine-6-phosphate deaminase 2	0.0429521	0.68747	0.620673
NM_020944	GBA2	glucosylceramidase beta 2	0.0430327	0.68747	1.40071
NM_003758	EIF3J	eukaryotic translation initiation factor 3 subunit J	0.0430396	0.68747	1.49474
NM_018013	SOBP	sine oculis binding protein homolog	0.0430906	0.68747	0.400095
NM_000133	F9	coagulation factor IX	0.043095	0.68747	2.99567
NM_025078	PQLC1	PQ loop repeat containing 1	0.0431385	0.687509	1.69965
NM_006469	IVNS1ABP	influenza virus NS1A binding protein	0.0432453	0.688558	0.616279
NM_001014447	CPZ	carboxypeptidase Z	0.0432888	0.688596	0.334011
NM_015946	PELO	pelota homolog (Drosophila)	0.0434495	0.689781	1.42519
NM_013431	KLRC4	killer cell lectin like receptor C4	0.0435	0.689781	0.378872
NM_003133	SRP9	signal recognition particle 9	0.043501	0.689781	0.593546
NM_001797	CDH11	cadherin 11	0.0435279	0.689781	0.406246
NM_145689	APBB1	amyloid beta precursor protein binding family B member 1	0.0436149	0.689794	0.532093
NM_015631	TCTN3	tectonic family member 3	0.0436235	0.689794	1.36647
NM_001142964	C22orf46	chromosome 22 open reading frame 46	0.0436521	0.689794	1.75606
NM_206876	PPP1CB	protein phosphatase 1 catalytic subunit beta	0.0437389	0.690089	0.704917
NM_020638	FGF23	fibroblast growth factor 23	0.0437531	0.690089	2.9278
NM_001791	CDC42	cell division cycle 42	0.0439882	0.692605	0.639436
NM_006567	FARS2	phenylalanyl-tRNA synthetase 2, mitochondrial	0.0439952	0.692605	1.39652
NM_024836	ZNF672	zinc finger protein 672	0.0440649	0.69305	1.48222
NM_016305	SS18L2	SS18 like 2	0.0441256	0.693096	0.571765
NM_130769	GPHA2	glycoprotein hormone alpha 2	0.0441504	0.693096	0.336236
NM_002049	GATA1	GATA binding protein 1	0.0444572	0.696242	0.388986
NM_004559	YBX1	Y-box binding protein 1	0.0444634	0.696242	1.45678
NM_015315	LARP1	La ribonucleoprotein domain family member 1	0.0444819	0.696242	1.52952
NM_031293	PMFBP1	polyamine modulated factor 1 binding protein 1	0.0445174	0.696242	1.95581
NM_024296	CCDC28B	coiled-coil domain containing 28B	0.0445833	0.696242	0.59153
NM_130810	DNAAF4	dynein axonemal assembly factor 4	0.0446065	0.696242	0.4704
NM_017980	LIMS2	LIM zinc finger domain containing 2	0.0446415	0.696242	0.451606
NM_032861	SERAC1	serine active site containing 1	0.0447472	0.697241	0.646773
NM_000682	ADRA2B	adrenoceptor alpha 2B	0.0448191	0.697282	0.371292
NM_005523	HOXA11	homeobox A11	0.0449284	0.697282	0.554784
NM_030957	ADAMTS10	ADAM metallopeptidase with thrombospondin type 1 motif 10	0.0449519	0.697282	0.474168
NM_203462	MRFAP1L1	Morf4 family associated protein 1 like 1	0.0449569	0.697282	0.578463
NM_001096	ACLY	ATP citrate lyase	0.044975	0.697282	1.33372
NM_015276	USP22	ubiquitin specific peptidase 22	0.0450367	0.697282	1.55693
NM_006313	USP15	ubiquitin specific peptidase 15	0.0450645	0.697282	0.730189
NM_001190328	YJEFN3	YjeF N-terminal domain containing 3	0.0450825	0.697282	0.411758
NM_001127211	SHTN1	shootin 1	0.0452621	0.699289	1.53244
NM_004052	BNIP3	BCL2 interacting protein 3	0.0453613	0.699289	2.01281
NM_000237	LPL	lipoprotein lipase	0.0455274	0.699289	0.383204
NM_001037165	FOXK1	forkhead box K1	0.0455457	0.699289	1.44117
NM_012088	PGLS	6-phosphogluconolactonase	0.0456232	0.699289	1.79112
NM_001040114	MYH11	myosin heavy chain 11	0.045673	0.699289	0.442318
NM_014825	URB1	URB1 ribosome biogenesis 1 homolog (S. cerevisiae)	0.0456816	0.699289	1.50804
NM_001177355	MSLN	mesothelin	0.0457024	0.699289	0.430369
NM_003628	PKP4	plakophilin 4	0.04576	0.699289	1.83258
NM_002742	PRKD1	protein kinase D1	0.0457632	0.699289	0.356214
NM_178439	GMCL1	germ cell-less, spermatogenesis associated 1	0.045772	0.699289	0.624158
NM_001130011	TEX101	testis expressed 101	0.0457909	0.699289	0.318297
NM_032581	FAM126A	family with sequence similarity 126 member A	0.045846	0.699289	0.483151
NM_181789	GLDN	gliomedin	0.0458569	0.699289	0.363602
NM_031414	STK31	serine/threonine kinase 31	0.0458997	0.699289	0.467116
NM_003638	ITGA8	integrin subunit alpha 8	0.0460367	0.699289	0.506773
NM_000172	GNAT1	G protein subunit alpha transducin 1	0.046038	0.699289	0.306776
NM_024100	WDR18	WD repeat domain 18	0.0460747	0.699289	1.41994
NM_001105538	MYBBP1A	MYB binding protein 1a	0.0460858	0.699289	1.54848
NM_016243	CYB5R1	cytochrome b5 reductase 1	0.0461911	0.699289	0.753981
NM_003367	USF2	upstream transcription factor 2, c-fos interacting	0.0462926	0.699289	1.5707
NM_030652	EGFL8	EGF like domain multiple 8	0.0463053	0.699289	0.591097
NM_080685	PTPN13	protein tyrosine phosphatase, non-receptor type 13	0.0463058	0.699289	0.418132
NM_024506	GLB1L	galactosidase beta 1 like	0.0463201	0.699289	0.575994
NM_001039592	SPAG8	sperm associated antigen 8	0.0463312	0.699289	0.384004
NM_006849	PDIA2	protein disulfide isomerase family A member 2	0.0463355	0.699289	0.401004
NM_020706	SCAF4	SR-related CTD associated factor 4	0.0463726	0.699289	1.40359
NM_006024	TAX1BP1	Tax1 binding protein 1	0.0464421	0.699289	0.66646
NM_207315	CMPK2	cytidine/uridine monophosphate kinase 2	0.0464445	0.699289	2.22436
NM_001999	FBN2	fibrillin 2	0.0465632	0.699289	0.381333
NM_000795	DRD2	dopamine receptor D2	0.0465749	0.699289	2.8837
NM_022060	ABHD4	abhydrolase domain containing 4	0.0465908	0.699289	0.491611
NM_152558	IQCE	IQ motif containing E	0.0466029	0.699289	1.48789
NM_006231	POLE	DNA polymerase epsilon, catalytic subunit	0.0466465	0.699289	1.60556
NM_001006641	SLC25A25	solute carrier family 25 member 25	0.0466864	0.699289	1.6503
NM_006577	B3GNT2	UDP-GlcNAc:betaGal beta-1,3-N-acetylglucosaminyltransferase 2	0.0467138	0.699289	0.718804
NM_006770	MARCO	macrophage receptor with collagenous structure	0.0469086	0.700785	2.66737
NM_001498	GCLC	glutamate-cysteine ligase catalytic subunit	0.0469795	0.700785	1.6105
NM_022716	PRRX1	paired related homeobox 1	0.0470244	0.700785	0.327625
NM_020933	ZNF317	zinc finger protein 317	0.0470554	0.700785	1.41231
NM_006374	STK25	serine/threonine kinase 25	0.0470636	0.700785	1.44895
NM_013986	EWSR1	EWS RNA binding protein 1	0.0470646	0.700785	1.28576
NM_032320	BTBD10	BTB domain containing 10	0.047132	0.701167	0.697212
NM_001199280	HAS3	hyaluronan synthase 3	0.0472007	0.701566	2.01624
NM_020170	NCLN	nicalin	0.047422	0.703092	1.29967
NM_021219	JAM2	junctional adhesion molecule 2	0.0474347	0.703092	0.416228
NM_178511	INAFM1	InaF motif containing 1	0.0474566	0.703092	0.664983
NR_033375	LINC00226	long intergenic non-protein coding RNA 226	0.0474711	0.703092	0.323069
NM_001130858	PPIP5K1	diphosphoinositol pentakisphosphate kinase 1	0.0476216	0.704452	1.50389
NM_001198934	ABCC10	ATP binding cassette subfamily C member 10	0.0476469	0.704452	1.59084
NM_032829	FAM222A	family with sequence similarity 222 member A	0.047784	0.705856	1.83656
NM_018477	ACTR10	actin-related protein 10 homolog	0.0478808	0.706387	0.678083
NM_003665	FCN3	ficolin 3	0.0479248	0.706387	2.41935
NM_001122890	GGT6	gamma-glutamyltransferase 6	0.0479463	0.706387	0.485497
NM_014267	C11orf58	chromosome 11 open reading frame 58	0.0480667	0.707539	0.632133
NM_007207	DUSP10	dual specificity phosphatase 10	0.0481196	0.707696	1.71456
NM_017867	HPF1	histone PARylation factor 1	0.0482743	0.709254	0.615605
NM_182505	C9orf85	chromosome 9 open reading frame 85	0.0483621	0.709254	0.598153
NM_003250	THRA	thyroid hormone receptor, alpha	0.048452	0.709254	0.632844
NM_017855	ODAM	odontogenic, ameloblast asssociated	0.0484544	0.709254	0.349074
NM_014653	WSCD2	WSC domain containing 2	0.0484588	0.709254	0.314037
NM_005827	SLC35B1	solute carrier family 35 member B1	0.0484793	0.709254	1.70424
NM_000533	PLP1	proteolipid protein 1	0.0485725	0.709997	0.335894
NM_017924	C14orf119	chromosome 14 open reading frame 119	0.0487154	0.711038	0.6546
NM_016186	SERPINA10	serpin family A member 10	0.0487285	0.711038	2.88816
NR_002979	SNORA49	small nucleolar RNA, H/ACA box 49	0.0489409	0.712816	2.37674
NM_001514	GTF2B	general transcription factor IIB	0.0489662	0.712816	0.539951
NM_025130	HKDC1	hexokinase domain containing 1	0.0489927	0.712816	1.6742
NM_001005209	TMEM198	transmembrane protein 198	0.0490566	0.712816	2.00866
NM_152315	NXPE1	neurexophilin and PC-esterase domain family member 1	0.049063	0.712816	0.424824
NM_002052	GATA4	GATA binding protein 4	0.0491088	0.712865	2.8717
NM_001436	FBL	fibrillarin	0.0491701	0.713136	1.76485
NM_005309	GPT	glutamic--pyruvic transaminase	0.049663	0.719162	0.505415
NM_018639	WSB2	WD repeat and SOCS box containing 2	0.0497299	0.719162	1.45357
NM_001098638	RNF169	ring finger protein 169	0.0497801	0.719162	1.5128
NM_023924	BRD9	bromodomain containing 9	0.0497873	0.719162	1.43094
NR_038834	LINC01207	long intergenic non-protein coding RNA 1207	0.0498	0.719162	0.495444
NM_001193621	PINLYP	phospholipase A2 inhibitor and LY6/PLAUR domain containing	0.0501108	0.722632	0.529014
NM_022357	DPEP3	dipeptidase 3	0.0501265	0.722632	0.376331
NM_207338	LCTL	lactase like	0.0502883	0.724341	0.336863
NR_037877			0.0503694	0.724887	2.17581
NM_001008397	GPX8	glutathione peroxidase 8 (putative)	0.0505642	0.726746	0.458442
NM_023068	SIGLEC1	sialic acid binding Ig like lectin 1	0.0506104	0.726746	2.47851
NM_002612	PDK4	pyruvate dehydrogenase kinase 4	0.0506903	0.726746	0.521847
NM_024612	DHX40	DEAH-box helicase 40	0.0507131	0.726746	0.68629
NM_018836	AJAP1	adherens junctions associated protein 1	0.0507153	0.726746	0.385469
NM_032482	DOT1L	DOT1 like histone lysine methyltransferase	0.0508093	0.727471	1.47776
NM_003502	AXIN1	axin 1	0.0509273	0.728538	1.47889
NM_001897	CSPG4	chondroitin sulfate proteoglycan 4	0.0510815	0.730122	0.46804
NM_016505	ZCCHC17	zinc finger CCHC-type containing 17	0.0511613	0.730301	0.600602
NM_001082967	FAM19A5	family with sequence similarity 19 member A5, C-C motif chemokine like	0.0512064	0.730301	0.382333
NM_078483	SLC36A1	solute carrier family 36 member 1	0.0512682	0.730301	1.74054
NM_001017368	RFFL	ring finger and FYVE like domain containing E3 ubiquitin protein ligase	0.0512683	0.730301	1.48662
NM_001810	CENPB	centromere protein B	0.0513599	0.730985	1.44006
NM_014077	FAM32A	family with sequence similarity 32 member A	0.0515976	0.733346	0.696564
NM_017842	SLC48A1	solute carrier family 48 member 1	0.0516133	0.733346	1.53134
NM_014272	ADAMTS7	ADAM metallopeptidase with thrombospondin type 1 motif 7	0.0516648	0.733377	0.437064
NM_001159542	POU5F1B	POU class 5 homeobox 1B	0.051703	0.733377	0.441438
NM_017747	ANKHD1	ankyrin repeat and KH domain containing 1	0.051759	0.733552	1.42928
NM_001242798	ZNF322	zinc finger protein 322	0.0519209	0.7343	0.550575
NM_017433	MYO3A	myosin IIIA	0.0519442	0.7343	0.329529
NM_001102470	ADH6	alcohol dehydrogenase 6 (class V)	0.0519982	0.7343	2.35233
NM_005146	SART1	squamous cell carcinoma antigen recognized by T-cells 1	0.0520479	0.7343	1.49813
NM_015515	KRT23	keratin 23	0.0520847	0.7343	2.53523
NM_014976	PDCD11	programmed cell death 11	0.0521111	0.7343	1.51787
NM_016390	SPOUT1	SPOUT domain containing methyltransferase 1	0.0521614	0.7343	1.43169
NM_148960	CLDN19	claudin 19	0.0522127	0.7343	0.320916
NM_006648	WNK2	WNK lysine deficient protein kinase 2	0.0522923	0.7343	1.9867
NR_002576	SNORA21	small nucleolar RNA, H/ACA box 21	0.0523346	0.7343	2.59355
NM_000236	LIPC	lipase C, hepatic type	0.0523986	0.7343	2.31608
NR_002710	ALOX12P2	arachidonate 12-lipoxygenase pseudogene 2	0.0524208	0.7343	0.427044
NM_004210	NEURL1	neuralized E3 ubiquitin protein ligase 1	0.0524419	0.7343	2.59555
NM_024771	NAA40	N(alpha)-acetyltransferase 40, NatD catalytic subunit	0.0525264	0.7343	0.750168
NM_004462	FDFT1	farnesyl-diphosphate farnesyltransferase 1	0.0525648	0.7343	0.62604
NM_001001872	C14orf37	chromosome 14 open reading frame 37	0.0525704	0.7343	0.385083
NM_001114938	CCDC17	coiled-coil domain containing 17	0.05263	0.7343	0.421201
NM_032343	CHCHD6	coiled-coil-helix-coiled-coil-helix domain containing 6	0.0527071	0.7343	1.81034
NM_020321	ASIC3	acid sensing ion channel subunit 3	0.0527159	0.7343	0.402789
NM_173511	FAM117B	family with sequence similarity 117 member B	0.0527785	0.7343	1.41912
NM_015208	ANKRD12	ankyrin repeat domain 12	0.0528073	0.7343	0.638544
NM_001024674	LIN52	lin-52 DREAM MuvB core complex component	0.0528572	0.7343	0.58445
NM_001085365	MZT2A	mitotic spindle organizing protein 2A	0.0528799	0.7343	1.96307
NM_017422	CALML5	calmodulin like 5	0.0529118	0.7343	0.325901
NM_001878	CRABP2	cellular retinoic acid binding protein 2	0.0529547	0.7343	0.36607
NM_001126122	SLC25A19	solute carrier family 25 member 19	0.0529802	0.7343	1.63526
NM_005732	RAD50	RAD50 double strand break repair protein	0.0529944	0.7343	1.56874
NM_006056	NMUR1	neuromedin U receptor 1	0.0530977	0.734575	0.401314
NM_017417	GALNT8	polypeptide N-acetylgalactosaminyltransferase 8	0.0531742	0.734575	0.491045
NM_183047	ZMYND8	zinc finger MYND-type containing 8	0.0531816	0.734575	1.4937
NM_144613	COX6B2	cytochrome c oxidase subunit 6B2	0.0531894	0.734575	0.480248
NM_001143990	WRAP53	WD repeat containing antisense to TP53	0.0533239	0.734966	1.64069
NM_003249	THOP1	thimet oligopeptidase 1	0.0533278	0.734966	1.48002
NM_003054	SLC18A2	solute carrier family 18 member A2	0.0533493	0.734966	0.386839
NM_004631	LRP8	LDL receptor related protein 8	0.0534175	0.735201	1.61765
NM_002160	TNC	tenascin C	0.0535023	0.735201	1.94946
NM_015704	DESI1	desumoylating isopeptidase 1	0.0535225	0.735201	1.80071
NM_018139	DNAAF2	dynein axonemal assembly factor 2	0.0535417	0.735201	0.620159
NM_177454	FAM171B	family with sequence similarity 171 member B	0.0536447	0.736012	0.465414
NM_006858	TMED1	transmembrane p24 trafficking protein 1	0.053701	0.736183	0.666692
NM_014738	TMEM94	transmembrane protein 94	0.0538454	0.736507	1.43635
NM_025161	FAAP100	Fanconi anemia core complex associated protein 100	0.0539306	0.736507	1.43591
NM_006836	GCN1	GCN1, eIF2 alpha kinase activator homolog	0.0539734	0.736507	1.46192
NM_001145416	TMEM205	transmembrane protein 205	0.0539922	0.736507	1.54742
NM_022130	GOLPH3	golgi phosphoprotein 3	0.0540103	0.736507	1.24397
NM_001012994	SNX30	sorting nexin family member 30	0.0540246	0.736507	1.47731
NM_013275	ANKRD11	ankyrin repeat domain 11	0.0540523	0.736507	1.55858
NR_038278	LINC00665	long intergenic non-protein coding RNA 665	0.0541061	0.736507	0.417074
NM_005650	TCF20	transcription factor 20	0.0542072	0.736507	1.40125
NR_040063	SMG7-AS1	SMG7 antisense RNA 1	0.054211	0.736507	0.322575
NM_016588	NRN1	neuritin 1	0.0542724	0.736507	0.44576
NM_006815	TMED2	transmembrane p24 trafficking protein 2	0.0542932	0.736507	0.720911
NM_002889	RARRES2	retinoic acid receptor responder 2	0.054303	0.736507	0.463271
NM_003011	SET	SET nuclear proto-oncogene	0.0543397	0.736507	1.37952
NM_015557	CHD5	chromodomain helicase DNA binding protein 5	0.0545976	0.738891	0.332064
NM_134268	CYGB	cytoglobin	0.0546681	0.738891	0.421656
NM_015461	ZNF521	zinc finger protein 521	0.0547174	0.738891	0.420319
NM_031310	PLVAP	plasmalemma vesicle associated protein	0.054741	0.738891	0.474243
NM_207034	EDN3	endothelin 3	0.0548111	0.738891	0.419905
NM_001031710	KLHL7	kelch like family member 7	0.0548111	0.738891	0.57584
NM_004137	KCNMB1	potassium calcium-activated channel subfamily M regulatory beta subunit 1	0.0548241	0.738891	0.487028
NM_004938	DAPK1	death associated protein kinase 1	0.0548695	0.738909	2.08726
NM_014424	HSPB7	heat shock protein family B (small) member 7	0.0549491	0.738956	0.390796
NM_014585	SLC40A1	solute carrier family 40 member 1	0.0549843	0.738956	0.537249
NM_002809	PSMD3	proteasome 26S subunit, non-ATPase 3	0.0550052	0.738956	1.42627
NM_018242	SLC47A1	solute carrier family 47 member 1	0.0550947	0.739566	2.33231
NM_002143	HPCA	hippocalcin	0.0551843	0.740176	0.407345
NM_012384	GMEB2	glucocorticoid modulatory element binding protein 2	0.0553341	0.740534	1.47641
NM_058164	OLFM2	olfactomedin 2	0.0553592	0.740534	0.441083
NR_034119	LINC00460	long intergenic non-protein coding RNA 460	0.0554149	0.740534	0.471216
NM_001170697	SPATA22	spermatogenesis associated 22	0.0554259	0.740534	0.361826
NM_005557	KRT16	keratin 16	0.0554391	0.740534	0.386801
NM_019083	TRMT13	tRNA methyltransferase 13 homolog	0.055476	0.740534	0.629035
NM_002865	RAB2A	RAB2A, member RAS oncogene family	0.0555218	0.740555	0.681033
NM_152414	BHLHE22	basic helix-loop-helix family member e22	0.0557881	0.743244	0.443434
NM_016091	EIF3L	eukaryotic translation initiation factor 3 subunit L	0.0558497	0.743244	1.77367
NM_001185119	MYNN	myoneurin	0.0558563	0.743244	0.643753
NM_001042403	USP44	ubiquitin specific peptidase 44	0.0559401	0.743768	0.335489
NM_002390	ADAM11	ADAM metallopeptidase domain 11	0.0559852	0.743775	0.359699
NM_001195071	TMEM184B	transmembrane protein 184B	0.0560293	0.743775	1.54104
NM_005447	RASSF9	Ras association domain family member 9	0.0561598	0.744471	0.387565
NM_001025101	MBP	myelin basic protein	0.0562689	0.744471	1.50426
NM_004098	EMX2	empty spiracles homeobox 2	0.0562819		0.330981
NM_024556	FAM118B	family with sequence similarity 118 member B	0.0562996	0.744471	0.631288
NM_003055	SLC18A3	solute carrier family 18 member A3	0.0563853	0.744471	0.323299
NR_033859	AC026369.1		0.0563895	0.744471	0.322858
NM_015404	WHRN	whirlin	0.0564316	0.744471	0.456883
NM_021907	DTNB	dystrobrevin beta	0.0565228	0.744471	1.64299
NM_001007595	C2CD4B	C2 calcium dependent domain containing 4B	0.0565279	0.744471	0.435634
NM_004732	KCNAB3	potassium voltage-gated channel subfamily A regulatory beta subunit 3	0.0565555	0.744471	0.457435
NM_006877	GMPR	guanosine monophosphate reductase	0.0565717	0.744471	2.34097
NM_003663	CGGBP1	CGG triplet repeat binding protein 1	0.0566521	0.744471	0.737293
NM_024294	C6orf106	chromosome 6 open reading frame 106	0.056721	0.744471	1.40975
NM_015057	MYCBP2	MYC binding protein 2, E3 ubiquitin protein ligase	0.0568033	0.744471	1.64044
NM_001036	RYR3	ryanodine receptor 3	0.0568667	0.744471	0.338352
NM_178013	PRIMA1	proline rich membrane anchor 1	0.0569538	0.744471	0.372258
NM_001145862	MTMR11	myotubularin related protein 11	0.056967	0.744471	0.660698
NM_014211	GABRP	gamma-aminobutyric acid type A receptor pi subunit	0.0570306	0.744471	3.07974
NM_030569	ITIH5	inter-alpha-trypsin inhibitor heavy chain family member 5	0.057049	0.744471	0.493901
NM_002060	GJA4	gap junction protein alpha 4	0.0570818	0.744471	0.511246
NM_001040697	UEVLD	UEV and lactate/malate dehyrogenase domains	0.0571811	0.744471	0.659334
NM_005764	PDZK1IP1	PDZK1 interacting protein 1	0.0571926	0.744471	0.508141
NM_031918	KLF16	Kruppel like factor 16	0.0572835	0.744471	1.52883
NM_025219	DNAJC5	DnaJ heat shock protein family (Hsp40) member C5	0.0573994	0.744471	1.59111
NM_199293	TH	tyrosine hydroxylase	0.057461	0.744471	0.326765
NM_020898	CALCOCO1	calcium binding and coiled-coil domain 1	0.0574653	0.744471	0.55444
NM_005007	NFKBIL1	NFKB inhibitor like 1	0.0574808	0.744471	1.39842
NM_001715	BLK	BLK proto-oncogene, Src family tyrosine kinase	0.0575249	0.744471	0.35879
NM_020871	LRCH2	leucine rich repeats and calponin homology domain containing 2	0.0575863	0.744471	0.366721
NM_000057	BLM	Bloom syndrome RecQ like helicase	0.057721	0.744471	1.84174
NM_007341	SH3BGR	SH3 domain binding glutamate rich protein	0.0577319	0.744471	0.373853
NM_005930	CTAGE5	CTAGE family member 5, ER export factor	0.0578021	0.744471	0.669409
NM_018449	UBAP2	ubiquitin associated protein 2	0.0578434	0.744471	1.33619
NM_003755	EIF3G	eukaryotic translation initiation factor 3 subunit G	0.0578698	0.744471	1.7354
NM_021260	ZFYVE1	zinc finger FYVE-type containing 1	0.057909	0.744471	0.531469
NM_020765	UBR4	ubiquitin protein ligase E3 component n-recognin 4	0.0579519	0.744471	1.49629
NM_207119	LRRC20	leucine rich repeat containing 20	0.0579947	0.744471	2.17121
NM_005285	NPBWR1	neuropeptides B and W receptor 1	0.058037	0.744471	0.339448
NM_000117	EMD	emerin	0.0580951	0.744471	1.67818
NM_001803	CD52	CD52 molecule	0.0581028	0.744471	2.33913
NM_000168	GLI3	GLI family zinc finger 3	0.0581301	0.744471	0.42913
NM_001134375	CCNJ	cyclin J	0.0581706	0.744471	1.65837
NM_001098786	HILPDA	hypoxia inducible lipid droplet associated	0.0581794	0.744471	0.459031
NM_014326	DAPK2	death associated protein kinase 2	0.0582458	0.744471	1.64513
NM_014262	P3H3	prolyl 3-hydroxylase 3	0.0582583	0.744471	0.438506
NM_001206673	ABHD12B	abhydrolase domain containing 12B	0.0582729	0.744471	0.329626
NM_001039840	CHIC1	cysteine rich hydrophobic domain 1	0.0582779	0.744471	0.608065
NM_207446	FAM174B	family with sequence similarity 174 member B	0.0583295	0.744471	1.84364
NM_017763	RNF43	ring finger protein 43	0.0583411	0.744471	1.41632
NM_030784	GPR63	G protein-coupled receptor 63	0.0583618	0.744471	0.429185
NM_000067	CA2	carbonic anhydrase 2	0.0583841	0.744471	0.559864
NM_001024939	SLC2A11	solute carrier family 2 member 11	0.0583882	0.744471	1.45815
NM_001172432	PHKG2	phosphorylase kinase catalytic subunit gamma 2	0.0583908	0.744471	2.03069
NM_001135575	SMIM13	small integral membrane protein 13	0.0586182	0.746803	1.6271
NM_000884	IMPDH2	inosine monophosphate dehydrogenase 2	0.0587486	0.747896	1.70896
NM_015626	WSB1	WD repeat and SOCS box containing 1	0.0588513	0.74794	1.34801
NM_018971	GPR27	G protein-coupled receptor 27	0.0588533	0.74794	0.40492
NM_014170	GTPBP8	GTP binding protein 8 (putative)	0.0589197	0.74794	0.620795
NR_038403	MKNK1-AS1	MKNK1 antisense RNA 1	0.0589858	0.74794	0.345316
NM_000770	CYP2C8	cytochrome P450 family 2 subfamily C member 8	0.0590334	0.74794	3.0489
NM_006686	ACTL7B	actin like 7B	0.0590528	0.74794	0.330765
NM_001189	NKX3-2	NK3 homeobox 2	0.0590643	0.74794	0.328337
NM_001164386	RAPGEF6	Rap guanine nucleotide exchange factor 6	0.0593564	0.751072	1.65302
NM_005158	ABL2	ABL proto-oncogene 2, non-receptor tyrosine kinase	0.0594298	0.75141	1.5521
NR_038108	SNHG16	small nucleolar RNA host gene 16	0.0594728	0.75141	1.422
NM_212551	LYSMD1	LysM domain containing 1	0.0596395	0.752235	0.579721
NM_012121	CDC42EP4	CDC42 effector protein 4	0.0596599	0.752235	1.41121
NM_152793	MTURN	maturin, neural progenitor differentiation regulator homolog	0.0596979	0.752235	0.588905
NM_053281	DACH2	dachshund family transcription factor 2	0.0597352	0.752235	0.351701
NM_006576	AVIL	advillin	0.0597624	0.752235	0.54
NM_001242690	ERVMER34-1	endogenous retrovirus group MER34 member 1, envelope	0.0598485	0.752716	0.4834
NM_145860	PDCD10	programmed cell death 10	0.0599167	0.752716	0.638661
NM_007136	ZNF80	zinc finger protein 80	0.0600523	0.752716	0.392356
NR_026817			0.0600567	0.752716	0.602317
NM_004158	PSPN	persephin	0.0601129	0.752716	0.431187
NM_004633	IL1R2	interleukin 1 receptor type 2	0.0601485	0.752716	0.49997
NM_000889	ITGB7	integrin subunit beta 7	0.0601498	0.752716	1.80495
NM_001161521	KLHL2	kelch like family member 2	0.0602484	0.752716	0.542362
NM_018947	CYCS	cytochrome c, somatic	0.0602839	0.752716	0.570805
NM_025112	ZXDC	ZXD family zinc finger C	0.0603315	0.752716	1.44296
NR_002963	SNORA24	small nucleolar RNA, H/ACA box 24	0.0603639	0.752716	2.60855
NM_020957	PCDHB16	protocadherin beta 16	0.0604008	0.752716	0.42914
NM_007365	PADI2	peptidyl arginine deiminase 2	0.0604232	0.752716	0.482382
NM_007236	CHP1	calcineurin like EF-hand protein 1	0.0604533	0.752716	1.53299
NM_207413	ALKAL1	ALK and LTK ligand 1	0.0604741	0.752716	0.380494
NR_002711	CLK2P1	CDC like kinase 2, pseudogene 1	0.0606392	0.753587	0.33538
NR_038368	LINC00273	long intergenic non-protein coding RNA 273	0.0606584	0.753587	0.346698
NM_001195388	FCRL5	Fc receptor like 5	0.0606789	0.753587	0.411019
NM_001003937	TSPYL6	TSPY like 6	0.0607964	0.753766	0.402287
NR_024543	SNHG7	small nucleolar RNA host gene 7	0.0608028	0.753766	1.69303
NM_001040694	INCENP	inner centromere protein	0.0608282	0.753766	1.3599
NM_032257	ZMYND12	zinc finger MYND-type containing 12	0.0609474	0.75379	0.550313
NM_001001663	TMEM211	transmembrane protein 211	0.0609595	0.75379	2.77112
NM_207036	TCF12	transcription factor 12	0.0610148	0.75379	1.46951
NM_024854	PYROXD1	pyridine nucleotide-disulphide oxidoreductase domain 1	0.0610198	0.75379	0.623586
NM_003810	TNFSF10	TNF superfamily member 10	0.0610549	0.75379	0.607255
NM_031946	AGAP3	ArfGAP with GTPase domain, ankyrin repeat and PH domain 3	0.0611243	0.754091	1.34767
NM_018255	ELP2	elongator acetyltransferase complex subunit 2	0.0612156	0.754341	1.5497
NM_021825	CCDC90B	coiled-coil domain containing 90B	0.0612406	0.754341	0.657122
NM_006594	AP4B1	adaptor related protein complex 4 beta 1 subunit	0.0612835	0.754341	0.609107
NM_032873	UBASH3B	ubiquitin associated and SH3 domain containing B	0.0613245	0.754341	1.91465
NM_014338	PISD	phosphatidylserine decarboxylase	0.061483	0.755736	1.81149
NM_006568	CGRRF1	cell growth regulator with ring finger domain 1	0.0616724	0.757508	0.599589
NM_016222	DDX41	DEAD-box helicase 41	0.0617789	0.758262	1.42158
NM_001003	RPLP1	ribosomal protein lateral stalk subunit P1	0.0619051	0.758438	2.03272
NM_024618	NLRX1	NLR family member X1	0.0619704	0.758438	1.49799
NM_001828	CLC	Charcot-Leyden crystal galectin	0.0619873	0.758438	0.423127
NM_183376	ARRDC4	arrestin domain containing 4	0.0620075	0.758438	1.73932
NM_001099283	ZNF239	zinc finger protein 239	0.0620442	0.758438	0.496717
NM_001869	CPA2	carboxypeptidase A2	0.0620729	0.758438	0.358312
NM_006187	OAS3	2'-5'-oligoadenylate synthetase 3	0.0621099	0.758438	1.93529
NM_020184	CNNM4	cyclin and CBS domain divalent metal cation transport mediator 4	0.0622559	0.759667	1.3811
NM_015328	AHCYL2	adenosylhomocysteinase like 2	0.0623625	0.760055	0.559343
NM_021873	CDC25B	cell division cycle 25B	0.0623804	0.760055	1.59327
NM_020373			0.0624801	0.760055	0.416779
NM_173545	APLF	aprataxin and PNKP like factor	0.0625773	0.760055	0.54309
NM_001080515	FAM163B	family with sequence similarity 163 member B	0.0625908	0.760055	2.7595
NM_000634	CXCR1	C-X-C motif chemokine receptor 1	0.0626217	0.760055	0.42532
NM_207103	SCIMP	SLP adaptor and CSK interacting membrane protein	0.0626338	0.760055	2.08434
NR_026811	GOLGA2P10	golgin A2 pseudogene 10	0.0627393	0.760055	1.67197
NM_016618	KRCC1	lysine rich coiled-coil 1	0.0627651	0.760055	0.642263
NM_003508	FZD9	frizzled class receptor 9	0.0627675	0.760055	0.371129
NM_001057	TACR2	tachykinin receptor 2	0.0628444	0.760055	0.38216
NM_005711	EDIL3	EGF like repeats and discoidin domains 3	0.0628755	0.760055	0.492378
NM_001336	CTSZ	cathepsin Z	0.062877	0.760055	1.46883
NM_001967	EIF4A2	eukaryotic translation initiation factor 4A2	0.0629249	0.760085	0.652428
NM_000715	C4BPA	complement component 4 binding protein alpha	0.0633259	0.764379	2.75419
NM_016568	RXFP3	relaxin/insulin like family peptide receptor 3	0.0633877	0.764575	0.357914
NM_153274	BEST4	bestrophin 4	0.0634841	0.764908	0.426057
NM_003315	DNAJC7	DnaJ heat shock protein family (Hsp40) member C7	0.063529	0.764908	1.30553
NM_152460	C17orf77	chromosome 17 open reading frame 77	0.0635522	0.764908	2.98323
NM_021023	CFHR3	complement factor H related 3	0.0640467	0.77029	2.68959
NM_001747	CAPG	capping actin protein, gelsolin like	0.0640913	0.77029	1.605
NM_019605	SERTAD4	SERTA domain containing 4	0.064138	0.770299	0.425235
NM_007256	SLCO2B1	solute carrier organic anion transporter family member 2B1	0.0642055	0.770557	1.65319
NR_024356	FBLL1	fibrillarin-like 1	0.0642627	0.770693	0.400815
NM_003132	SRM	spermidine synthase	0.0643531	0.771225	1.58056
NM_005928	MFGE8	milk fat globule-EGF factor 8 protein	0.0644737	0.772118	0.536381
NM_018325	C9orf72	chromosome 9 open reading frame 72	0.0646211	0.772873	0.615966
NM_152772	TCP11L2	t-complex 11 like 2	0.06467	0.772873	0.631821
NM_014368	LHX6	LIM homeobox 6	0.0646869	0.772873	0.438828
NM_002843	PTPRJ	protein tyrosine phosphatase, receptor type J	0.0647317	0.772873	1.74699
NM_006415	SPTLC1	serine palmitoyltransferase long chain base subunit 1	0.0648387	0.772873	0.681954
NM_001146	ANGPT1	angiopoietin 1	0.0648413	0.772873	0.440354
NM_015634	KIF1BP	KIF1 binding protein	0.0648594	0.772873	1.35003
NM_016228	AADAT	aminoadipate aminotransferase	0.064922	0.773069	1.71223
NM_019048	ASNSD1	asparagine synthetase domain containing 1	0.0650044	0.773502	0.640419
NM_016284	CNOT1	CCR4-NOT transcription complex subunit 1	0.0650511	0.773508	1.45248
NM_001616	ACVR2A	activin A receptor type 2A	0.0652132	0.773864	0.665429
NR_024390			0.0652339	0.773864	0.449177
NM_138689	PPP1R14B	protein phosphatase 1 regulatory inhibitor subunit 14B	0.0652594	0.773864	1.65634
NM_153209	KIF19	kinesin family member 19	0.0652656	0.773864	0.422139
NM_001113382			0.0654174	0.774138	0.340368
NM_002236	KCNF1	potassium voltage-gated channel modifier subfamily F member 1	0.0654343	0.774138	0.377587
NM_024525	TTC13	tetratricopeptide repeat domain 13	0.065446	0.774138	0.63031
NM_001012301	ARSI	arylsulfatase family member I	0.0655046	0.774138	0.415149
NM_013376	SERTAD1	SERTA domain containing 1	0.0655196	0.774138	0.642413
NM_001779	CD58	CD58 molecule	0.0655806	0.774313	0.62655
NM_174887	IFT20	intraflagellar transport 20	0.0656813	0.774956	0.631257
NM_001007467	SFI1	SFI1 centrin binding protein	0.0657645	0.774979	1.5233
NR_023358	SCARNA9	small Cajal body-specific RNA 9	0.0657866	0.774979	1.82113
NM_033105	DNAJC5B	DnaJ heat shock protein family (Hsp40) member C5 beta	0.0658624	0.774979	2.41935
NM_005207	CRKL	CRK like proto-oncogene, adaptor protein	0.0658996	0.774979	1.27589
NM_024734	CLMN	calmin	0.0659485	0.774979	1.59966
NM_001134666	TRMT10A	tRNA methyltransferase 10A	0.0661001	0.774979	0.493599
NM_021959	PPP1R11	protein phosphatase 1 regulatory inhibitor subunit 11	0.0661096	0.774979	1.26787
NM_022135	POPDC2	popeye domain containing 2	0.0661102	0.774979	0.447804
NM_001163735	MYO19	myosin XIX	0.0661422	0.774979	1.53905
NM_007285	GABARAPL2	GABA type A receptor associated protein like 2	0.0661455	0.774979	0.632006
NM_016410	CHMP5	charged multivesicular body protein 5	0.0662676	0.775297	0.683509
NM_177424	STX12	syntaxin 12	0.0662867	0.775297	0.677871
NM_006614	CHL1	cell adhesion molecule L1 like	0.0663113	0.775297	0.340605
NM_001170961	IGSF1	immunoglobulin superfamily member 1	0.0664512	0.775974	0.363428
NM_006274	CCL19	C-C motif chemokine ligand 19	0.0664641	0.775974	0.501808
NM_016335	PRODH	proline dehydrogenase 1	0.0665081	0.775974	0.457487
NR_028301	DUBR	DPPA2 upstream binding RNA	0.0666991	0.777662	0.501844
NM_012157	FBXL2	F-box and leucine rich repeat protein 2	0.0668615	0.779013	0.439326
NM_001002841	MYL4	myosin light chain 4	0.0669866	0.779787	0.367568
NM_014345	ZNF318	zinc finger protein 318	0.0670399	0.779787	1.54762
NM_178566	ZDHHC21	zinc finger DHHC-type containing 21	0.0671639	0.779787	0.607943
NM_016229	CYB5R2	cytochrome b5 reductase 2	0.0671837	0.779787	1.98925
NM_016174	CERCAM	cerebral endothelial cell adhesion molecule	0.0671974	0.779787	0.467187
NM_001098817	INO80C	INO80 complex subunit C	0.067207	0.779787	1.47239
NM_015670	SENP3	SUMO1/sentrin/SMT3 specific peptidase 3	0.0673327	0.780299	1.51029
NM_025079	ZC3H12A	zinc finger CCCH-type containing 12A	0.0673442	0.780299	0.685694
NM_006122	MAN2A2	mannosidase alpha class 2A member 2	0.0674738	0.780329	1.44801
NM_001557	CXCR2	C-X-C motif chemokine receptor 2	0.0674974	0.780329	0.407984
NM_001393	ECM2	extracellular matrix protein 2	0.0675943	0.780329	0.404419
NM_006521	TFE3	transcription factor binding to IGHM enhancer 3	0.0676302	0.780329	1.75701
NM_000978	RPL23	ribosomal protein L23	0.0676724	0.780329	1.74189
NR_015423	PGM5-AS1	PGM5 antisense RNA 1	0.0676844	0.780329	0.353897
NM_152281	GORAB	golgin, RAB6 interacting	0.0676884	0.780329	0.63718
NM_001531	MR1	major histocompatibility complex, class I-related	0.0677191	0.780329	0.635375
NM_005250	FOXL1	forkhead box L1	0.0677852	0.780554	0.504447
NR_026658	AC023794.3		0.06787	0.780827	0.415022
NR_002569	SCARNA9	small Cajal body-specific RNA 9	0.0679681	0.780827	2.03795
NR_002968	SNORA2C	small nucleolar RNA, H/ACA box 2C	0.0680573	0.780827	2.31421
NM_006923	SDF2	stromal cell derived factor 2	0.0680596	0.780827	0.684863
NM_198040	PHC2	polyhomeotic homolog 2	0.0680913	0.780827	1.84363
NM_006420	ARFGEF2	ADP ribosylation factor guanine nucleotide exchange factor 2	0.0680932	0.780827	1.39243
NM_000358	TGFBI	transforming growth factor beta induced	0.0681728	0.780827	1.56997
NM_153827	MINK1	misshapen like kinase 1	0.0681815	0.780827	1.38935
NM_024430	PSTPIP2	proline-serine-threonine phosphatase interacting protein 2	0.0682524	0.781055	1.71856
NM_001134232	TMEM106B	transmembrane protein 106B	0.0682945	0.781055	0.721153
NR_026827	LINC00839	long intergenic non-protein coding RNA 839	0.0686192	0.784233	0.403935
NM_001001995	GPM6B	glycoprotein M6B	0.0688123	0.785904	0.372424
NR_033960	AC226118.1		0.068947	0.786907	0.386693
NM_144653	NACC2	NACC family member 2	0.0691162	0.786968	1.43481
NM_198125	TYROBP	TYRO protein tyrosine kinase binding protein	0.0691203	0.786968	1.96875
NM_001165414	LDHA	lactate dehydrogenase A	0.0691867	0.786968	1.44252
NM_130797	DPP6	dipeptidyl peptidase like 6	0.0692053	0.786968	0.357045
NM_001025591	SCGB2B2	secretoglobin family 2B member 2	0.0692445	0.786968	0.42101
NM_022095	ZNF335	zinc finger protein 335	0.0692995	0.786968	0.727899
NM_016557	ACKR4	atypical chemokine receptor 4	0.0692995	0.786968	0.421659
NM_032849	MEDAG	mesenteric estrogen dependent adipogenesis	0.0693758	0.786968	0.397256
NM_020744	MTA3	metastasis associated 1 family member 3	0.069409	0.786968	0.698376
NM_001198592	ADCY4	adenylate cyclase 4	0.0694416	0.786968	0.447965
NM_001275	CHGA	chromogranin A	0.0695209	0.786968	0.392577
NM_014003	DHX38	DEAH-box helicase 38	0.0695864	0.786968	1.35716
NM_032348	MXRA8	matrix remodeling associated 8	0.0695991	0.786968	0.405837
NM_001008215	COA5	cytochrome c oxidase assembly factor 5	0.0696303	0.786968	0.59297
NM_014370	SRPK3	SRSF protein kinase 3	0.0697565	0.786968	0.468134
NM_003795	SNX3	sorting nexin 3	0.0697649	0.786968	0.734432
NM_017921	NPLOC4	NPL4 homolog, ubiquitin recognition factor	0.0697775	0.786968	1.33544
NM_001164310	FAM166B	family with sequence similarity 166 member B	0.0697973	0.786968	0.379773
NM_201569	SMG7	SMG7, nonsense mediated mRNA decay factor	0.0699594	0.788225	1.42491
NM_153711	FAM26E	family with sequence similarity 26 member E	0.0700028	0.788225	0.447929
NM_001070	TUBG1	tubulin gamma 1	0.0700523	0.788253	1.56406
NM_003429	ZNF85	zinc finger protein 85	0.0700994	0.788253	0.49479
NM_005620	S100A11	S100 calcium binding protein A11	0.0701799	0.788328	1.32787
NM_000182	HADHA	hydroxyacyl-CoA dehydrogenase/3-ketoacyl-CoA thiolase/enoyl-CoA hydratase (trifunctional protein), alpha subunit	0.0702382	0.788328	1.38361
NM_016356	DCDC2	doublecortin domain containing 2	0.0702898	0.788328	2.40705
NM_153485	NUP155	nucleoporin 155	0.0703801	0.788328	1.53013
NM_022156	DUS1L	dihydrouridine synthase 1 like	0.0703817	0.788328	1.5178
NM_004793	LONP1	lon peptidase 1, mitochondrial	0.0703881	0.788328	1.36038
NM_021078	KAT2A	lysine acetyltransferase 2A	0.0705067	0.788705	1.46379
NM_001162371	NLRP1	NLR family pyrin domain containing 1	0.0705159	0.788705	0.505125
NM_014632	MICAL2	microtubule associated monooxygenase, calponin and LIM domain containing 2	0.0706989	0.789761	1.57409
NM_001134888	RTL1	retrotransposon Gag like 1	0.0707044	0.789761	0.391311
NM_000728	CALCB	calcitonin related polypeptide beta	0.070881	0.790778	0.342958
NM_001173464	KIF21A	kinesin family member 21A	0.0708899	0.790778	1.40667
NM_001031703	ELP6	elongator acetyltransferase complex subunit 6	0.0711436	0.792108	0.6234
NM_002957	RXRA	retinoid X receptor alpha	0.0712749	0.792108	1.41905
NM_018253	YY1AP1	YY1 associated protein 1	0.0712892	0.792108	0.488728
NM_014039	C11orf54	chromosome 11 open reading frame 54	0.0713861	0.792108	0.609638
NM_001098531	RAPGEF3	Rap guanine nucleotide exchange factor 3	0.0714638	0.792108	0.5055
NM_002525	NRDC	nardilysin convertase	0.0715841	0.792108	1.35395
NM_006623	PHGDH	phosphoglycerate dehydrogenase	0.0715853	0.792108	0.56779
NM_033159	HYAL1	hyaluronoglucosaminidase 1	0.0716488	0.792108	2.24769
NM_052917	GALNT13	polypeptide N-acetylgalactosaminyltransferase 13	0.0716839	0.792108	0.344136
NM_004059	KYAT1	kynurenine aminotransferase 1	0.0717219	0.792108	1.60134
NM_001146729	HRASLS5	HRAS like suppressor family member 5	0.0717237	0.792108	0.375866
NM_004712	HGS	hepatocyte growth factor-regulated tyrosine kinase substrate	0.0717878	0.792108	1.36796
NM_016265	ZNF12	zinc finger protein 12	0.0718203	0.792108	0.741718
NM_001164379	FAM180B	family with sequence similarity 180 member B	0.0718462	0.792108	0.35086
NM_013396	USP25	ubiquitin specific peptidase 25	0.071879	0.792108	1.43188
NM_020917	ZFP14	ZFP14 zinc finger protein	0.0719146	0.792108	0.623535
NM_001466	FZD2	frizzled class receptor 2	0.0719299	0.792108	0.477858
NM_002775	HTRA1	HtrA serine peptidase 1	0.0719341	0.792108	0.468527
NM_001042600	MAP4K1	mitogen-activated protein kinase kinase kinase kinase 1	0.071995	0.792108	0.528261
NM_001142448	SPNS1	sphingolipid transporter 1 (putative)	0.072298	0.792108	1.37093
NM_000628	IL10RB	interleukin 10 receptor subunit beta	0.0724004	0.792108	0.758398
NM_144617	HSPB6	heat shock protein family B (small) member 6	0.0725623	0.792108	0.476948
NM_206997	GPR152	G protein-coupled receptor 152	0.0725815	0.792108	0.346757
NM_014829	DDX46	DEAD-box helicase 46	0.072585	0.792108	1.35996
NM_033411	RWDD2A	RWD domain containing 2A	0.0726644	0.792108	0.527541
NM_001040185	ZNF765	zinc finger protein 765	0.0727008	0.792108	0.671188
NM_152516	COMMD1	copper metabolism domain containing 1	0.0727159	0.792108	0.669614
NR_024349	AC104581.1		0.0727321	0.792108	0.583437
NM_052875	VPS26B	VPS26, retromer complex component B	0.0727351	0.792108	1.33364
NM_001676	ATP12A	ATPase H+/K+ transporting non-gastric alpha2 subunit	0.0727522	0.792108	0.353183
NM_004461	FARSA	phenylalanyl-tRNA synthetase alpha subunit	0.0727527	0.792108	1.52162
NM_001848	COL6A1	collagen type VI alpha 1 chain	0.0728507	0.792108	0.470398
NM_001013615	LURAP1	leucine rich adaptor protein 1	0.0728558	0.792108	0.465973
NM_016817	OAS2	2'-5'-oligoadenylate synthetase 2	0.0728831	0.792108	2.10453
NM_152396	METTL6	methyltransferase like 6	0.0728924	0.792108	0.672499
NM_153214	FBLN7	fibulin 7	0.0729065	0.792108	0.412417
NM_002407	SCGB2A1	secretoglobin family 2A member 1	0.0729249	0.792108	0.40103
NM_001037160	CYS1	cystin 1	0.0729409	0.792108	0.398128
NM_177952	PPM1A	protein phosphatase, Mg2+/Mn2+ dependent 1A	0.0729457	0.792108	0.728008
NM_006233	POLR2I	RNA polymerase II subunit I	0.0730664	0.792108	2.05344
NM_016577	RAB6B	RAB6B, member RAS oncogene family	0.0731224	0.792108	0.445741
NM_001912	CTSL	cathepsin L	0.0731447	0.792108	1.76205
NM_017564	STAB2	stabilin 2	0.0731939	0.792108	2.56414
NM_002677	PMP2	peripheral myelin protein 2	0.073246	0.792108	0.431822
NM_017758	ALKBH5	alkB homolog 5, RNA demethylase	0.0732692	0.792108	1.34279
NM_000588	IL3	interleukin 3	0.0733012	0.792108	0.346729
NM_080664	DTD2	D-tyrosyl-tRNA deacylase 2 (putative)	0.0733083	0.792108	0.613181
NM_017734	PALMD	palmdelphin	0.0733326	0.792108	0.455431
NM_001385	DPYS	dihydropyrimidinase	0.0734094	0.792108	2.76496
NM_002044	GALK2	galactokinase 2	0.0734229	0.792108	1.48563
NM_152312	LARGE2	LARGE xylosyl- and glucuronyltransferase 2	0.0734824	0.792108	2.07552
NM_000090	COL3A1	collagen type III alpha 1 chain	0.0735569	0.792108	0.442299
NM_004795	KL	klotho	0.0735941	0.792108	0.409567
NM_033196	ZNF682	zinc finger protein 682	0.0735967	0.792108	0.436287
NR_000005	SNORD15A	small nucleolar RNA, C/D box 15A	0.0736076	0.792108	2.37735
NM_001017373	SAMD3	sterile alpha motif domain containing 3	0.0736963	0.792328	0.493319
NM_003225	TFF1	trefoil factor 1	0.0737225	0.792328	2.30081
NM_002396	ME2	malic enzyme 2	0.0738091	0.792751	1.60641
NM_182612	GATD1	glutamine amidotransferase like class 1 domain containing 1	0.0738916	0.792907	1.58714
NM_032572	RNASE7	ribonuclease A family member 7	0.0739147		0.349912
NM_006284	TAF10	TATA-box binding protein associated factor 10	0.0739322	0.792907	1.8434
NM_006097	MYL9	myosin light chain 9	0.0739656	0.792907	0.455347
NM_001017361	KHDC3L	KH domain containing 3 like, subcortical maternal complex member	0.0741407	0.794197	0.367597
NM_198401	ANKRD46	ankyrin repeat domain 46	0.0742585	0.794197	0.516245
NM_001146227	RPS20	ribosomal protein S20	0.0742889	0.794197	1.84406
NM_001126111	OSGIN2	oxidative stress induced growth inhibitor family member 2	0.0743728	0.794197	1.30445
NM_207346	TSEN54	tRNA splicing endonuclease subunit 54	0.0744155	0.794197	1.5415
NM_020734	RIMKLB	ribosomal modification protein rimK like family member B	0.0744342	0.794197	0.578981
NM_006311	NCOR1	nuclear receptor corepressor 1	0.0744509	0.794197	1.46935
NM_144707	PROM2	prominin 2	0.0744648	0.794197	1.9862
NM_006796	AFG3L2	AFG3 like matrix AAA peptidase subunit 2	0.0745727	0.794841	1.37847
NM_000429	MAT1A	methionine adenosyltransferase 1A	0.0746305	0.794953	2.48871
NM_015476	TPGS2	tubulin polyglutamylase complex subunit 2	0.0747398	0.79518	1.51546
NM_016346	NR2E3	nuclear receptor subfamily 2 group E member 3	0.0748902	0.79518	0.352807
NR_027025			0.0749539	0.79518	2.57266
NM_000027	AGA	aspartylglucosaminidase	0.0749586	0.79518	0.731928
NM_001299	CNN1	calponin 1	0.0750296	0.79518	0.458422
NR_003584	SNHG8	small nucleolar RNA host gene 8	0.0751173	0.79518	1.8292
NM_203344	SERTAD3	SERTA domain containing 3	0.0751652	0.79518	0.717715
NM_003637	ITGA10	integrin subunit alpha 10	0.0751684	0.79518	0.422855
NM_001002909	GPATCH8	G-patch domain containing 8	0.0751707	0.79518	1.44345
NM_003869	CES2	carboxylesterase 2	0.0752365	0.79518	0.598282
NM_001025091	ABCF1	ATP binding cassette subfamily F member 1	0.0752882	0.79518	1.43837
NM_152316	ARL14EP	ADP ribosylation factor like GTPase 14 effector protein	0.075291	0.79518	0.656713
NM_014716	ACAP1	ArfGAP with coiled-coil, ankyrin repeat and PH domains 1	0.0753064	0.79518	0.587436
NM_018184	ARL8B	ADP ribosylation factor like GTPase 8B	0.0753671	0.79518	0.795713
NM_014614	PSME4	proteasome activator subunit 4	0.0753713	0.79518	1.34461
NM_001532	SLC29A2	solute carrier family 29 member 2	0.0754274	0.79518	1.42787
NM_201596	CACNB2	calcium voltage-gated channel auxiliary subunit beta 2	0.0754582	0.79518	0.463334
NM_001031746	VSTM4	V-set and transmembrane domain containing 4	0.0756685	0.795328	0.465717
NM_003737	DCHS1	dachsous cadherin-related 1	0.0756815	0.795328	0.646542
NM_016074	BOLA1	bolA family member 1	0.0756921	0.795328	0.561127
NM_005446	P2RX6	purinergic receptor P2X 6	0.0757209	0.795328	0.389998
NM_003794	SNX4	sorting nexin 4	0.0757283	0.795328	0.767274
NM_001636	SLC25A6	solute carrier family 25 member 6	0.0757568	0.795328	1.76878
NM_207299	PLPPR1	phospholipid phosphatase related 1	0.0758033		2.83563
NM_001199583	PACSIN1	protein kinase C and casein kinase substrate in neurons 1	0.0758988	0.795775	0.387546
NM_006059	LAMC3	laminin subunit gamma 3	0.0759176	0.795775	2.4276
NM_052945	TNFRSF13C	TNF receptor superfamily member 13C	0.0759417	0.795775	0.400714
NM_138345	VWA5B2	von Willebrand factor A domain containing 5B2	0.0761299	0.796964	2.83631
NM_004695	SLC16A5	solute carrier family 16 member 5	0.0761504	0.796964	1.53431
NM_000450	SELE	selectin E	0.0762017	0.797004	0.407215
NM_203425	C17orf82	chromosome 17 open reading frame 82	0.0763082	0.797621	0.402986
NM_014431	PALD1	phosphatase domain containing, paladin 1	0.0764189	0.797794	1.81071
NR_022010			0.0764232	0.797794	0.360536
NM_145159	JAG2	jagged 2	0.0764675	0.797794	0.581085
NM_020932	MAGEE1	MAGE family member E1	0.0765197	0.797842	0.455999
NM_001105562	UBE4B	ubiquitination factor E4B	0.0767057	0.79907	1.31084
NM_002855	NECTIN1	nectin cell adhesion molecule 1	0.0767328	0.79907	1.46508
NM_020351	COL8A1	collagen type VIII alpha 1 chain	0.0768889	0.799735	0.390166
NM_144587	BTBD16	BTB domain containing 16	0.0769113	0.799735	2.27973
NM_130468	CHST14	carbohydrate sulfotransferase 14	0.07697	0.799735	0.606444
NM_138638	CFL2	cofilin 2	0.0769875	0.799735	0.588724
NM_052936	ATG4A	autophagy related 4A cysteine peptidase	0.0770426	0.799753	0.634938
NM_001031734	FDX2	ferredoxin 2	0.0770847	0.799753	0.653116
NM_020840	FNIP2	folliculin interacting protein 2	0.0772584	0.80106	1.57696
NM_007322	RANBP3	RAN binding protein 3	0.0773502	0.801517	1.29804
NM_003408	ZFP37	ZFP37 zinc finger protein	0.07744	0.801904	0.455142
NM_021199	SQOR	sulfide quinone oxidoreductase	0.0774833	0.801904	1.99355
NR_003542	SLED1	proteoglycan 3 pseudogene	0.077649	0.802148	0.407107
NM_173517	VKORC1L1	vitamin K epoxide reductase complex subunit 1 like 1	0.0776516	0.802148	0.625963
NM_024944	CHODL	chondrolectin	0.0777689	0.802148	0.361488
NM_006558	KHDRBS3	KH RNA binding domain containing, signal transduction associated 3	0.0778433	0.802148	1.50649
NM_014983	HMGXB3	HMG-box containing 3	0.0779132	0.802148	1.53543
NM_017794	FOCAD	focadhesin	0.0779656	0.802148	0.644847
NM_000106	CYP2D6	cytochrome P450 family 2 subfamily D member 6	0.078018	0.802148	2.00815
NM_198253	TERT	telomerase reverse transcriptase	0.0780317	0.802148	2.65462
NM_032134	QRICH2	glutamine rich 2	0.0780433	0.802148	0.535533
NM_002524	NRAS	NRAS proto-oncogene, GTPase	0.0780978	0.802148	0.627099
NM_001144967	NEDD4L	neural precursor cell expressed, developmentally down-regulated 4-like, E3 ubiquitin protein ligase	0.0781473	0.802148	1.53534
NM_014435	NAAA	N-acylethanolamine acid amidase	0.078176	0.802148	0.681475
NM_177437	TAS2R60	taste 2 receptor member 60	0.0782351	0.802148	0.44738
NM_001130677	EPOP	elongin BC and polycomb repressive complex 2 associated protein	0.0782358	0.802148	1.6621
NM_213720	CHCHD10	coiled-coil-helix-coiled-coil-helix domain containing 10	0.078265	0.802148	1.90169
NM_001177676	GPR68	G protein-coupled receptor 68	0.0782835	0.802148	0.406829
NM_001735	C5	complement C5	0.0783422	0.802148	1.97822
NM_174921	SMIM14	small integral membrane protein 14	0.0783899	0.802148	0.7341
NM_006859	LIAS	lipoic acid synthetase	0.078516	0.802148	0.595293
NM_005149	TBX19	T-box 19	0.0786668	0.802148	0.561812
NM_003259	ICAM5	intercellular adhesion molecule 5	0.078686	0.802148	0.498704
NM_007148	RNF112	ring finger protein 112	0.0787071	0.802148	0.473707
NR_040001	LINC01116	long intergenic non-protein coding RNA 1116	0.0787227	0.802148	0.423157
NR_003662			0.0787629	0.802148	0.452505
NM_001146699	RBM19	RNA binding motif protein 19	0.078801	0.802148	1.44372
NM_000065	C6	complement C6	0.0788139	0.802148	2.8352
NM_003304	TRPC1	transient receptor potential cation channel subfamily C member 1	0.0788167	0.802148	0.480736
NM_001242498	MIF4GD	MIF4G domain containing	0.0788464	0.802148	1.55909
NM_001105574	HMX3	H6 family homeobox 3	0.0789873	0.803093	2.73797
NM_001033564	FAM229B	family with sequence similarity 229 member B	0.0792165	0.804648	0.527565
NM_001136503	SMIM24	small integral membrane protein 24	0.0792685	0.804648	0.539073
NM_020783	SYT4	synaptotagmin 4	0.0792842	0.804648	0.373108
NM_033468	ZNF257	zinc finger protein 257	0.0793952	0.804743	0.454856
NM_001143827	MAPRE2	microtubule associated protein RP/EB family member 2	0.0794639	0.804743	1.8685
NM_014704	CEP104	centrosomal protein 104	0.0794905	0.804743	1.25591
NM_001039775	CRYBG2	crystallin beta-gamma domain containing 2	0.0794926	0.804743	1.70856
NM_153689	C2orf69	chromosome 2 open reading frame 69	0.0795336	0.804743	1.5003
NM_004867	ITM2A	integral membrane protein 2A	0.0796033	0.804869	0.493483
NM_001295	CCR1	C-C motif chemokine receptor 1	0.0796649	0.804869	1.88227
NM_021999	ITM2B	integral membrane protein 2B	0.07969	0.804869	0.738549
NM_007350	PHLDA1	pleckstrin homology like domain family A member 1	0.0798243	0.80574	1.69131
NR_027141			0.0799139	0.806159	0.358174
NM_001174081	NLRP2	NLR family pyrin domain containing 2	0.0800375	0.806523	2.77939
NM_001024630	RUNX2	runt related transcription factor 2	0.0800462	0.806523	0.504852
NM_014815	MED24	mediator complex subunit 24	0.0801062	0.806643	1.28295
NM_007300	BRCA1	BRCA1, DNA repair associated	0.0801563	0.806663	1.67179
NM_017791	FLVCR2	feline leukemia virus subgroup C cellular receptor family member 2	0.0802453	0.807074	1.68966
NM_000128	F11	coagulation factor XI	0.0802996		2.631
NM_000112	SLC26A2	solute carrier family 26 member 2	0.0803117	0.807257	1.60898
NM_020805	KLHL14	kelch like family member 14	0.0803969	0.80763	0.416433
NM_002046	GAPDH	glyceraldehyde-3-phosphate dehydrogenase	0.080566	0.808844	1.80509
NM_015172	PRRC2C	proline rich coiled-coil 2C	0.0807658	0.809845	1.54137
NM_133503	DCN	decorin	0.0808372	0.809845	0.435889
NM_017986	SLC52A1	solute carrier family 52 member 1	0.0808461	0.809845	0.391151
NM_004126	GNG11	G protein subunit gamma 11	0.080859	0.809845	0.535535
NM_005868	BET1	Bet1 golgi vesicular membrane trafficking protein	0.0809554	0.810023	0.685725
NM_001195259	TGFBR3L	transforming growth factor beta receptor 3 like	0.0809733	0.810023	0.375016
NM_078626	CDKN2C	cyclin dependent kinase inhibitor 2C	0.0810291	0.810097	0.682569
NM_178859	SLC51B	solute carrier family 51 beta subunit	0.0811379	0.810372	0.492192
NM_173824	C3orf38	chromosome 3 open reading frame 38	0.0811827	0.810372	0.693858
NM_175747	OLIG3	oligodendrocyte transcription factor 3	0.0812089	0.810372	0.364641
NM_153188	TNPO1	transportin 1	0.0812913	0.810372	1.40974
NR_015431	LINC-PINT	long intergenic non-protein coding RNA, p53 induced transcript	0.0813063	0.810372	0.56839
NM_153210	USP43	ubiquitin specific peptidase 43	0.0813552	0.810372	1.59298
NM_001198679	RUNX1T1	RUNX1 translocation partner 1	0.0813949	0.810372	0.438206
NM_005022	PFN1	profilin 1	0.0815071	0.810938	1.48809
NM_018226	RNPEPL1	arginyl aminopeptidase like 1	0.0815484	0.810938	1.37275
NM_014344	FJX1	four jointed box 1	0.0817266	0.811579	0.662422
NM_003185	TAF4	TATA-box binding protein associated factor 4	0.0817519	0.811579	1.44061
NM_177983	PPM1G	protein phosphatase, Mg2+/Mn2+ dependent 1G	0.0817581	0.811579	1.34236
NM_006885	ZFHX3	zinc finger homeobox 3	0.0819673	0.812672	1.70716
NR_024455	LINC01134	long intergenic non-protein coding RNA 1134	0.0820074	0.812672	0.46528
NM_005634	SOX3	SRY-box 3	0.0820137	0.812672	0.357394
NM_080606	BHLHE23	basic helix-loop-helix family member e23	0.0820847	0.812895	0.375184
NM_004061	CDH12	cadherin 12	0.082227	0.813824	0.408779
NM_013399	CDIP1	cell death inducing p53 target 1	0.0823747	0.813926	0.665734
NM_014380	BEX3	brain expressed X-linked 3	0.0824441	0.813926	0.579567
NM_053044	HTRA3	HtrA serine peptidase 3	0.0824632	0.813926	0.448213
NM_005921	MAP3K1	mitogen-activated protein kinase kinase kinase 1	0.0825923	0.813926	1.44232
NM_000482	APOA4	apolipoprotein A4	0.0825924	0.813926	2.51279
NM_005733	KIF20A	kinesin family member 20A	0.0827232	0.813926	1.76079
NM_001098534	BAG6	BCL2 associated athanogene 6	0.0828407	0.813926	1.33413
NM_032782	HAVCR2	hepatitis A virus cellular receptor 2	0.0828481	0.813926	1.93843
NM_001098426	SMARCD2	SWI/SNF related, matrix associated, actin dependent regulator of chromatin, subfamily d, member 2	0.0829039	0.813926	1.44694
NM_018270	MRGBP	MRG domain binding protein	0.0829181	0.813926	1.54869
NM_052818	N4BP2L1	NEDD4 binding protein 2 like 1	0.0829916	0.813926	0.584331
NM_014323	PATZ1	POZ/BTB and AT hook containing zinc finger 1	0.0830075	0.813926	1.34611
NM_017520	MPHOSPH8	M-phase phosphoprotein 8	0.0830631	0.813926	1.47053
NM_001111285	IGF1	insulin like growth factor 1	0.0830632	0.813926	0.378603
NM_001144878	IMPA1	inositol monophosphatase 1	0.0831711	0.813926	0.633286
NM_005171	ATF1	activating transcription factor 1	0.0832959	0.813926	0.728086
NM_144582	TEX261	testis expressed 261	0.0834216	0.813926	1.38778
NM_000134	FABP2	fatty acid binding protein 2	0.083464	0.813926	0.414326
NM_033393	FHDC1	FH2 domain containing 1	0.0834793	0.813926	1.84892
NM_182608	ANKRD33	ankyrin repeat domain 33	0.0834861	0.813926	0.361307
NM_014698	TMEM63A	transmembrane protein 63A	0.0835565	0.813926	1.50596
NM_001696	ATP6V1E1	ATPase H+ transporting V1 subunit E1	0.0837626	0.813926	0.746882
NM_001172219	SCMH1	sex comb on midleg homolog 1 (Drosophila)	0.083793	0.813926	1.35261
NM_019891	ERO1B	endoplasmic reticulum oxidoreductase 1 beta	0.0838047	0.813926	0.51559
NM_002430	MN1	MN1 proto-oncogene, transcriptional regulator	0.0838241	0.813926	0.420305
NM_001079514	UBN1	ubinuclein 1	0.0838341	0.813926	1.58807
NM_001114752	CD55	CD55 molecule (Cromer blood group)	0.083864	0.813926	0.551693
NM_014212	HOXC11	homeobox C11	0.0838753	0.813926	0.359354
NM_001025595	ARFIP1	ADP ribosylation factor interacting protein 1	0.0839429	0.813926	0.681645
NM_001148	ANK2	ankyrin 2	0.0839495	0.813926	0.385019
NM_000035	ALDOB	aldolase, fructose-bisphosphate B	0.0839546	0.813926	2.73283
NM_003162	STRN	striatin	0.0839741	0.813926	1.29291
NM_018959	DAZAP1	DAZ associated protein 1	0.0839913	0.813926	1.26099
NM_001143985	BANF1	barrier to autointegration factor 1	0.0841114	0.813926	0.60993
NM_032899	FAM83A	family with sequence similarity 83 member A	0.0841428	0.813926	0.38722
NM_001025109	CD34	CD34 molecule	0.0841631	0.813926	0.542066
NM_016072	GOLT1B	golgi transport 1B	0.0841867	0.813926	0.704209
NM_001099858	C7orf25	chromosome 7 open reading frame 25	0.0841929	0.813926	0.69699
NM_173615	VWA3A	von Willebrand factor A domain containing 3A	0.0842317	0.813926	0.363992
NM_000671	ADH5	alcohol dehydrogenase 5 (class III), chi polypeptide	0.0842472	0.813926	0.652171
NR_002911	SNORA71A	small nucleolar RNA, H/ACA box 71A	0.0842862	0.813926	2.31954
NM_014909	VASH1	vasohibin 1	0.0843187	0.813926	2.0664
NM_001195127	AC187653.1		0.0843316	0.813926	0.362881
NM_004170	SLC1A1	solute carrier family 1 member 1	0.0843733	0.813926	0.587319
NM_001122	PLIN2	perilipin 2	0.084499	0.81441	1.74741
NM_021138	TRAF2	TNF receptor associated factor 2	0.0845318	0.81441	1.57152
NM_005466	MED6	mediator complex subunit 6	0.0845706	0.81441	0.716073
NM_001012716	TYMSOS	TYMS opposite strand	0.0846548	0.81441	2.15281
NM_001102396	SIKE1	suppressor of IKBKE 1	0.0846663	0.81441	0.678207
NM_021978	ST14	suppression of tumorigenicity 14	0.0847354	0.814606	1.41238
NM_004476	FOLH1	folate hydrolase 1	0.0847971	0.814661	0.433845
NM_005854	RAMP2	receptor activity modifying protein 2	0.0848636	0.814661	0.585391
NM_022093	TNN	tenascin N	0.084928	0.814661	2.75861
NM_183242	BTBD8	BTB domain containing 8	0.0850627	0.814661	0.565792
NM_001173393	HAVCR1	hepatitis A virus cellular receptor 1	0.0851251	0.814661	2.3473
NM_018373	SYNJ2BP	synaptojanin 2 binding protein	0.0851382	0.814661	0.687173
NM_001039999	FAM83G	family with sequence similarity 83 member G	0.08515	0.814661	1.44949
NM_025243	SLC19A3	solute carrier family 19 member 3	0.0851599	0.814661	2.02158
NM_003246	THBS1	thrombospondin 1	0.0851784	0.814661	0.499507
NM_004660	DDX3Y	DEAD-box helicase 3, Y-linked	0.0852987	0.815346	2.04537
NM_006892	DNMT3B	DNA methyltransferase 3 beta	0.0854241	0.81608	2.38027
NM_022097	CHP2	calcineurin like EF-hand protein 2	0.0855476	0.816747	0.450913
NM_001242767	MTHFD1L	methylenetetrahydrofolate dehydrogenase (NADP+ dependent) 1-like	0.085638	0.816747	1.43873
NM_007055	POLR3A	RNA polymerase III subunit A	0.0856416	0.816747	1.34381
NM_002199	IRF2	interferon regulatory factor 2	0.0856888	0.816747	0.726352
NR_024282			0.0858365	0.817313	0.658562
NM_000088	COL1A1	collagen type I alpha 1 chain	0.0858457	0.817313	0.437425
NM_030792	GDPD5	glycerophosphodiester phosphodiesterase domain containing 5	0.0859943	0.817383	1.79457
NM_006256	PKN2	protein kinase N2	0.0861458	0.817383	0.690467
NM_001146336	TMEM114	transmembrane protein 114	0.0862035	0.817383	0.36189
NM_004408	DNM1	dynamin 1	0.0862308	0.817383	0.47668
NR_040102	LINC01721	long intergenic non-protein coding RNA 1721	0.0862379	0.817383	0.369974
NM_006328	RBM14	RNA binding motif protein 14	0.0862969	0.817383	1.29649
NM_018397	CHDH	choline dehydrogenase	0.0863171	0.817383	1.52775
NM_006768	BRAP	BRCA1 associated protein	0.0863202	0.817383	0.739962
NM_017926	GPATCH2L	G-patch domain containing 2 like	0.0863241	0.817383	0.607686
NM_032553	GPR174	G protein-coupled receptor 174	0.0863547	0.817383	0.576413
NM_001164211	LRCH1	leucine rich repeats and calponin homology domain containing 1	0.0864106	0.817383	0.471765
NM_001015880	PAPSS2	3'-phosphoadenosine 5'-phosphosulfate synthase 2	0.0864381	0.817383	1.44827
NM_001131016	CIZ1	CDKN1A interacting zinc finger protein 1	0.0865444	0.817637	1.32147
NM_138329	NLRP6	NLR family pyrin domain containing 6	0.0865624	0.817637	0.424442
NM_175734	C17orf74	chromosome 17 open reading frame 74	0.0869297	0.820644	0.37394
NM_001839	CNN3	calponin 3	0.0870919	0.821487	0.636465
NM_006418	OLFM4	olfactomedin 4	0.087117	0.821487	0.363844
NM_003280	TNNC1	troponin C1, slow skeletal and cardiac type	0.0873782	0.821715	0.435818
NM_016442	ERAP1	endoplasmic reticulum aminopeptidase 1	0.0874162	0.821715	1.57076
NM_033397	ITPRIP	inositol 1,4,5-trisphosphate receptor interacting protein	0.0874218	0.821715	0.482806
NM_006300	ZNF230	zinc finger protein 230	0.087435	0.821715	0.695301
NM_006098	RACK1	receptor for activated C kinase 1	0.0874378	0.821715	1.85899
NM_172069	PLEKHH2	pleckstrin homology, MyTH4 and FERM domain containing H2	0.0874481	0.821715	0.504625
NM_001080396	FAM155A	family with sequence similarity 155 member A	0.0874976	0.821715	0.395409
NR_003369	RRN3P2	RRN3 homolog, RNA polymerase I transcription factor pseudogene 2	0.0875333	0.821715	2.08556
NM_004756	NUMBL	NUMB like, endocytic adaptor protein	0.0876023	0.821903	0.522912
NR_033910			0.087725	0.822523	0.406067
NR_000025	SNORD15B	small nucleolar RNA, C/D box 15B	0.0878631	0.822523	2.32255
NM_016586	MBIP	MAP3K12 binding inhibitory protein 1	0.0878659	0.822523	0.604468
NM_032804	ADO	2-aminoethanethiol dioxygenase	0.0879118	0.822523	1.25124
NM_001040462	BTNL8	butyrophilin like 8	0.0879638	0.822523	0.499156
NM_012180	FBXO8	F-box protein 8	0.0879805	0.822523	0.75011
NM_000083	CLCN1	chloride voltage-gated channel 1	0.088012	0.822523	0.387397
NM_015456	NELFB	negative elongation factor complex member B	0.0880608	0.822523	1.40106
NM_001130446	CC2D2B	coiled-coil and C2 domain containing 2B	0.0881564	0.822957	0.511962
NM_001199180	ATP2C1	ATPase secretory pathway Ca2+ transporting 1	0.0882593	0.823459	2.05539
NM_000465	BARD1	BRCA1 associated RING domain 1	0.0883215	0.823581	0.488741
NM_003748	ALDH4A1	aldehyde dehydrogenase 4 family member A1	0.0884108	0.823955	1.60005
NM_006398	UBD	ubiquitin D	0.0885576	0.824312	1.92377
NM_001401	LPAR1	lysophosphatidic acid receptor 1	0.0885589	0.824312	0.5738
NM_001099625	MTFR1L	mitochondrial fission regulator 1 like	0.0886799	0.824312	0.735201
NM_001171660	CYB5R3	cytochrome b5 reductase 3	0.0886965		2.71774
NM_015441	OLFML2B	olfactomedin like 2B	0.0888126	0.824312	0.483419
NM_152932	GLT8D1	glycosyltransferase 8 domain containing 1	0.0888165	0.824312	0.771202
NM_020190	OLFML3	olfactomedin like 3	0.0888199	0.824312	0.440113
NM_004006	DMD	dystrophin	0.0888373	0.824312	0.436567
NM_130760	MADCAM1	mucosal vascular addressin cell adhesion molecule 1	0.0888471	0.824312	0.425596
NM_000393	COL5A2	collagen type V alpha 2 chain	0.0889218	0.824312	0.472431
NM_152355	ZNF441	zinc finger protein 441	0.0889855	0.824312	0.737111
NM_017704	ANKRD49	ankyrin repeat domain 49	0.0889899	0.824312	0.627442
NM_018344	SLC29A3	solute carrier family 29 member 3	0.0891437	0.825281	1.51101
NM_002095	GTF2E2	general transcription factor IIE subunit 2	0.0892838	0.825764	0.715642
NM_014051	TMEM14A	transmembrane protein 14A	0.0892944	0.825764	0.672263
NM_024830	LPCAT1	lysophosphatidylcholine acyltransferase 1	0.0894051	0.826006	1.3802
NM_021197	WFDC1	WAP four-disulfide core domain 1	0.0894191	0.826006	0.640785
NM_021634	RXFP1	relaxin/insulin like family peptide receptor 1	0.0897747	0.828465	2.42831
NM_172058	EYA1	EYA transcriptional coactivator and phosphatase 1	0.0897949	0.828465	0.377703
NM_001077525	MTMR14	myotubularin related protein 14	0.0898335	0.828465	1.45623
NM_005539	INPP5A	inositol polyphosphate-5-phosphatase A	0.0898857	0.82849	1.41148
NM_006307	SRPX	sushi repeat containing protein, X-linked	0.0900166	0.82924	0.43343
NR_002791	EMX2OS	EMX2 opposite strand/antisense RNA	0.0901557		0.396582
NM_001171	ABCC6	ATP binding cassette subfamily C member 6	0.0902418	0.829787	1.70581
NM_003098	SNTA1	syntrophin alpha 1	0.090383	0.829787	0.640663
NM_021151	CROT	carnitine O-octanoyltransferase	0.0905017	0.829787	0.641152
NM_001145652	C6orf141	chromosome 6 open reading frame 141	0.0905084	0.829787	0.526318
NM_001161616	RGL3	ral guanine nucleotide dissociation stimulator like 3	0.0905672	0.829787	0.513438
NM_001463	FRZB	frizzled-related protein	0.0906386	0.829787	0.493707
NM_014713	LAPTM4A	lysosomal protein transmembrane 4 alpha	0.0907453	0.829787	0.770904
NM_180991	SLCO4C1	solute carrier organic anion transporter family member 4C1	0.0908788	0.829787	0.472813
NM_014455	RNF115	ring finger protein 115	0.0908846	0.829787	0.76995
NM_006172	NPPA	natriuretic peptide A	0.0909791	0.829787	0.444863
NM_016456	TMEM9	transmembrane protein 9	0.0910721	0.829787	0.620867
NM_000121	EPOR	erythropoietin receptor	0.0910864	0.829787	0.59775
NM_000987	RPL26	ribosomal protein L26	0.0910881	0.829787	1.91688
NM_016518	PIPOX	pipecolic acid and sarcosine oxidase	0.0910985	0.829787	2.1068
NM_032843	FIBCD1	fibrinogen C domain containing 1	0.0911046	0.829787	0.384435
NM_001098536	USP5	ubiquitin specific peptidase 5	0.0911331	0.829787	1.40381
NM_024572	GALNT14	polypeptide N-acetylgalactosaminyltransferase 14	0.0911371	0.829787	0.468919
NM_006843	SDS	serine dehydratase	0.0912462	0.829787	1.90705
NM_001160176	NAT1	N-acetyltransferase 1	0.091287	0.829787	0.649359
NR_003673	LY6G6E	lymphocyte antigen 6 family member G6E	0.0913065	0.829787	0.592663
NM_021153	CDH19	cadherin 19	0.0913756	0.829787	0.410647
NM_001009994	RIPPLY2	ripply transcriptional repressor 2	0.0913828		0.374493
NM_133369	UNC5A	unc-5 netrin receptor A	0.091429	0.829787	0.423783
NM_001911	CTSG	cathepsin G	0.091474	0.829787	0.398101
NM_014379	KCNV1	potassium voltage-gated channel modifier subfamily V member 1	0.0914784	0.829787	0.397281
NM_000399	EGR2	early growth response 2	0.0914802	0.829787	1.90676
NM_007102	GUCA2B	guanylate cyclase activator 2B	0.0916755	0.829787	0.472372
NM_017637	BNC2	basonuclin 2	0.0916788	0.829787	0.450185
NM_201648	GLYAT	glycine-N-acyltransferase	0.0916803	0.829787	2.7114
NM_138356	SHF	Src homology 2 domain containing F	0.091697	0.829787	0.430008
NM_001080401	PPM1N	protein phosphatase, Mg2+/Mn2+ dependent 1N (putative)	0.0917831	0.829787	0.586631
NM_002398	MEIS1	Meis homeobox 1	0.0918838	0.829787	0.492821
NM_001130032	ZNF562	zinc finger protein 562	0.0918982	0.829787	0.663647
NM_020117	LARS	leucyl-tRNA synthetase	0.0919287	0.829787	1.37721
NM_015904	EIF5B	eukaryotic translation initiation factor 5B	0.0919338	0.829787	1.28397
NM_018465	PLGRKT	plasminogen receptor with a C-terminal lysine	0.0919439	0.829787	0.663243
NM_018235	CNDP2	carnosine dipeptidase 2	0.09195	0.829787	1.5499
NM_033360	KRAS	KRAS proto-oncogene, GTPase	0.0919515	0.829787	0.675292
NR_026889	DKFZP434H168	uncharacterized LOC26077	0.0919566	0.829787	0.402872
NM_015675	GADD45B	growth arrest and DNA damage inducible beta	0.0921578	0.830399	0.557703
NM_003333	UBA52	ubiquitin A-52 residue ribosomal protein fusion product 1	0.0922203	0.830399	1.732
NM_013320	HCFC2	host cell factor C2	0.0922286	0.830399	0.599512
NM_001142541	SLC35B3	solute carrier family 35 member B3	0.0922412	0.830399	0.697278
NM_015060	AVL9	AVL9 cell migration associated	0.0922721	0.830399	1.44125
NM_001009894	C12orf29	chromosome 12 open reading frame 29	0.0924156	0.830916	0.564948
NM_018159	NUDT11	nudix hydrolase 11	0.0924286	0.830916	0.49635
NM_012120	CD2AP	CD2 associated protein	0.0926018	0.83123	1.36791
NM_130783	TSPAN18	tetraspanin 18	0.0926213	0.83123	0.530566
NM_005382	NEFM	neurofilament medium	0.0926582	0.83123	0.381811
NM_004491	ARHGAP35	Rho GTPase activating protein 35	0.0927003	0.83123	1.47084
NM_017675	CDHR2	cadherin related family member 2	0.0927114	0.83123	1.81222
NM_002103	GYS1	glycogen synthase 1	0.0928029	0.831605	1.36842
NM_001855	COL15A1	collagen type XV alpha 1 chain	0.0928814	0.831864	0.50183
NM_003118	SPARC	secreted protein acidic and cysteine rich	0.0929707	0.831894	0.469723
NM_017590	ZC3H7B	zinc finger CCCH-type containing 7B	0.0930329	0.831894	1.3174
NM_003778	B4GALT4	beta-1,4-galactosyltransferase 4	0.0930336	0.831894	0.774233
NM_153837	ADGRG5	adhesion G protein-coupled receptor G5	0.0931288	0.832301	0.413027
NM_014730	MLEC	malectin	0.0934881	0.833977	1.43627
NM_017413	APLN	apelin	0.0935441	0.833977	0.468687
NM_006631	ZNF266	zinc finger protein 266	0.0935815	0.833977	0.71301
NM_000667	ADH1A	alcohol dehydrogenase 1A (class I), alpha polypeptide	0.0935869	0.833977	2.67844
NM_145017	PPP1R32	protein phosphatase 1 regulatory subunit 32	0.0936117	0.833977	0.595628
NM_024913	CPED1	cadherin like and PC-esterase domain containing 1	0.0936471	0.833977	0.560789
NM_183357	ADCY5	adenylate cyclase 5	0.0936644	0.833977	0.509316
NM_013335	GMPPA	GDP-mannose pyrophosphorylase A	0.093718	0.834011	1.36525
NM_012455	PSD4	pleckstrin and Sec7 domain containing 4	0.0938045	0.834338	1.60188
NM_004978	KCNC4	potassium voltage-gated channel subfamily C member 4	0.0939056	0.834794	1.67851
NM_203400	RPRML	reprimo like	0.0940937	0.836012	0.392863
NM_152581	MOSPD2	motile sperm domain containing 2	0.0941423	0.836012	0.661877
NM_002492	NDUFB5	NADH:ubiquinone oxidoreductase subunit B5	0.0943522	0.83696	0.591558
NM_014458	KLHL20	kelch like family member 20	0.0944635	0.83696	0.695484
NM_020854	KIAA1468	KIAA1468	0.0944853	0.83696	1.49975
NM_145111	FAM200A	family with sequence similarity 200 member A	0.0945384	0.83696	0.638558
NM_000095	COMP	cartilage oligomeric matrix protein	0.0945401	0.83696	0.382497
NM_018170	RPRD1A	regulation of nuclear pre-mRNA domain containing 1A	0.0945486	0.83696	0.743205
NM_001199198	TBC1D23	TBC1 domain family member 23	0.0948389	0.837201	0.751434
NR_026915	AADACP1	arylacetamide deacetylase pseudogene 1	0.0948448	0.837201	0.430011
NM_002068	GNA15	G protein subunit alpha 15	0.094972	0.837201	1.86062
NM_021110	COL14A1	collagen type XIV alpha 1 chain	0.0949869	0.837201	0.447813
NM_198694	KRTAP10-5	keratin associated protein 10-5	0.0950005	0.837201	0.382675
NR_038256			0.0950419	0.837201	0.411358
NM_014279	OLFM1	olfactomedin 1	0.0950581	0.837201	0.479952
NM_000187	HGD	homogentisate 1,2-dioxygenase	0.0950809	0.837201	1.65888
NM_001030055	ARHGAP5	Rho GTPase activating protein 5	0.0950985	0.837201	0.729051
NM_001004431	METRNL	meteorin like, glial cell differentiation regulator	0.0951129	0.837201	1.49959
NM_177530	SULT1A1	sulfotransferase family 1A member 1	0.0951251	0.837201	0.591484
NM_024958	NRSN2	neurensin 2	0.0953262	0.837896	0.509385
NM_001145548	ZDHHC7	zinc finger DHHC-type containing 7	0.095358	0.837896	1.49354
NM_032947	SMIM3	small integral membrane protein 3	0.0953703	0.837896	1.60513
NM_181742	ORC4	origin recognition complex subunit 4	0.095404	0.837896	0.403139
NM_004455	EXTL1	exostosin like glycosyltransferase 1	0.0955763	0.838834	0.394192
NM_012193	FZD4	frizzled class receptor 4	0.0956228	0.838834	0.550713
NM_203412	UBL4B	ubiquitin like 4B	0.0956608	0.838834	0.394742
NR_027136	TMEM51-AS1	TMEM51 antisense RNA 1	0.0957543	0.838975	1.72595
NM_003139	SRPRA	SRP receptor alpha subunit	0.0958121	0.838975	1.25462
NM_032367	ZBED3	zinc finger BED-type containing 3	0.0958603	0.838975	1.68961
NM_001001968	OR6S1	olfactory receptor family 6 subfamily S member 1	0.0958771	0.838975	0.399319
NR_024433	LINC00926	long intergenic non-protein coding RNA 926	0.0959325	0.839021	0.517182
NM_017822	KANSL2	KAT8 regulatory NSL complex subunit 2	0.0960807	0.83988	0.714369
NM_018269	ADI1	acireductone dioxygenase 1	0.0962049	0.840303	0.68371
NM_001130071	EPN1	epsin 1	0.0962294	0.840303	1.55604
NM_001638	APOF	apolipoprotein F	0.0963141	0.840398	2.50698
NM_018096	NLE1	notchless homolog 1	0.0964238	0.840398	1.54251
NM_000906	NPR1	natriuretic peptide receptor 1	0.0964645	0.840398	0.458509
NM_003224	ARFRP1	ADP ribosylation factor related protein 1	0.096487	0.840398	1.42611
NM_139284	LGI4	leucine rich repeat LGI family member 4	0.0965229	0.840398	0.480923
NM_003679	KMO	kynurenine 3-monooxygenase	0.0965411	0.840398	1.97073
NR_024127	SNHG12	small nucleolar RNA host gene 12	0.0968838	0.842944	1.77444
NM_001193511	MAP3K12	mitogen-activated protein kinase kinase kinase 12	0.0969982	0.843278	0.560761
NM_145052	UPRT	uracil phosphoribosyltransferase homolog	0.0971973	0.843278	0.702284
NM_130463	ATP6V1G2	ATPase H+ transporting V1 subunit G2	0.0972025	0.843278	0.466883
NR_027088	LINC01777	long intergenic non-protein coding RNA 1777	0.0973347	0.843278	0.394186
NM_001086521	NDUFAF8	NADH:ubiquinone oxidoreductase complex assembly factor 8	0.0973519	0.843278	1.66271
NM_003034	ST8SIA1	ST8 alpha-N-acetyl-neuraminide alpha-2,8-sialyltransferase 1	0.097382	0.843278	0.496909
NM_017879	ZNF416	zinc finger protein 416	0.0974797	0.843278	0.717895
NM_025217	ULBP2	UL16 binding protein 2	0.0975247	0.843278	0.504142
NM_020689	SLC24A3	solute carrier family 24 member 3	0.0975418	0.843278	0.499104
NM_002093	GSK3B	glycogen synthase kinase 3 beta	0.0975505	0.843278	1.33929
NM_005298	GPR25	G protein-coupled receptor 25	0.0975907	0.843278	0.42203
NM_198567	SIMC1	SUMO interacting motifs containing 1	0.0976192	0.843278	1.46246
NM_032410	HOOK3	hook microtubule tethering protein 3	0.0976301	0.843278	0.632677
NM_001024211	S100A13	S100 calcium binding protein A13	0.0976309	0.843278	0.685217
NM_002168	IDH2	isocitrate dehydrogenase (NADP(+)) 2, mitochondrial	0.0976766	0.843278	1.66038
NM_003961			0.0978098	0.843994	0.494754
NM_020344	SLC24A2	solute carrier family 24 member 2	0.0978874		0.377387
NM_000927	ABCB1	ATP binding cassette subfamily B member 1	0.0979286	0.844467	0.491539
NM_014044	UNC50	unc-50 inner nuclear membrane RNA binding protein	0.0979948	0.844467	0.674883
NM_006980	MTERF1	mitochondrial transcription termination factor 1	0.0980158	0.844467	0.574003
NM_001037984	SLC38A10	solute carrier family 38 member 10	0.0981638	0.845175	1.44218
NM_001171623	VEGFA	vascular endothelial growth factor A	0.0981988	0.845175	1.61359
NM_015993	PLLP	plasmolipin	0.0982555	0.845229	0.488627
NM_004289	NFE2L3	nuclear factor, erythroid 2 like 3	0.09846	0.845985	1.37551
NM_001001923	OR5C1	olfactory receptor family 5 subfamily C member 1	0.0985345	0.845985	0.407712
NM_018931	PCDHB11	protocadherin beta 11	0.098568	0.845985	0.531873
NM_001105517			0.0987208	0.845985	0.377864
NM_020406	CD177	CD177 molecule	0.0987837	0.845985	0.468891
NM_058173	MUCL1	mucin like 1	0.0988049	0.845985	0.382984
NM_021570	BARX1	BARX homeobox 1	0.098989	0.845985	0.40691
NM_005623	CCL8	C-C motif chemokine ligand 8	0.099043	0.845985	1.9708
NM_031479	INHBE	inhibin beta E subunit	0.099058	0.845985	2.46117
NM_013372	GREM1	gremlin 1, DAN family BMP antagonist	0.0992403	0.845985	0.433887
NM_001217	CA11	carbonic anhydrase 11	0.0993268	0.845985	0.552913
NM_018394	ABHD10	abhydrolase domain containing 10	0.0994614	0.845985	0.654343
NM_053054	CATSPER1	cation channel sperm associated 1	0.0996584	0.845985	0.378787
NM_001017981	RNF215	ring finger protein 215	0.0996843	0.845985	0.675373
NM_000198	HSD3B2	hydroxy-delta-5-steroid dehydrogenase, 3 beta- and steroid delta-isomerase 2	0.0997304	0.845985	0.428135
NM_003463	PTP4A1	protein tyrosine phosphatase type IVA, member 1	0.0997367	0.845985	1.33092
NM_001128159	VPS53	VPS53, GARP complex subunit	0.0997658	0.845985	1.46969
NM_021184	C6orf47	chromosome 6 open reading frame 47	0.0997744	0.845985	1.28
NM_153237	TMEM252	transmembrane protein 252	0.0997922	0.845985	0.396277
NM_178837	DNAAF3	dynein axonemal assembly factor 3	0.0998126	0.845985	0.481153
NM_017512	ENOSF1	enolase superfamily member 1	0.0998457	0.845985	1.40673
NM_018263	ASXL2	additional sex combs like 2, transcriptional regulator	0.0998508	0.845985	1.27077
NM_015332	NUDCD3	NudC domain containing 3	0.0998605	0.845985	0.689058
NM_001006605	FAM69A	family with sequence similarity 69 member A	0.0998833	0.845985	0.613594
NM_020410	ATP13A1	ATPase 13A1	0.0999496	0.845985	1.37021
NM_032204	ASCC2	activating signal cointegrator 1 complex subunit 2	0.100036	0.845985	1.3372
NM_032018	SPRTN	SprT-like N-terminal domain	0.100083	0.845985	0.660063
NM_015485	RWDD3	RWD domain containing 3	0.100128	0.845985	0.684336
NM_033334	NR6A1	nuclear receptor subfamily 6 group A member 1	0.100283	0.845985	2.07376
NM_178176	MOGAT3	monoacylglycerol O-acyltransferase 3	0.100294	0.845985	1.50049
NM_018561	USP49	ubiquitin specific peptidase 49	0.100381	0.845985	1.71479
NM_015391	ANAPC13	anaphase promoting complex subunit 13	0.100431	0.845985	0.725254
NM_022772	EPS8L2	EPS8 like 2	0.100455	0.845985	1.40027
NM_005341	ZBTB48	zinc finger and BTB domain containing 48	0.100469	0.845985	0.773068
NM_052932	TMEM123	transmembrane protein 123	0.100481	0.845985	1.52689
NM_001193635	DHRS4L2	dehydrogenase/reductase 4 like 2	0.100531	0.845985	1.64181
NM_005822	RCAN2	regulator of calcineurin 2	0.100565	0.845985	0.427709
NM_017588	WDR5	WD repeat domain 5	0.100594	0.845985	1.44713
NM_001104631	PDE4D	phosphodiesterase 4D	0.100607	0.845985	0.591236
[truncated: 17,401 more rows]
