# Supplementary material for: Exome scale map of genetic alterations promoting metastasis in colorectal cancer
Source: BMC Genet. 2018 Sep 19;19:85. doi: 10.1186/s12863-018-0673-0 (PMC6146521; doi:10.1186/s12863-018-0673-0)
Supplement: Supplementary file 14 — Table S12. GO terms (molecular function branch) with the highest overrepresentation in the 10% of genes with the lowest p-value (“top genes”) in the comparison between normal vs PT (A) and PT vs MT (B). Count - number of genes associated to the given GO term in the “top genes” set according to p-value in a given comparison, expected count - number of genes expected to be associated to the given GO term by chance in the “top genes” set. (XLS 25 kb) [file 12863_2018_673_MOESM14_ESM.xls]

## Sheet: GO_FF
Table S12. GO terms (molecular function branch) with the highest overrepresentation in the 10% of genes with the lowest p-value ("top genes") in the comparison between normal vs PT (A) and PT vs MT (B). Count - number of genes associated to the given GO term in the "top genes" set according to p-value in a given comparison, expected count - number of genes expected to be associated to the given G…
A	GO ID	GO name	adjusted p-value	count	expected count
	GO:0000287	magnesium ion binding	0.0148881	42	21.2021
B
	GO:0008201	heparin binding	0.00186026	37	16.3319
	GO:0004867	serine-type endopeptidase inhibitor activity	0.0303191	21	8.68943
	GO:0005518	collagen binding	0.0303191	16	5.74654
	GO:0004252	serine-type endopeptidase activity	0.0303191	34	17.5882
	GO:0050840	extracellular matrix binding	0.0303191	9	2.19829
	GO:0005201	extracellular matrix structural constituent	0.0303191	16	5.85257
	GO:0070742	C2H2 zinc finger domain binding	0.046404	7	1.46569
